# Supplementary material for: High-Resolution Proteomics Unravel a Native Functional Complex of Cav1.3, SK3, and Hyperpolarization-Activated Cyclic Nucleotide-Gated Channels in Midbrain Dopaminergic Neurons
Source: Cells. 2024 May 30;13(11):944. doi: 10.3390/cells13110944 (PMC11172389; doi:10.3390/cells13110944)
Supplement: Supplementary file 1 [file cells-13-00944-s001.zip › Table S1.xlsx]

## Sheet: Perseus Output
Protein IDs	Majority protein IDs	Gene names	Protein names	CAV12: Significant Class A	CAV12: Significant Class B	CAV12: -Log(P-value)	CAV12: Difference	CAV13: Significant Class A	CAV13: Significant Class B	CAV13: -Log(P-value)	CAV13: Difference	HCN2: Significant Class A	HCN2: Significant Class B	HCN2: -Log(P-value)	HCN2: Difference	HCN4: Significant Class A	HCN4: Significant Class B	HCN4: -Log(P-value)	HCN4: Difference	KV43: Significant Class A	KV43: Significant Class B	KV43: -Log(P-value)	KV43: Difference	SK3: Significant Class A	SK3: Significant Class B	SK3: -Log(P-value)	SK3: Difference	GOBP name	GOMF name	GOCC name	KEGG name	# Peptides	# Razor + unique peptides	# Unique peptides	Sequence coverage [%]	Unique + razor sequence coverage [%]	Unique sequence coverage [%]	Mol. weight [kDa]	Score Maxquant	Intensity	# MS/MS count
A2A5R2	A2A5R2	Arfgef2	Brefeldin A-inhibited guanine nucleotide-exchange protein 2			0.0460039	-0.0643439			0.493489	-0.517259			0.134549	0.233622			0.41849	-0.371184			0.975606	0.879497			0.00849253	0.00983437	biological regulation;cellular component organization;cellular component organization at cellular level;cellular component organization or biogenesis;cellular component organization or biogenesis at cellular level;cellular macromolecule metabolic process;cellular membrane organization;cellular metabolic process;cellular process;cellular response to stimulus;endomembrane system organization;endoso…	ARF guanyl-nucleotide exchange factor activity;binding;enzyme regulator activity;GABA receptor binding;GTPase regulator activity;guanyl-nucleotide exchange factor activity;nucleoside-triphosphatase regulator activity;protein binding;protein kinase A binding;protein kinase A regulatory subunit binding;receptor binding;small GTPase regulator activity	asymmetric synapse;axonemal microtubule;axoneme part;cell junction;cell part;cell projection;cell projection part;cytoplasmic membrane-bounded vesicle;cytoplasmic part;cytoplasmic vesicle;cytoskeletal part;cytosol;dendritic spine;endosome;Golgi apparatus part;Golgi membrane;intracellular membrane-bounded organelle;intracellular organelle;intracellular organelle part;intracellular part;macromolecu…		34	34	28	28.9	28.9	24.3	202.24	323.31	507150000	76
A2A690	A2A690	Tanc2	Protein TANC2			0.655853	-0.762436			1.10018	1.55632			0.10284	0.190203			0.896112	-0.757541			0.000836779	0.00129098			0.379703	-0.399508	chordate embryonic development;developmental process;embryo development;embryo development ending in birth or egg hatching;in utero embryonic development				71	71	71	45.5	45.5	45.5	220.26	323.31	32775000000	273
A2A699	A2A699	Fam171a2	Protein FAM171A2			0.476412	-0.673115			0.887499	1.22478			0.750208	1.2985			0.299074	0.42167			0.449396	0.633025			0.552892	0.611375			cell part;integral to membrane;intrinsic to membrane;membrane part		9	9	9	16.1	16.1	16.1	87.486	28.587	3075000000	60
A2AAE1	A2AAE1	Kiaa1109	Uncharacterized protein KIAA1109			0.212161	-0.139161			0.979485	0.656598			0.141671	-0.112147			0.201173	-0.110513			1.74044	0.882438		+	2.3936	1.76165	adipose tissue development;anatomical structure development;biological regulation;cell differentiation;cellular developmental process;cellular localization;cellular process;developmental process;fat cell differentiation;gamete generation;lipid localization;lipid metabolic process;lipid storage;localization;macromolecule localization;male gamete generation;metabolic process;multicellular organisma…		cell part;integral to membrane;intracellular membrane-bounded organelle;intracellular organelle;intracellular part;intrinsic to membrane;membrane part;membrane-bounded organelle;nucleus;organelle		122	122	122	32.9	32.9	32.9	555.36	323.31	3798800000	470
A2AG50	A2AG50	Map7d2	MAP7 domain-containing protein 2			0.220244	-0.186538		+	3.43219	1.91976			0.499607	0.559602			0.29779	-0.194698			0.53058	0.488379			0.680145	0.504033	cellular component organization;cellular component organization at cellular level;cellular component organization or biogenesis;cellular component organization or biogenesis at cellular level;cellular process;cytoskeleton organization;microtubule cytoskeleton organization;microtubule-based process;organelle organization	structural molecule activity	cell part;cytoplasm;cytoskeletal part;cytoskeleton;intracellular non-membrane-bounded organelle;intracellular organelle;intracellular organelle part;intracellular part;macromolecular complex;microtubule;microtubule cytoskeleton;non-membrane-bounded organelle;organelle;organelle part;protein complex		11	11	11	20.9	20.9	20.9	86.049	48.336	1269600000	47
A2AGL3	A2AGL3	Ryr3	Ryanodine receptor 3			0.394175	-0.203361			0.345031	-0.175067			0.190304	0.12743			1.25759	0.394146			0.127832	-0.0571894			1.40668	0.986577	biological regulation;calcium ion homeostasis;calcium ion transmembrane transport;calcium ion transport;cation homeostasis;cation transport;cellular calcium ion homeostasis;cellular cation homeostasis;cellular chemical homeostasis;cellular component assembly;cellular component organization;cellular component organization or biogenesis;cellular divalent inorganic cation homeostasis;cellular homeos…	binding;calcium channel activity;calcium ion binding;calcium-release channel activity;cation binding;cation channel activity;cation transmembrane transporter activity;channel activity;gated channel activity;intracellular ligand-gated calcium channel activity;intracellular ligand-gated ion channel activity;ion binding;ion channel activity;ion transmembrane transporter activity;ligand-gated channel…	cell part;cytoplasmic part;endoplasmic reticulum membrane;endoplasmic reticulum part;integral to membrane;intracellular organelle part;intracellular part;intrinsic to membrane;junctional membrane complex;macromolecular complex;membrane;membrane part;organelle membrane;organelle part;protein complex;sarcoplasmic reticulum membrane		90	77	73	26.6	23.8	22.8	551.32	323.31	330880000	142
A2AGT5	A2AGT5	Ckap5	Cytoskeleton-associated protein 5			0.0988893	-0.190534			0.244372	0.412468			0.092637	-0.193043			0.320284	-0.400035			0.265289	0.368684			0.494354	0.600954	cell cycle phase;cell cycle process;cell division;cellular component organization;cellular component organization at cellular level;cellular component organization or biogenesis;cellular component organization or biogenesis at cellular level;cellular process;centrosome organization;cytoskeleton organization;establishment of localization;establishment of RNA localization;establishment or maintenan…	binding;cytoskeletal protein binding;microtubule binding;protein binding;ribonucleoprotein binding;tubulin binding	cell part;centrosome;cytoplasm;cytoplasmic part;cytoskeletal part;intracellular non-membrane-bounded organelle;intracellular organelle;intracellular organelle part;intracellular part;macromolecular complex;membrane;microtubule organizing center;non-membrane-bounded organelle;organelle;organelle part;protein complex;spindle pole		57	57	57	35.5	35.5	35.5	225.63	323.31	2886500000	248
A2AJ88	A2AJ88	Pnpla7	Patatin-like phospholipase domain-containing protein 7			0.0585618	-0.0378049			0.00629974	0.00531413		+	2.86043	1.69332			0.32614	0.1624			0.0411232	0.0235805			0.215291	-0.097367	developmental process;lipid metabolic process;metabolic process;primary metabolic process	carboxylic ester hydrolase activity;catalytic activity;hydrolase activity;hydrolase activity, acting on ester bonds;lipase activity;lysophospholipase activity;phospholipase activity	cell part;cytoplasmic part;endoplasmic reticulum;endoplasmic reticulum membrane;endoplasmic reticulum part;integral to membrane;intracellular membrane-bounded organelle;intracellular organelle;intracellular organelle part;intracellular part;intrinsic to membrane;lysosomal membrane;membrane;membrane part;membrane-bounded organelle;mitochondrial membrane;mitochondrial part;nuclear membrane;nuclear …	Glycerophospholipid metabolism	7	7	7	7.3	7.3	7.3	150.49	7.7601	213610000	8
A2AJA9	A2AJA9	Gm996	Uncharacterized protein C9orf172 homolog			0.0827801	-0.0437379			2.69532	1.34797			0.177593	-0.0986582			0.423889	0.146171			0.331744	0.306254			0.304181	0.153279					14	14	14	19.2	19.2	19.2	107.18	38.701	1119900000	37
A2AJI0	A2AJI0	Map7d1	MAP7 domain-containing protein 1			0.872662	-1.30385			0.584538	1.06466			0.158929	-0.421099			0.868424	-1.04238			0.460794	0.648139			0.498717	0.665859	cellular component organization;cellular component organization at cellular level;cellular component organization or biogenesis;cellular component organization or biogenesis at cellular level;cellular process;cytoskeleton organization;microtubule cytoskeleton organization;microtubule-based process;organelle organization	structural molecule activity	cell part;cytoplasm;cytoskeletal part;cytoskeleton;intracellular non-membrane-bounded organelle;intracellular organelle;intracellular organelle part;intracellular part;macromolecular complex;microtubule;microtubule cytoskeleton;non-membrane-bounded organelle;organelle;organelle part;protein complex;spindle		37	37	37	49.1	49.1	49.1	93.275	318.29	10581000000	245
A2AKB4	A2AKB4	Frmpd1	FERM and PDZ domain-containing protein 1			0.253712	-0.339494			0.381322	-0.480233			0.281887	-0.425445			0.23881	-0.262569			1.37031	1.18155			0.472426	-0.384411	biological regulation;cellular process;cellular response to stimulus;regulation of biological process;regulation of cellular process;response to stimulus;signal transduction		cell part;cytoplasmic part;cytoskeleton;cytosol;extracellular membrane-bounded organelle;extracellular organelle;extracellular region part;extracellular vesicular exosome;intracellular non-membrane-bounded organelle;intracellular organelle;intracellular part;membrane;membrane-bounded organelle;membrane-bounded vesicle;non-membrane-bounded organelle;organelle;plasma membrane;vesicle		30	30	30	32.1	32.1	32.1	169.21	102.78	558300000	75
A2ALS5	A2ALS5	Rap1gap	Rap1 GTPase-activating protein 1			0.369004	-0.706637			0.0514859	0.129358			0.479064	-0.978548			0.648537	-0.854659			2.61545	2.37914			0.144846	-0.242209	biological regulation;positive regulation of catalytic activity;positive regulation of GTPase activity;positive regulation of hydrolase activity;positive regulation of molecular function;regulation of biological process;regulation of catabolic process;regulation of catalytic activity;regulation of cellular catabolic process;regulation of cellular metabolic process;regulation of cellular process;r…	binding;enzyme activator activity;enzyme binding;enzyme regulator activity;GTPase activator activity;GTPase binding;GTPase regulator activity;identical protein binding;nucleoside-triphosphatase regulator activity;protein binding;protein dimerization activity;protein homodimerization activity;Ras GTPase binding;small GTPase binding	cell part;cytoplasmic part;cytosol;Golgi apparatus part;Golgi membrane;intracellular organelle part;intracellular part;membrane;organelle membrane;organelle part		35	35	34	65.8	65.8	64.7	73.432	323.31	13971000000	283
A2AN08	A2AN08	Ubr4	E3 ubiquitin-protein ligase UBR4			0.10394	-0.170406		+	3.03549	2.60398			0.76747	-0.975081			0.795544	-0.698796			0.245259	0.321251			0.300027	0.34787	cellular macromolecule metabolic process;cellular metabolic process;cellular process;cellular protein metabolic process;macromolecule metabolic process;macromolecule modification;metabolic process;primary metabolic process;protein metabolic process;protein modification by small protein conjugation;protein modification by small protein conjugation or removal;protein modification process;protein ub…	acid-amino acid ligase activity;binding;catalytic activity;cation binding;ion binding;ligase activity;ligase activity, forming carbon-nitrogen bonds;metal ion binding;small conjugating protein ligase activity;transition metal ion binding;ubiquitin-protein ligase activity;zinc ion binding	cell part;centrosome;cytoplasm;cytoplasmic part;cytoskeletal part;integral to membrane;intracellular non-membrane-bounded organelle;intracellular organelle;intracellular organelle part;intracellular part;intrinsic to membrane;membrane;membrane part;microtubule organizing center;non-membrane-bounded organelle;nuclear part;nucleoplasm;organelle;organelle part		178	178	178	43.7	43.7	43.7	572.28	323.31	102920000000	1023
A2AQ25	A2AQ25	Skt	Sickle tail protein			0.13048	-0.179022			2.09925	1.81699			0.00432661	0.00816429			0.506861	-0.447651			0.763212	0.626736			0.0443543	0.0594817	anatomical structure development;developmental process;embryonic skeletal system development;skeletal system development;system development		cell part;cytoplasm;intracellular part		43	43	43	26.6	26.6	26.6	213.03	323.31	8884400000	199
A2ASZ8	A2ASZ8	Slc25a25	Calcium-binding mitochondrial carrier protein SCaMC-2			0.288407	0.148951			0.199931	0.104746			2.48617	1.62184			0.912036	0.356205			1.49435	0.864466			0.828446	0.45613	adipose tissue development;anatomical structure development;ATP metabolic process;calcium ion transmembrane transport;calcium ion transport;camera-type eye development;cation transport;cellular metabolic process;cellular nitrogen compound metabolic process;cellular process;cellular respiration;developmental process;divalent inorganic cation transport;divalent metal ion transport;energy derivation…	binding;calcium ion binding;cation binding;ion binding;metal ion binding	cell part;cytoplasmic part;extracellular membrane-bounded organelle;extracellular organelle;extracellular region part;extracellular vesicular exosome;integral to membrane;intracellular membrane-bounded organelle;intracellular organelle;intracellular organelle part;intracellular part;intrinsic to membrane;membrane;membrane part;membrane-bounded organelle;membrane-bounded vesicle;mitochondrial inne…		6	6	6	16.4	16.4	16.4	52.62	11.245	214420000	14
B1AXV0	B1AXV0	Frrs1l	DOMON domain-containing protein FRRS1L			0.657036	0.275174			0.0172173	0.0114217	+	+	7.7715	3.73451			0.0778135	0.0403537			0.235097	-0.11256			0.139517	-0.0622727			cell junction;cell part;integral to membrane;intrinsic to membrane;membrane;membrane part;plasma membrane;synapse		8	8	8	28.7	28.7	28.7	32.506	23.723	1160000000	47
B2RQC6;Q8C196	B2RQC6	Cad	CAD protein;Glutamine-dependent carbamoyl-phosphate synthase;Aspartate carbamoyltransferase;Dihydroorotase			0.680684	-0.792218			1.29311	1.62788			0.00812777	-0.0194305			0.66269	-0.633622			0.443169	-0.451466			1.21507	-0.861274	acylglycerol catabolic process;acylglycerol metabolic process;amide biosynthetic process;amine biosynthetic process;amine catabolic process;amine metabolic process;anatomical structure development;anatomical structure morphogenesis;anion homeostasis;arginine biosynthetic process;arginine metabolic process;biological regulation;biosynthetic process;body fluid secretion;carbamoyl phosphate biosynth…	adenyl nucleotide binding;adenyl ribonucleotide binding;amine binding;amino acid binding;aspartate carbamoyltransferase activity;ATP binding;binding;calcium ion binding;carbamoyl-phosphate synthase (ammonia) activity;carbamoyl-phosphate synthase (glutamine-hydrolyzing) activity;carbon-nitrogen ligase activity, with glutamine as amido-N-donor;carboxyl- or carbamoyltransferase activity;carboxylic a…	axon part;cell body;cell part;cell projection part;cytoplasm;cytoplasmic part;cytosol;extracellular membrane-bounded organelle;extracellular organelle;extracellular region part;extracellular vesicular exosome;intracellular membrane-bounded organelle;intracellular non-membrane-bounded organelle;intracellular organelle;intracellular organelle part;intracellular part;macromolecular complex;membrane;…	Alanine, aspartate and glutamate metabolism;Arginine and proline metabolism;Nitrogen metabolism;Pyrimidine metabolism	68	68	68	40.9	40.9	40.9	243.24	323.31	22450000000	215
B2RUJ5	B2RUJ5	Apba1	Amyloid beta A4 precursor protein-binding family A member 1			0.771689	-0.649017			1.17232	0.98239			0.781455	-0.740128			0.416815	-0.326591			0.476432	0.470677		+	2.17869	1.82318	amine transport;amino acid transport;behavior;biological regulation;carboxylic acid transport;cell communication;cell-cell signaling;cellular component assembly;cellular component organization;cellular component organization or biogenesis;cellular process;chordate embryonic development;developmental process;embryo development;embryo development ending in birth or egg hatching;establishment of loc…	beta-amyloid binding;binding;lipid binding;phosphatidylinositol binding;phosphatidylinositol-4,5-bisphosphate binding;phospholipid binding;protein binding	cell part;clathrin-coated vesicle;coated vesicle;cytoplasmic membrane-bounded vesicle;cytoplasmic part;cytoplasmic vesicle;Golgi apparatus;intracellular membrane-bounded organelle;intracellular organelle;intracellular part;macromolecular complex;membrane;membrane-bounded organelle;membrane-bounded vesicle;nucleus;organelle;perinuclear region of cytoplasm;plasma membrane;protein complex;synapse pa…		22	22	20	40	40	36.6	92.908	225.73	1018700000	94
B9EJ80	B9EJ80	Pdzd8	PDZ domain-containing protein 8			0.118741	-0.0642526			0.426433	0.182088			0.556781	0.271419			1.10868	0.339417			1.15836	0.403571	+	+	4.61006	2.35304	biological regulation;cellular component organization;cellular component organization at cellular level;cellular component organization or biogenesis;cellular component organization or biogenesis at cellular level;cellular process;cellular response to stimulus;cytoskeleton organization;intracellular signal transduction;organelle organization;regulation of anatomical structure morphogenesis;regula…	binding;cation binding;ion binding;metal ion binding	cell part;membrane		38	38	38	36.5	36.5	36.5	127.74	242.58	721340000	109
B9EJ86;Q9ER64	B9EJ86	Osbpl8	Oxysterol-binding protein			1.10675	-0.741921			0.310688	0.344011			1.02227	-0.820307			0.535957	-0.370029			0.0338808	0.0413679	+	+	3.18201	1.48843	biological regulation;cell differentiation;cellular developmental process;cellular localization;cellular macromolecule localization;cellular process;cellular protein localization;developmental process;establishment of localization;fat cell differentiation;lipid transport;localization;macromolecule localization;negative regulation of biological process;negative regulation of cell migration;negativ…	binding;cholesterol binding;lipid binding;steroid binding;sterol binding	cell part;cytoplasmic part;endoplasmic reticulum membrane;endoplasmic reticulum part;integral to membrane;intracellular organelle part;intracellular part;intrinsic to membrane;membrane;membrane part;nuclear membrane;nuclear part;organelle membrane;organelle part		16	16	16	27.9	27.9	27.9	101.27	59.127	799860000	69
B9EJA2	B9EJA2	Cttnbp2	Cortactin-binding protein 2			0.797658	-0.92971			0.0331157	-0.0643058			0.0846704	0.180373			1.15533	-0.957817			0.364245	-0.446567			0.502188	0.550883	anatomical structure development;brain development;developmental process;organ development		cell cortex;cell part;cell projection;cell projection part;clathrin-coated vesicle;coated vesicle;cytoplasmic membrane-bounded vesicle;cytoplasmic part;cytoplasmic vesicle;dendritic spine;intracellular membrane-bounded organelle;intracellular organelle;intracellular part;membrane-bounded organelle;membrane-bounded vesicle;neuron projection;neuron spine;organelle;synapse part;synaptic vesicle;vesi…		23	23	23	15.9	15.9	15.9	178.77	248.64	2255700000	151
B9EKI3	B9EKI3	Tmf1	TATA element modulatory factor			0.0243061	0.0113949		+	3.6578	1.61072			0.101812	-0.0491905			1.5831	0.379741			0.612998	0.17497			0.045891	0.0172161	acrosome assembly;anatomical structure development;anatomical structure formation involved in morphogenesis;biological regulation;biosynthetic process;cell development;cell differentiation;cell motility;cellular biosynthetic process;cellular component assembly;cellular component assembly at cellular level;cellular component assembly involved in morphogenesis;cellular component movement;cellular c…	binding;DNA binding;nucleic acid binding	cell part;cytoplasmic part;endoplasmic reticulum;Golgi apparatus;Golgi apparatus part;Golgi membrane;intracellular membrane-bounded organelle;intracellular organelle;intracellular organelle part;intracellular part;membrane;membrane-bounded organelle;nucleus;organelle;organelle membrane;organelle part		5	5	5	5.9	5.9	5.9	121.8	20.282	121810000	5
D3YVF0	D3YVF0	Akap5	A-kinase anchor protein 5			0.342089	-0.678021			1.88242	3.28893			0.352364	-0.802905			0.420775	-0.646418			1.47832	1.85642	+	+	2.90606	2.42806	biological regulation;cellular process;cellular response to stimulus;establishment of localization;establishment of localization in cell;establishment of protein localization;intracellular protein transport;intracellular transport;positive regulation of biological process;positive regulation of biosynthetic process;positive regulation of cAMP biosynthetic process;positive regulation of cAMP metab…	adenylate cyclase binding;binding;enzyme binding;protein binding	cell part;cytoskeleton;intracellular non-membrane-bounded organelle;intracellular organelle;intracellular part;membrane;non-membrane-bounded organelle;organelle;plasma membrane		66	66	66	86.8	86.8	86.8	79.396	323.31	471620000000	1111
D3YZV8	D3YZV8	Ccdc8	Coiled-coil domain-containing protein 8 homolog			0.975394	-1.37689			0.735854	-1.1175			0.24119	0.557597			0.825417	-0.977152			1.03681	-1.07173			1.68281	-1.41871	biological regulation;cellular component organization;cellular component organization at cellular level;cellular component organization or biogenesis;cellular component organization or biogenesis at cellular level;cellular process;cytoskeleton organization;microtubule cytoskeleton organization;microtubule-based process;negative regulation of catalytic activity;negative regulation of hydrolase act…		cell part;centrosome;cytoplasm;cytoplasmic part;cytoskeletal part;intracellular non-membrane-bounded organelle;intracellular organelle;intracellular organelle part;intracellular part;membrane;microtubule organizing center;non-membrane-bounded organelle;organelle;organelle part;plasma membrane		19	19	19	33.7	33.7	33.7	73.937	323.31	4070300000	104
E1U8D0	E1U8D0	Soga1	Protein SOGA1;N-terminal form;C-terminal 80 kDa form			0.41077	-0.498393			0.172462	0.255919			1.59335	2.08914			0.0811685	0.113841			0.467256	-0.416261			0.521152	-0.428327	biological regulation;cell surface receptor linked signaling pathway;cellular process;cellular response to chemical stimulus;cellular response to endogenous stimulus;cellular response to hormone stimulus;cellular response to insulin stimulus;cellular response to organic substance;cellular response to peptide hormone stimulus;cellular response to stimulus;enzyme linked receptor protein signaling p…		extracellular membrane-bounded organelle;extracellular organelle;extracellular region part;extracellular space;extracellular vesicular exosome;membrane-bounded organelle;membrane-bounded vesicle;organelle;vesicle		39	39	38	31.2	31.2	30.5	159.18	138.89	2862700000	120
E9PUL5	E9PUL5	Prrt2	Proline-rich transmembrane protein 2			0.0825219	0.193273			0.175479	0.384231			0.517206	1.04583			0.641577	-0.779853			0.366124	0.612223		+	1.99091	1.87672	multicellular organismal process;neurological system process;neuromuscular process;neuromuscular process controlling posture;response to biotic stimulus;response to stimulus;system process		cell junction;cell part;integral to membrane;intrinsic to membrane;membrane;membrane part;plasma membrane;synapse		9	9	9	44.2	44.2	44.2	35.923	222.62	1892200000	115
E9Q394	E9Q394	Akap13	A-kinase anchor protein 13			0.149351	-0.147911			0.125931	0.126227			0.290618	-0.294565			0.171859	0.131524			0.921102	0.507738	+	+	3.15595	1.68892	biological regulation;cellular process;cellular response to stimulus;establishment of localization;establishment of localization in cell;intracellular signal transduction;intracellular transport;nuclear export;nuclear transport;nucleocytoplasmic transport;regulation of biological process;regulation of cardiac muscle hypertrophy;regulation of catalytic activity;regulation of cellular metabolic pro…	binding;cAMP-dependent protein kinase activity;catalytic activity;cation binding;cyclic nucleotide-dependent protein kinase activity;enzyme regulator activity;GTPase regulator activity;guanyl-nucleotide exchange factor activity;ion binding;kinase activity;metal ion binding;nucleoside-triphosphatase regulator activity;phosphotransferase activity, alcohol group as acceptor;protein kinase activity;p…	cell part;cytoplasm;cytoplasmic part;intracellular part;membrane;perinuclear region of cytoplasm		47	47	47	28.3	28.3	28.3	303.97	323.31	869100000	154
E9Q3L2	E9Q3L2	Pi4ka	Phosphatidylinositol 4-kinase alpha			0.5308	-0.853944			0.712077	1.10938			0.491562	-0.937394			0.727842	-0.895678			1.6308	1.70114			0.226179	0.346975	actin cytoskeleton organization;actin filament-based process;biological regulation;cellular component organization;cellular component organization at cellular level;cellular component organization or biogenesis;cellular component organization or biogenesis at cellular level;cellular lipid metabolic process;cellular metabolic process;cellular process;cellular response to stimulus;cytoskeleton orga…	1-phosphatidylinositol 4-kinase activity;catalytic activity;inositol or phosphatidylinositol kinase activity;kinase activity;lipid kinase activity;phosphatidylinositol kinase activity;phosphotransferase activity, alcohol group as acceptor;transferase activity;transferase activity, transferring phosphorus-containing groups	adherens junction;anchoring junction;cell junction;cell part;cell-substrate adherens junction;cell-substrate junction;cytoplasm;extracellular membrane-bounded organelle;extracellular organelle;extracellular region part;extracellular vesicular exosome;focal adhesion;intracellular part;membrane;membrane-bounded organelle;membrane-bounded vesicle;organelle;plasma membrane;vesicle	Inositol phosphate metabolism;Phosphatidylinositol signaling system	93	93	93	52.8	52.8	52.8	237.04	323.31	14172000000	646
E9Q401	E9Q401	Ryr2	Ryanodine receptor 2			0.0893197	0.175418			1.45963	1.57303			0.909806	-1.24731			0.602515	-0.63341			0.199877	-0.259838			0.398049	0.478095	anatomical structure morphogenesis;apoptosis;biological regulation;BMP signaling pathway;calcium ion homeostasis;calcium ion transmembrane transport;calcium ion transport;calcium ion transport into cytosol;calcium-mediated signaling;calcium-mediated signaling using intracellular calcium source;canonical Wnt receptor signaling pathway;cardiac muscle contraction;cardiac muscle hypertrophy;cardiac m…	binding;calcium channel activity;calcium ion binding;calcium-induced calcium release activity;calcium-release channel activity;calmodulin binding;cation binding;cation channel activity;cation transmembrane transporter activity;channel activity;enzyme binding;gated channel activity;identical protein binding;intracellular ligand-gated calcium channel activity;intracellular ligand-gated ion channel …	calcium channel complex;cation channel complex;cell part;contractile fiber part;cytoplasmic part;endoplasmic reticulum;endoplasmic reticulum membrane;endoplasmic reticulum part;extracellular membrane-bounded organelle;extracellular organelle;extracellular region part;extracellular vesicular exosome;integral to membrane;intracellular membrane-bounded organelle;intracellular organelle;intracellular…	Arrhythmogenic right ventricular cardiomyopathy (ARVC);Calcium signaling pathway;Cardiac muscle contraction;Dilated cardiomyopathy;Hypertrophic cardiomyopathy (HCM);Pancreatic secretion	183	183	166	45.8	45.8	42.2	564.81	323.31	35942000000	724
E9Q557	E9Q557	Dsp	Desmoplakin			0.0289916	-0.0538776			1.00227	-1.21961			0.958491	-1.32269			0.841628	0.909928			0.357346	-0.478709			0.0281112	-0.053452	adherens junction organization;anatomical structure development;anatomical structure morphogenesis;biological adhesion;cardiac muscle tissue morphogenesis;cell adhesion;cell differentiation;cell junction organization;cell-cell adhesion;cell-cell junction organization;cellular component organization;cellular component organization at cellular level;cellular component organization or biogenesis;cel…	binding;binding, bridging;enzyme binding;kinase binding;protein binding;protein binding, bridging;protein kinase binding;protein kinase C binding;scaffold protein binding;structural molecule activity	adherens junction;anchoring junction;basolateral plasma membrane;cell junction;cell part;cell-cell adherens junction;cell-cell contact zone;cell-cell junction;cornified envelope;cytoplasm;cytoskeleton;desmosome;extracellular membrane-bounded organelle;extracellular organelle;extracellular region part;extracellular vesicular exosome;fascia adherens;intercalated disc;intracellular membrane-bounded …	Arrhythmogenic right ventricular cardiomyopathy (ARVC)	166	166	166	45.5	45.5	45.5	332.91	323.31	45140000000	1472
E9Q6P5	E9Q6P5	Ttc7b	Tetratricopeptide repeat protein 7B			0.685794	-0.923045			0.0157144	0.0360479			0.341302	-0.625728			0.454011	-0.543094			1.25052	1.34666			0.255632	-0.35789					29	29	29	41.5	41.5	41.5	94.202	290.31	2518300000	113
E9Q8I9	E9Q8I9	Fry	Protein furry homolog			1.37073	-1.86991			0.402805	0.712554			1.3968	-2.05887			2.19115	-1.98951			0.249839	0.405342			0.502826	0.703161			cell part;cytoplasm;cytoplasmic part;cytoskeletal part;intracellular organelle part;intracellular part;microtubule organizing center;organelle part;spindle pole		145	145	145	60.1	60.1	60.1	339.09	323.31	48502000000	1981
F6ZDS4	F6ZDS4	Tpr	Nucleoprotein TPR			0.282628	-0.123065			2.71884	1.72221			0.118382	-0.0574491			0.345923	0.124888			0.00715971	-0.00316934			0.392813	0.158101	biological regulation;cell cycle checkpoint;cell cycle phase;cell cycle process;cell division;cellular component organization;cellular component organization at cellular level;cellular component organization or biogenesis;cellular component organization or biogenesis at cellular level;cellular macromolecular complex subunit organization;cellular process;cellular response to chemical stimulus;cell…	binding;chromatin binding;cytoskeletal protein binding;dynein complex binding;enzyme binding;heat shock protein binding;identical protein binding;kinase binding;mitogen-activated protein kinase binding;mRNA binding;nucleic acid binding;nucleocytoplasmic transporter activity;protein binding;protein complex binding;protein dimerization activity;protein homodimerization activity;protein kinase bindi…	cell part;chromosomal part;cytoplasm;cytoplasmic dynein complex;cytoplasmic part;cytoskeletal part;dynein complex;envelope;extrinsic to membrane;inclusion body;intracellular membrane-bounded organelle;intracellular non-membrane-bounded organelle;intracellular organelle;intracellular organelle part;intracellular part;kinetochore;macromolecular complex;membrane;membrane part;membrane-bounded organe…	MAPK signaling pathway - yeast;Pathways in cancer;RNA transport;Thyroid cancer	19	19	19	10.3	10.3	10.3	273.99	144.34	2050900000	29
F8VPU2	F8VPU2	Farp1	FERM, RhoGEF and pleckstrin domain-containing protein 1			0.746145	-1.19354			0.680797	1.15746			0.34673	-0.784496			1.0638	-1.27857			0.158487	0.300681			0.31609	0.460088	anatomical structure morphogenesis;biological regulation;cell part morphogenesis;cell projection morphogenesis;cell projection organization;cellular component assembly;cellular component assembly at cellular level;cellular component morphogenesis;cellular component organization;cellular component organization at cellular level;cellular component organization or biogenesis;cellular component organ…	enzyme regulator activity;GTPase regulator activity;guanyl-nucleotide exchange factor activity;nucleoside-triphosphatase regulator activity;Rac guanyl-nucleotide exchange factor activity;Ras guanyl-nucleotide exchange factor activity;Rho guanyl-nucleotide exchange factor activity;small GTPase regulator activity	cell junction;cell part;cell projection;cell projection part;cytoplasm;cytoplasmic part;cytoskeleton;cytosol;dendrite;dendritic spine;extrinsic to internal side of plasma membrane;extrinsic to membrane;extrinsic to plasma membrane;filopodium;intracellular non-membrane-bounded organelle;intracellular organelle;intracellular part;membrane part;neuron projection;neuron spine;non-membrane-bounded org…		37	37	37	49	49	49	118.87	323.31	30758000000	355
G3X9C2	G3X9C2	Nccrp1	F-box only protein 50			0.023344	0.0500448			0.434351	-0.64713			0.328673	0.669855			0.348013	0.532573			0.0887519	0.146179			0.27753	-0.331565	biological regulation;positive regulation of biological process;positive regulation of cell proliferation;positive regulation of cellular process;regulation of biological process;regulation of cell proliferation;regulation of cellular process		cell part;cytoplasm;extracellular membrane-bounded organelle;extracellular organelle;extracellular region part;extracellular vesicular exosome;intracellular part;membrane-bounded organelle;membrane-bounded vesicle;organelle;vesicle		5	5	5	9.4	9.4	9.4	30.407	16.136	567770000	58
G5E8K5	G5E8K5	Ank3	Ankyrin-3			0.977094	-1.12842			0.272071	0.413031			0.648139	-0.964931			1.21142	-1.06747			0.797957	0.80381			0.767854	0.761047	anatomical structure morphogenesis;axon guidance;axonogenesis;biological regulation;cation homeostasis;cell cycle cytokinesis;cell cycle process;cell part morphogenesis;cell projection morphogenesis;cell projection organization;cellular chemical homeostasis;cellular component assembly;cellular component assembly at cellular level;cellular component morphogenesis;cellular component organization;ce…	binding;ion channel binding;protein binding;structural constituent of cytoskeleton;structural molecule activity	axon;axon part;basal plasma membrane;basolateral plasma membrane;cell junction;cell part;cell projection;cell projection part;cell-cell contact zone;cell-cell junction;contractile fiber part;cytoplasmic part;cytoskeleton;dendrite;endoplasmic reticulum;initial segment;intercalated disc;intracellular membrane-bounded organelle;intracellular non-membrane-bounded organelle;intracellular organelle;int…		54	40	40	32.9	28.1	28.1	214.06	323.31	4815300000	229
O08532	O08532	Cacna2d1	Voltage-dependent calcium channel subunit alpha-2/delta-1;Voltage-dependent calcium channel subunit alpha-2-1;Voltage-dependent calcium channel subunit delta-1	+	+	11.5971	3.96542			1.17471	0.306129			0.176572	0.0890519			0.8012	0.252064			1.1679	0.511	+	+	5.97974	2.55375	biological regulation;calcium ion transmembrane transport;calcium ion transport;cation transport;cellular process;divalent inorganic cation transport;divalent metal ion transport;establishment of localization;ion transmembrane transport;ion transport;metal ion transport;regulation of biological process;regulation of calcium ion transport;regulation of ion transport;regulation of localization;regu…	binding;calcium channel activity;calcium channel regulator activity;cation binding;cation channel activity;cation transmembrane transporter activity;channel activity;channel regulator activity;gated channel activity;ion binding;ion channel activity;ion transmembrane transporter activity;metal ion binding;passive transmembrane transporter activity;substrate-specific channel activity;substrate-spec…	calcium channel complex;cation channel complex;cell part;cytoplasmic part;endoplasmic reticulum;extracellular membrane-bounded organelle;extracellular organelle;extracellular region part;extracellular vesicular exosome;intracellular membrane-bounded organelle;intracellular organelle;intracellular part;ion channel complex;macromolecular complex;membrane part;membrane-bounded organelle;membrane-bou…	Arrhythmogenic right ventricular cardiomyopathy (ARVC);Cardiac muscle contraction;Dilated cardiomyopathy;Hypertrophic cardiomyopathy (HCM);MAPK signaling pathway	41	41	38	40.2	40.2	40.2	124.63	323.31	4232000000	430
O08539	O08539	Bin1	Myc box-dependent-interacting protein 1			0.0226634	-0.0497068			0.178135	0.360744			0.33339	0.695442			0.544302	-0.676484			0.373282	0.620165	+	+	3.66629	2.81754	biological regulation;cell differentiation;cellular component assembly;cellular component assembly at cellular level;cellular component organization;cellular component organization at cellular level;cellular component organization or biogenesis;cellular component organization or biogenesis at cellular level;cellular developmental process;cellular macromolecular complex assembly;cellular macromole…	binding;cytoskeletal protein binding;enzyme binding;identical protein binding;protein binding;RNA polymerase binding;tau protein binding	axon;axon part;axon terminus;cell part;cell projection;cell projection part;cerebellar mossy fiber;clathrin-coated vesicle;coated vesicle;contractile fiber part;cytoplasm;cytoplasmic membrane-bounded vesicle;cytoplasmic part;cytoplasmic vesicle;cytoskeletal part;I band;initial segment;intracellular membrane-bounded organelle;intracellular organelle;intracellular organelle part;intracellular part;…		29	27	27	56.8	55.3	55.3	64.469	323.31	3479500000	259
O08553	O08553	Dpysl2	Dihydropyrimidinase-related protein 2			0.210036	0.314181			1.72878	1.61385			1.1126	1.36065			1.05541	-1.28129			0.831316	0.734571			1.39313	0.970117	anatomical structure development;axon guidance;biological regulation;cellular component organization;cellular component organization at cellular level;cellular component organization or biogenesis;cellular component organization or biogenesis at cellular level;cellular membrane organization;cellular process;chemotaxis;cytoskeleton organization;developmental process;endocytosis;establishment of lo…	binding;catalytic activity;enzyme binding;hydrolase activity;hydrolase activity, acting on carbon-nitrogen (but not peptide) bonds;kinase binding;protein binding;protein kinase binding	axon;axon part;cell body;cell part;cell projection;cell projection part;cytoplasmic part;cytoskeletal part;cytosol;dendrite;extracellular membrane-bounded organelle;extracellular organelle;extracellular region part;extracellular vesicular exosome;growth cone;intracellular membrane-bounded organelle;intracellular organelle;intracellular organelle part;intracellular part;macromolecular complex;memb…	Axon guidance	38	38	32	79.2	79.2	70.5	62.277	323.31	97370000000	1445
O08576	O08576	Rundc3a	RUN domain-containing protein 3A			0.702672	-1.09946			0.170576	0.448435			0.590777	-1.11591			0.633989	-0.823034			0.000507555	0.00107818			0.788426	1.12198		cyclase activator activity;cyclase regulator activity;enzyme activator activity;enzyme regulator activity;guanylate cyclase activator activity;guanylate cyclase regulator activity	cell part;cytoplasmic part;cytosol;intracellular part;membrane;plasma membrane		19	19	19	55.6	55.6	55.6	50.018	323.31	4213100000	193
O08585	O08585	Clta	Clathrin light chain A			0.245926	-0.393218			0.744642	1.44859			1.0176	1.82046			0.340249	-0.416558			0.104643	0.198483			0.648802	0.948683	cellular component organization;cellular component organization or biogenesis;cellular membrane organization;cellular process;clathrin-mediated endocytosis;endocytosis;establishment of localization;establishment of localization in cell;establishment of protein localization;intracellular protein transport;intracellular transport;membrane invagination;membrane organization;protein transport;recepto…	binding;clathrin binding;clathrin heavy chain binding;protein binding;structural molecule activity	cell part;clathrin coat;clathrin coat of coated pit;clathrin coat of trans-Golgi network vesicle;clathrin complex;clathrin vesicle coat;cytoplasmic membrane-bounded vesicle;cytoplasmic part;cytoplasmic vesicle;cytoplasmic vesicle part;Golgi apparatus part;intracellular membrane-bounded organelle;intracellular organelle;intracellular organelle part;intracellular part;macromolecular complex;membran…		16	16	16	42.1	42.1	42.1	25.604	90.317	4914600000	102
O08599	O08599	Stxbp1	Syntaxin-binding protein 1			0.11686	0.269095			1.0249	1.57708			0.502905	1.06827			0.0915241	-0.207161			1.19818	1.43948		+	2.27047	2.05041	axon target recognition;biological adhesion;biological regulation;cell adhesion;cell communication;cell-cell adhesion;cell-cell signaling;cellular component organization;cellular component organization at cellular level;cellular component organization or biogenesis;cellular component organization or biogenesis at cellular level;cellular localization;cellular macromolecule localization;cellular me…	binding;protein binding;SNARE binding;syntaxin binding;syntaxin-1 binding	cell part;cytoplasm;cytoplasmic membrane-bounded vesicle;cytoplasmic part;cytoplasmic vesicle;cytosol;extracellular membrane-bounded organelle;extracellular organelle;extracellular region part;extracellular vesicular exosome;intracellular membrane-bounded organelle;intracellular organelle;intracellular organelle part;intracellular part;macromolecular complex;membrane;membrane-bounded organelle;me…		48	48	47	80	80	78.8	67.568	323.31	51658000000	822
O08788	O08788	Dctn1	Dynactin subunit 1		+	2.9023	-3.5108			0.45522	-0.798598		+	2.55308	-3.68704	+	+	4.35483	-3.80914			0.243834	0.434492			0.7733	-0.857032	biological regulation;cellular component movement;cellular component organization;cellular component organization at cellular level;cellular component organization or biogenesis;cellular component organization or biogenesis at cellular level;cellular process;cytoplasmic microtubule organization;cytoskeleton organization;cytoskeleton-dependent intracellular transport;endosome transport;establishme…	catalytic activity;hydrolase activity;hydrolase activity, acting on acid anhydrides;hydrolase activity, acting on acid anhydrides, in phosphorus-containing anhydrides;motor activity;nucleoside-triphosphatase activity;pyrophosphatase activity	cell leading edge;cell part;centrosome;chromosomal part;cytoplasm;cytoplasmic part;cytoskeletal part;dynactin complex;dynein complex;intracellular non-membrane-bounded organelle;intracellular organelle;intracellular organelle part;intracellular part;kinetochore;macromolecular complex;membrane;membrane part;microtubule;microtubule associated complex;microtubule organizing center;non-membrane-bound…	Huntington's disease;Vasopressin-regulated water reabsorption	129	129	129	79.5	79.5	79.5	141.67	323.31	493770000000	4952
O08807	O08807	Prdx4	Peroxiredoxin-4			0.783995	-0.925411			2.27831	2.27456			0.538118	-0.806763			0.477621	-0.514514			0.088914	0.137687			0.313526	-0.366443	4-hydroxyproline metabolic process;amine metabolic process;anatomical structure development;biological regulation;carboxylic acid metabolic process;cell redox homeostasis;cellular amine metabolic process;cellular amino acid metabolic process;cellular component organization;cellular component organization at cellular level;cellular component organization or biogenesis;cellular component organizati…	antioxidant activity;binding;catalytic activity;identical protein binding;oxidoreductase activity;oxidoreductase activity, acting on paired donors, with incorporation or reduction of molecular oxygen;oxidoreductase activity, acting on peroxide as acceptor;peroxidase activity;peroxiredoxin activity;protein binding;protein dimerization activity;protein homodimerization activity	cell part;cytoplasm;cytoplasmic part;cytosol;endoplasmic reticulum;extracellular membrane-bounded organelle;extracellular organelle;extracellular region part;extracellular space;extracellular vesicular exosome;intracellular membrane-bounded organelle;intracellular organelle;intracellular part;membrane-bounded organelle;membrane-bounded vesicle;mitochondrion;nucleus;organelle;smooth endoplasmic re…		11	10	10	44.9	44.9	44.9	31.052	28.728	1528400000	51
O08919	O08919	Numbl	Numb-like protein			0.0825879	0.166132			1.32602	1.75168			0.158004	0.342591			0.177302	-0.239836			0.386116	0.55269	+	+	3.14722	2.68256	adherens junction organization;anatomical structure development;anatomical structure morphogenesis;axonogenesis;biological regulation;cell division;cell junction organization;cell part morphogenesis;cell projection morphogenesis;cell projection organization;cell proliferation;cell surface receptor linked signaling pathway;cell-cell junction organization;cellular component morphogenesis;cellular c…		cell part;cytoplasm;intracellular part	Notch signaling pathway	27	27	24	45.2	45.2	41.6	64.13	323.31	6495200000	253
O09012	O09012	Pex5	Peroxisomal targeting signal 1 receptor	+	+	13.3148	4.47851			1.82829	1.72843			0.225421	0.0778682			1.24302	0.220806			0.423624	-0.0936781		+	2.56383	1.65614	anatomical structure development;biological regulation;carboxylic acid catabolic process;carboxylic acid metabolic process;catabolic process;cell development;cell differentiation;cell migration;cell motility;cellular catabolic process;cellular component assembly;cellular component assembly at cellular level;cellular component movement;cellular component organization;cellular component organizatio…	binding;enzyme binding;GTPase binding;peptide binding;peroxisome matrix targeting signal-1 binding;peroxisome targeting sequence binding;protein binding;protein C-terminus binding;protein N-terminus binding;signal sequence binding;small GTPase binding	cell part;cytoplasm;cytoplasmic part;cytosol;Golgi apparatus;intracellular;intracellular membrane-bounded organelle;intracellular organelle;intracellular organelle lumen;intracellular organelle part;intracellular part;macromolecular complex;membrane;membrane-bounded organelle;membrane-enclosed lumen;microbody;microbody lumen;microbody membrane;microbody part;mitochondrion;organelle;organelle lume…	Peroxisome	41	41	41	74	74	74	70.755	323.31	6052100000	425
O35098	O35098	Dpysl4	Dihydropyrimidinase-related protein 4			0.448784	-0.396779			0.0423125	0.0601623	+	+	4.08931	3.41003			0.207526	-0.171539			0.147242	0.137535			0.192828	-0.149257	cell death;cellular process;death;neuron death	binding;catalytic activity;hydrolase activity;hydrolase activity, acting on carbon-nitrogen (but not peptide) bonds;phosphoprotein binding;protein binding	cell part;cytoplasm;intracellular part		25	22	22	58.4	53.3	53.3	61.961	308.17	23458000000	90
O35099;A2AQW0;Q9WTR2	O35099	Map3k5	Mitogen-activated protein kinase kinase kinase 5		+	2.91955	1.7756			1.99295	1.5005			0.127069	0.125708			0.546827	0.30207			0.601811	0.339153			0.449471	0.251964	activation of caspase activity;activation of MAPK activity;activation of MAPKK activity;activation of protein kinase activity;apoptosis;apoptosis in response to endoplasmic reticulum stress;biological regulation;cell death;cellular macromolecule metabolic process;cellular metabolic process;cellular process;cellular protein metabolic process;cellular response to chemical stimulus;cellular response…	adenyl nucleotide binding;adenyl ribonucleotide binding;apoptotic protease activator activity;ATP binding;binding;caspase activator activity;caspase regulator activity;catalytic activity;cation binding;enzyme activator activity;enzyme binding;enzyme regulator activity;identical protein binding;ion binding;kinase activity;kinase binding;magnesium ion binding;MAP kinase kinase kinase activity;metal…	cell part;cytoplasm;intracellular part	Amyotrophic lateral sclerosis (ALS);MAPK signaling pathway;Neurotrophin signaling pathway;Protein processing in endoplasmic reticulum	36	36	36	32.8	32.8	32.8	154.51	215.62	3689700000	96
O35129	O35129	Phb2	Prohibitin-2			1.44242	-2.07665			1.28928	-1.9073			1.25214	-2.18221			1.70437	-1.89738			1.18297	1.41799			0.49682	-0.794377	anatomical structure development;anatomical structure morphogenesis;biological regulation;biosynthetic process;branching involved in mammary gland duct morphogenesis;branching morphogenesis of a tube;cellular biosynthetic process;cellular macromolecule biosynthetic process;cellular macromolecule metabolic process;cellular metabolic process;cellular nitrogen compound metabolic process;cellular pro…		cell part;cell surface;cytoplasmic part;extracellular membrane-bounded organelle;extracellular organelle;extracellular region part;extracellular vesicular exosome;intracellular membrane-bounded organelle;intracellular organelle;intracellular organelle part;intracellular part;macromolecular complex;membrane;membrane-bounded organelle;membrane-bounded vesicle;mitochondrial inner membrane;mitochondr…		26	26	26	76.9	76.9	76.9	33.296	323.31	19560000000	319
O35295	O35295	Purb	Transcriptional activator protein Pur-beta			0.643942	-1.30953			1.28353	-2.10066			0.977231	1.99876			1.42701	-1.82772			0.575718	-1.01894			0.247958	-0.487162	apoptosis;biological regulation;cell death;cell differentiation;cell proliferation;cellular developmental process;cellular macromolecule metabolic process;cellular metabolic process;cellular nitrogen compound metabolic process;cellular process;death;developmental process;DNA conformation change;DNA duplex unwinding;DNA geometric change;DNA metabolic process;DNA unwinding involved in replication;m…	binding;DNA binding;double-stranded DNA binding;double-stranded telomeric DNA binding;mRNA binding;nucleic acid binding;nucleic acid binding transcription factor activity;protein binding;regulatory region DNA binding;regulatory region nucleic acid binding;RNA binding;RNA polymerase II regulatory region DNA binding;RNA polymerase II regulatory region sequence-specific DNA binding;sequence-specific…	cell part;chromosomal part;DNA replication factor A complex;intracellular membrane-bounded organelle;intracellular organelle;intracellular organelle part;intracellular part;macromolecular complex;membrane-bounded organelle;nuclear chromosome part;nuclear part;nucleoplasm;nucleus;organelle;organelle part;protein complex		18	18	17	75.6	75.6	72.5	33.901	323.31	18518000000	291
O35382	O35382	Exoc4	Exocyst complex component 4			0.180378	-0.145161		+	4.60623	2.01757			0.120042	-0.117705			0.189688	0.134677			0.413758	0.336895	+	+	3.35756	1.59509	cellular process;establishment of localization;establishment of protein localization;membrane docking;protein transport;transport;vesicle docking;vesicle docking involved in exocytosis	binding;enzyme binding;GTPase binding;PDZ domain binding;protein binding;protein domain specific binding;protein N-terminus binding;Ral GTPase binding;Ras GTPase binding;small GTPase binding	cell cortex part;cell part;cell projection part;cytoplasm;cytoplasmic part;exocyst;growth cone membrane;intracellular part;macromolecular complex;membrane;membrane part;myelin sheath abaxonal region;plasma membrane;plasma membrane part;protein complex	Tight junction	18	18	18	22.8	22.8	22.8	110.54	158.9	627050000	66
O35526	O35526	Stx1a	Syntaxin-1A			0.12167	-0.137064			1.07301	1.26479			1.66116	1.53853			0.0453831	-0.0459819			0.911965	0.914793			1.15878	1.18416	biological regulation;calcium ion-dependent exocytosis;cellular chemical homeostasis;cellular component organization;cellular component organization at cellular level;cellular component organization or biogenesis;cellular component organization or biogenesis at cellular level;cellular homeostasis;cellular ion homeostasis;cellular membrane fusion;cellular membrane organization;cellular process;che…	binding;calcium channel inhibitor activity;calcium channel regulator activity;channel inhibitor activity;channel regulator activity;chloride channel inhibitor activity;chloride channel regulator activity;cytoskeletal protein binding;enzyme binding;glycoprotein binding;ion channel inhibitor activity;kinase binding;myosin binding;protein binding;SNAP receptor activity;SNARE binding	actomyosin;cell junction;cell part;cell projection;clathrin coated vesicle membrane;clathrin-coated vesicle;coated vesicle;coated vesicle membrane;cytoplasmic membrane-bounded vesicle;cytoplasmic part;cytoplasmic vesicle;cytoplasmic vesicle membrane;cytoplasmic vesicle part;cytoskeletal part;endomembrane system;integral to membrane;intracellular membrane-bounded organelle;intracellular organelle;…	SNARE interactions in vesicular transport	19	17	17	60.1	54.5	54.5	33.054	323.31	3691800000	89
O35633	O35633	Slc32a1	Vesicular inhibitory amino acid transporter			0.021201	-0.0520541			0.270192	0.570896			0.411103	0.937927			0.989498	-1.15322			0.305469	0.545334		+	2.39788	1.90386	aging;amine transport;amino acid transport;carboxylic acid transport;developmental process;establishment of localization;gamma-aminobutyric acid transport;glycine transport;neurotransmitter transport;neutral amino acid transport;nitrogen compound transport;organic acid transport;organic substance transport;transport	active transmembrane transporter activity;amine transmembrane transporter activity;amino acid transmembrane transporter activity;carboxylic acid transmembrane transporter activity;cation transmembrane transporter activity;cation:amino acid symporter activity;gamma-aminobutyric acid:hydrogen symporter activity;glycine transmembrane transporter activity;hydrogen:amino acid symporter activity;inorga…	axon part;axon terminus;cell part;cell pole;cell projection;cell projection part;cell tip;clathrin-coated vesicle;coated vesicle;cone cell pedicle;cytoplasmic membrane-bounded vesicle;cytoplasmic part;cytoplasmic vesicle;cytoplasmic vesicle membrane;cytoplasmic vesicle part;dendrite;dendrite terminus;inhibitory synapse;integral to membrane;integral to plasma membrane;intracellular membrane-bounde…		15	15	15	36.6	36.6	36.6	57.38	192.46	9891800000	236
O35643	O35643	Ap1b1	AP-1 complex subunit beta-1			0.556597	0.916408			1.54174	1.77604			0.0374377	-0.0928966			0.656803	-0.737449			0.559776	0.860622	+	+	4.58069	3.15115	cellular process;establishment of localization;establishment of localization in cell;establishment of protein localization;intracellular protein transport;intracellular transport;protein transport;transport;vesicle-mediated transport	binding;enzyme binding;kinase binding;protein binding;protein kinase binding;protein transporter activity;substrate-specific transporter activity;transporter activity	AP-type membrane coat adaptor complex;cell part;clathrin adaptor complex;clathrin coated vesicle membrane;coated vesicle membrane;cytoplasmic part;cytoplasmic vesicle membrane;cytoplasmic vesicle part;Golgi apparatus part;intracellular organelle part;intracellular part;macromolecular complex;membrane;membrane part;organelle membrane;organelle part;protein complex;trans-Golgi network;vesicle membr…	Lysosome	83	47	47	73.4	53.9	53.9	103.93	323.31	14207000000	681
O35668	O35668	Hap1	Huntingtin-associated protein 1			0.497192	-1.11454			0.763608	1.50158			0.47227	-1.22949			1.34057	-1.86055			2.11556	2.46051			0.735805	-1.07811	anatomical structure development;anterograde axon cargo transport;autophagy;axon cargo transport;biological regulation;catabolic process;cell differentiation;cell projection organization;cell surface receptor linked signaling pathway;cellular catabolic process;cellular component movement;cellular component organization;cellular component organization at cellular level;cellular component organizat…	binding;brain-derived neurotrophic factor binding;growth factor binding;ion channel binding;neurotrophin binding;protein binding	autophagic vacuole;axon;cell junction;cell part;cell projection;centrosome;clathrin-coated vesicle;coated vesicle;cytoplasmic membrane-bounded vesicle;cytoplasmic part;cytoplasmic vesicle;cytoskeletal part;endoplasmic reticulum;inclusion body;intracellular membrane-bounded organelle;intracellular non-membrane-bounded organelle;intracellular organelle;intracellular organelle part;intracellular par…	Huntington's disease	59	59	59	65.6	65.6	65.6	70.115	323.31	131790000000	1268
O35681	O35681	Syt3	Synaptotagmin-3			1.32641	-1.83849			1.08015	-1.58198			0.672577	-1.28231			1.13839	-1.31722			1.10721	-1.26163			0.463907	-0.662293	biological regulation;calcium ion-dependent exocytosis;calcium ion-dependent exocytosis of neurotransmitter;cellular component organization;cellular component organization at cellular level;cellular component organization or biogenesis;cellular component organization or biogenesis at cellular level;cellular membrane fusion;cellular membrane organization;cellular process;establishment of localizat…	binding;calcium ion binding;calcium-dependent phospholipid binding;cation binding;clathrin binding;identical protein binding;ion binding;lipid binding;metal ion binding;phospholipid binding;protein binding;protein dimerization activity;protein heterodimerization activity;protein homodimerization activity;SNARE binding;syntaxin binding	cell junction;cell part;clathrin coated vesicle membrane;coated vesicle membrane;cytoplasmic part;cytoplasmic vesicle membrane;cytoplasmic vesicle part;endosome;integral to membrane;intracellular membrane-bounded organelle;intracellular organelle;intracellular organelle part;intracellular part;intrinsic to membrane;membrane;membrane part;membrane-bounded organelle;organelle;organelle membrane;org…		21	21	20	39.4	39.4	37.5	63.253	323.31	7591000000	83
O35927	O35927	Ctnnd2	Catenin delta-2			0.772118	-1.01893			1.93859	2.30589			1.33973	1.87823			0.589947	-0.674121			0.892661	1.08122		+	2.70274	1.86208	anatomical structure morphogenesis;behavior;biological adhesion;biological regulation;biosynthetic process;cell adhesion;cell-cell adhesion;cellular biosynthetic process;cellular macromolecule biosynthetic process;cellular macromolecule metabolic process;cellular metabolic process;cellular nitrogen compound metabolic process;cellular process;cognition;developmental process;learning;learning or me…		adherens junction;anchoring junction;cell junction;cell part;cytoskeletal part;intracellular membrane-bounded organelle;intracellular organelle;intracellular organelle part;intracellular part;membrane-bounded organelle;nucleus;organelle;organelle part;postsynaptic density;synapse part		61	61	58	54.3	54.3	52.6	135	323.31	29520000000	449
O35954	O35954	Pitpnm1	Membrane-associated phosphatidylinositol transfer protein 1			0.842204	-1.23448			0.241691	-0.494931			0.561764	-1.05588			0.81345	-0.974688			0.151026	-0.245853			0.0896095	-0.160932	establishment of localization;establishment of protein localization;protein transport;transport	binding;cation binding;ion binding;lipid binding;metal ion binding;phospholipid binding	cell division site part;cell part;cleavage furrow;cytoplasm;cytoplasmic part;endoplasmic reticulum membrane;endoplasmic reticulum part;Golgi apparatus part;Golgi cisterna membrane;Golgi membrane;intracellular organelle part;intracellular part;lipid particle;membrane;membrane part;midbody;organelle membrane;organelle part		32	32	32	33.5	33.5	33.5	134.94	323.31	6960000000	172
O54774	O54774	Ap3d1	AP-3 complex subunit delta-1			0.0259286	-0.0548234			0.901755	1.37794			0.0169455	-0.0414465			0.191192	-0.281942			0.380753	0.548817			1.17525	1.28525	anterograde axon cargo transport;anterograde synaptic vesicle transport;antigen processing and presentation;antigen processing and presentation of exogenous antigen;antigen processing and presentation of lipid antigen via MHC class Ib;antigen processing and presentation via MHC class Ib;antigen processing and presentation, exogenous lipid antigen via MHC class Ib;axon cargo transport;biological r…		axon;axon part;cell part;cell projection;cell projection part;cytoplasmic part;endosomal part;endosome membrane;Golgi apparatus part;Golgi membrane;intracellular organelle part;intracellular part;lysosomal membrane;macromolecular complex;membrane;membrane coat;membrane part;neuron projection;nuclear part;nucleoplasm;organelle membrane;organelle part;protein complex;synapse part;terminal button;tr…	Lysosome	46	46	46	47	47	47	135.08	323.31	10077000000	321
O54991	O54991	Cntnap1	Contactin-associated protein 1			0.0974952	0.170917			0.98021	1.15451			0.204246	-0.336981			0.236774	-0.266477			0.974192	1.02894		+	2.57387	1.85011	anatomical structure formation involved in morphogenesis;anatomical structure morphogenesis;biological adhesion;cell adhesion;cell junction assembly;cell junction organization;cell part morphogenesis;cell projection morphogenesis;cell projection organization;cell-cell junction assembly;cell-cell junction organization;cellular component assembly;cellular component assembly at cellular level;cellul…	binding;protein binding;protein domain specific binding;SH3 domain binding	axon part;cell part;cell projection part;integral to membrane;intrinsic to membrane;membrane;membrane part;myelin sheath;paranode region of axon;plasma membrane	Cell adhesion molecules (CAMs)	39	39	39	40.1	40.1	40.1	156.31	323.31	2486100000	206
O55022	O55022	Pgrmc1	Membrane-associated progesterone receptor component 1			0.606901	1.03904			1.1388	1.50376			0.204252	0.443457			0.329005	-0.424806			0.222694	0.369286			0.363561	0.521077	axon guidance;chemotaxis;locomotion;response to chemical stimulus;response to external stimulus;response to stimulus;taxis	binding;cation binding;heme binding;ion binding;iron ion binding;lipid binding;metal ion binding;steroid binding;tetrapyrrole binding;transition metal ion binding	cell part;cytoplasmic part;endomembrane system;endoplasmic reticulum;endoplasmic reticulum membrane;endoplasmic reticulum part;extracellular membrane-bounded organelle;extracellular organelle;extracellular region part;extracellular vesicular exosome;integral to membrane;intracellular membrane-bounded organelle;intracellular non-membrane-bounded organelle;intracellular organelle;intracellular orga…		9	9	8	48.7	48.7	44.1	21.694	77.389	487860000	44
O55028	O55028	Bckdk	[3-methyl-2-oxobutanoate dehydrogenase [lipoamide]] kinase, mitochondrial			0.365175	0.794088			0.652616	-1.09163			0.730702	-1.3829			0.789384	-1.02144			2.2121	2.24423			0.127937	0.243467	amine catabolic process;amine metabolic process;branched chain family amino acid catabolic process;branched chain family amino acid metabolic process;carboxylic acid catabolic process;carboxylic acid metabolic process;catabolic process;cellular amine metabolic process;cellular amino acid catabolic process;cellular amino acid metabolic process;cellular catabolic process;cellular ketone metabolic p…	[3-methyl-2-oxobutanoate dehydrogenase (acetyl-transferring)] kinase activity;adenyl nucleotide binding;adenyl ribonucleotide binding;ATP binding;binding;catalytic activity;kinase activity;nucleotide binding;phosphotransferase activity, alcohol group as acceptor;protein kinase activity;protein serine/threonine kinase activity;purine nucleotide binding;purine ribonucleoside triphosphate binding;pu…	cell part;cytoplasmic part;dihydrolipoyl dehydrogenase complex;intracellular membrane-bounded organelle;intracellular organelle;intracellular organelle part;intracellular part;macromolecular complex;membrane-bounded organelle;mitochondrial alpha-ketoglutarate dehydrogenase complex;mitochondrial part;mitochondrial tricarboxylic acid cycle enzyme complex;mitochondrion;organelle;organelle part;prote…		21	21	21	72.8	72.8	72.8	46.587	323.31	6384500000	256
O55091	O55091	Impact	Protein IMPACT			0.462892	-0.450262			1.69374	1.69468			0.0308836	-0.0464651			0.0496765	-0.0520298			0.175358	0.193093			0.110926	0.140151	biological regulation;negative regulation of biological process;negative regulation of cellular metabolic process;negative regulation of cellular process;negative regulation of cellular protein metabolic process;negative regulation of macromolecule metabolic process;negative regulation of metabolic process;negative regulation of phosphate metabolic process;negative regulation of phosphorus metabo…		cell part;cytoplasm;intracellular part		8	8	8	38.1	38.1	38.1	36.276	79.771	528680000	24
O55100	O55100	Syngr1	Synaptogyrin-1			0.187288	-0.477868			0.142465	0.416701			1.33635	2.39861			0.894877	-1.21732			0.257743	0.544615			0.919189	1.27339	biological regulation;establishment of localization;establishment of localization in cell;establishment of protein localization;intracellular protein transport;intracellular transport;protein targeting;protein transport;regulation of biological process;regulation of biological quality;regulation of cell communication;regulation of cellular process;regulation of long-term neuronal synaptic plastic…		cell junction;cell part;clathrin coated vesicle membrane;clathrin-coated vesicle;coated vesicle;coated vesicle membrane;cytoplasmic membrane-bounded vesicle;cytoplasmic part;cytoplasmic vesicle;cytoplasmic vesicle membrane;cytoplasmic vesicle part;integral to membrane;intracellular membrane-bounded organelle;intracellular organelle;intracellular organelle part;intracellular part;intrinsic to memb…		4	4	4	29.9	29.9	29.9	25.652	31.458	3582400000	97
O55106	O55106	Strn	Striatin			0.867725	-1.10521			1.7804	1.96134			2.2028	2.67472			0.892029	-0.907925			0.594251	0.849696			0.925746	1.12737	biological regulation;cell surface receptor linked signaling pathway;cellular process;cellular response to stimulus;negative regulation of biological process;negative regulation of cell proliferation;negative regulation of cellular process;regulation of biological process;regulation of cell proliferation;regulation of cellular process;response to stimulus;signal transduction;Wnt receptor signalin…	armadillo repeat domain binding;binding;enzyme binding;estrogen receptor binding;hormone receptor binding;nuclear hormone receptor binding;phosphatase binding;protein binding;protein complex binding;protein domain specific binding;protein phosphatase 2A binding;protein phosphatase binding;receptor binding;steroid hormone receptor binding	cell junction;cell part;cell projection;cell projection part;cell-cell junction;cytoplasm;dendritic spine;intracellular part;macromolecular complex;membrane;neuron projection;neuron spine;occluding junction;protein complex;protein phosphatase type 2A complex;protein serine/threonine phosphatase complex;tight junction		39	39	38	59.4	59.4	58.1	85.965	323.31	7791200000	363
O55131	O55131	Sept7	Septin-7			0.721804	-1.40789			0.258765	0.685054			0.796702	1.611			0.280133	-0.56101			0.449046	0.818702		+	2.39228	2.20164	anatomical structure morphogenesis;biological regulation;cell cycle phase;cell cycle process;cell division;cell part morphogenesis;cell projection morphogenesis;cell projection organization;cellular component assembly;cellular component morphogenesis;cellular component organization;cellular component organization at cellular level;cellular component organization or biogenesis;cellular component o…	binding;GTP binding;guanyl nucleotide binding;guanyl ribonucleotide binding;identical protein binding;nucleotide binding;protein binding;purine nucleotide binding;purine ribonucleoside triphosphate binding;purine ribonucleotide binding;ribonucleotide binding	actin cytoskeleton;actin filament bundle;actomyosin;axon part;axon terminus;axoneme;cell cortex;cell cortex part;cell division site part;cell part;cell projection part;chromosomal part;cleavage furrow;condensed chromosome kinetochore;cytoplasm;cytoplasmic part;cytoskeletal part;cytoskeleton;extracellular membrane-bounded organelle;extracellular organelle;extracellular region part;extracellular ve…		46	46	45	81.9	81.9	81.9	50.549	323.31	57779000000	985
O55143	O55143	Atp2a2	Sarcoplasmic/endoplasmic reticulum calcium ATPase 2			0.458436	-0.610916			1.02377	1.35084			0.561583	0.898913			0.412787	-0.461207			1.38993	1.41713			1.24622	1.32037	biological regulation;calcium ion homeostasis;calcium ion transmembrane transport;calcium ion transport;calcium-mediated signaling;cation homeostasis;cation transport;cellular calcium ion homeostasis;cellular cation homeostasis;cellular chemical homeostasis;cellular component organization;cellular component organization at cellular level;cellular component organization or biogenesis;cellular comp…	active transmembrane transporter activity;adenyl nucleotide binding;adenyl ribonucleotide binding;ATP binding;ATPase activity;ATPase activity, coupled;ATPase activity, coupled to movement of substances;ATPase activity, coupled to transmembrane movement of ions;ATPase activity, coupled to transmembrane movement of ions, phosphorylative mechanism;ATPase activity, coupled to transmembrane movement o…	cell junction;cell part;cell-cell contact zone;cell-cell junction;cytoplasmic part;endoplasmic reticulum;endoplasmic reticulum membrane;endoplasmic reticulum part;intercalated disc;intracellular membrane-bounded organelle;intracellular organelle;intracellular organelle part;intracellular part;longitudinal sarcoplasmic reticulum;membrane;membrane part;membrane-bounded organelle;organelle;organelle…	Alzheimer's disease;Calcium signaling pathway;Pancreatic secretion	42	42	26	44.1	44.1	27.1	114.86	323.31	9691000000	229
O70161;P70181	O70161	Pip5k1c	Phosphatidylinositol 4-phosphate 5-kinase type-1 gamma			0.471529	-0.46672			1.26617	1.21493			0.291576	-0.369851			0.298992	-0.279003			0.258371	0.307229			1.06437	0.94657	anatomical structure morphogenesis;axonogenesis;biological adhesion;biological regulation;cell adhesion;cell part morphogenesis;cell projection morphogenesis;cell projection organization;cell-cell adhesion;cellular component morphogenesis;cellular component organization;cellular component organization at cellular level;cellular component organization or biogenesis;cellular component organization …	1-phosphatidylinositol-4-phosphate 5-kinase activity;adenyl nucleotide binding;adenyl ribonucleotide binding;ATP binding;binding;catalytic activity;inositol or phosphatidylinositol kinase activity;kinase activity;lipid kinase activity;nucleotide binding;phosphatidylinositol phosphate kinase activity;phosphotransferase activity, alcohol group as acceptor;purine nucleotide binding;purine ribonucleo…	adherens junction;anchoring junction;cell junction;cell part;cell projection;cell projection membrane;cell projection part;cell-substrate adherens junction;cell-substrate junction;cytoplasm;endomembrane system;focal adhesion;intracellular part;leading edge membrane;membrane;membrane part;phagocytic cup;plasma membrane part;ruffle membrane;uropod	Endocytosis;Fc gamma R-mediated phagocytosis;Inositol phosphate metabolism;Phosphatidylinositol signaling system;Regulation of actin cytoskeleton	20	20	18	41.8	41.8	38.4	72.407	208.21	815140000	66
O70318	O70318	Epb41l2	Band 4.1-like protein 2			0.1011	0.171487			1.11513	1.35684			0.269217	-0.429441			0.32092	-0.345938			0.6663	0.860553		+	2.08451	1.6557	actin cytoskeleton organization;actin filament-based process;biological regulation;cellular component organization;cellular component organization at cellular level;cellular component organization or biogenesis;cellular component organization or biogenesis at cellular level;cellular process;cortical actin cytoskeleton organization;cortical cytoskeleton organization;cytoskeleton organization;organ…	actin binding;binding;cytoskeletal protein binding;PH domain binding;protein binding;protein domain specific binding;spectrin binding;structural molecule activity	actin cytoskeleton;adherens junction;anchoring junction;cell junction;cell part;cell-substrate adherens junction;cell-substrate junction;cytoplasm;cytoskeleton;extracellular membrane-bounded organelle;extracellular organelle;extracellular region part;extracellular vesicular exosome;extrinsic to membrane;focal adhesion;intracellular membrane-bounded organelle;intracellular non-membrane-bounded org…	Tight junction	42	37	37	45.4	40.8	40.8	109.94	323.31	5172600000	212
O70456	O70456	Sfn	14-3-3 protein sigma			0.270859	-0.667716			0.46603	-1.06789			0.256586	0.761633			0.557882	-0.990965			0.731623	1.14625			0.252446	0.557933	anatomical structure development;apoptotic mitochondrial changes;biological regulation;cell development;cell differentiation;cellular component organization;cellular component organization at cellular level;cellular component organization or biogenesis;cellular component organization or biogenesis at cellular level;cellular developmental process;cellular process;cellular response to stimulus;cell…	binding;enzyme binding;kinase binding;phosphoprotein binding;protein binding;protein kinase binding	cell part;cytoplasm;cytoplasmic part;cytoplasmic vesicle membrane;cytoplasmic vesicle part;cytosol;extracellular membrane-bounded organelle;extracellular organelle;extracellular region part;extracellular vesicular exosome;intracellular membrane-bounded organelle;intracellular organelle;intracellular organelle part;intracellular part;membrane;membrane-bounded organelle;membrane-bounded vesicle;nuc…	Aldosterone-regulated sodium reabsorption;Cell cycle;p53 signaling pathway	18	14	14	52.4	51.6	51.6	27.706	213.96	23530000000	121
O70503	O70503	Hsd17b12	Very-long-chain 3-oxoacyl-CoA reductase			0.00675697	-0.0175632			0.654011	1.20955			0.306011	-0.691547			0.331407	-0.511516			0.753284	1.0772			0.124171	-0.225008	biological regulation;biosynthetic process;carboxylic acid biosynthetic process;carboxylic acid metabolic process;cellular biosynthetic process;cellular component organization;cellular component organization at cellular level;cellular component organization or biogenesis;cellular component organization or biogenesis at cellular level;cellular hormone metabolic process;cellular ketone metabolic pr…	binding;carbohydrate binding;catalytic activity;collagen binding;estradiol 17-beta-dehydrogenase activity;fibronectin binding;glycosaminoglycan binding;heparin binding;oxidoreductase activity;oxidoreductase activity, acting on CH-OH group of donors;oxidoreductase activity, acting on the CH-OH group of donors, NAD or NADP as acceptor;pattern binding;polysaccharide binding;protein binding;steroid d…	cell part;cytoplasmic part;endoplasmic reticulum membrane;endoplasmic reticulum part;extracellular matrix;extracellular region part;integral to membrane;intracellular organelle part;intracellular part;intrinsic to membrane;membrane;membrane part;organelle membrane;organelle part;proteinaceous extracellular matrix	Biosynthesis of unsaturated fatty acids;Steroid hormone biosynthesis	11	11	11	42.9	42.9	42.9	34.741	75.912	4707900000	109
O70507	O70507	Hcn4	Potassium/sodium hyperpolarization-activated cyclic nucleotide-gated channel 4			0.695032	0.250329	+	+	5.81206	2.8628	+	+	9.01453	4.46439	+	+	13.1305	3.92812			0.578858	0.303039			1.63961	0.802083	biological regulation;cation transport;cellular chemical homeostasis;cellular homeostasis;cellular ion homeostasis;cellular potassium ion transport;cellular process;cellular response to cAMP;cellular response to cGMP;cellular response to chemical stimulus;cellular response to organic substance;cellular response to stimulus;chemical homeostasis;chordate embryonic development;developmental process;…	adenyl nucleotide binding;adenyl ribonucleotide binding;AMP binding;binding;cAMP binding;cation channel activity;cation transmembrane transporter activity;channel activity;cyclic nucleotide binding;cyclic nucleotide-gated ion channel activity;gated channel activity;identical protein binding;intracellular cAMP activated cation channel activity;intracellular cyclic nucleotide activated cation chann…	cell part;cytoplasmic part;integral to membrane;integral to plasma membrane;intracellular part;intrinsic to membrane;intrinsic to plasma membrane;membrane;membrane part;perinuclear region of cytoplasm;plasma membrane;plasma membrane part		52	52	38	55	55	46.4	127.41	323.31	31703000000	706
O70589	O70589	Cask	Peripheral plasma membrane protein CASK			0.220642	-0.266098			0.614079	0.717438			0.0926257	-0.143397			0.256858	-0.247691			0.00201842	0.00269168	+	+	3.4215	2.42716	biological regulation;calcium ion import;calcium ion transmembrane transport;calcium ion transport;cation transport;cellular process;divalent inorganic cation transport;divalent metal ion transport;establishment of localization;ion transmembrane transport;ion transport;metal ion transport;negative regulation of biological process;negative regulation of cell adhesion;negative regulation of cell pr…	adenyl nucleotide binding;adenyl ribonucleotide binding;ATP binding;binding;catalytic activity;kinase activity;neurexin family protein binding;nucleotide binding;phosphotransferase activity, alcohol group as acceptor;protein binding;protein kinase activity;protein serine/threonine kinase activity;purine nucleotide binding;purine ribonucleoside triphosphate binding;purine ribonucleotide binding;ri…	adherens junction;anchoring junction;basement membrane;basolateral plasma membrane;cell junction;cell part;cell-cell junction;cell-substrate adherens junction;cell-substrate junction;cytoplasm;cytoplasmic part;cytosol;extracellular matrix part;extracellular region part;focal adhesion;intracellular membrane-bounded organelle;intracellular non-membrane-bounded organelle;intracellular organelle;intr…	Tight junction	50	50	50	57.8	57.8	57.8	105.11	323.31	3072500000	251
O70624	O70624	Myoc	Myocilin;Myocilin, N-terminal fragment;Myocilin, C-terminal fragment	+	+	7.21491	4.09137			0.230636	-0.215464			0.0281668	-0.0341074			0.0557991	-0.0485443			0.141295	0.141357			0.253741	-0.169194	anatomical structure development;axon ensheathment;biological regulation;bone development;cell differentiation;cell projection organization;cell surface receptor linked signaling pathway;cellular component organization;cellular component organization at cellular level;cellular component organization or biogenesis;cellular component organization or biogenesis at cellular level;cellular development…	binding;cytoskeletal protein binding;fibronectin binding;frizzled binding;G-protein-coupled receptor binding;myosin binding;myosin light chain binding;protein binding;receptor binding;receptor tyrosine kinase binding	axon part;cell part;cell projection;cell projection part;cilium;cytoplasmic membrane-bounded vesicle;cytoplasmic part;cytoplasmic vesicle;endoplasmic reticulum;extracellular matrix;extracellular membrane-bounded organelle;extracellular organelle;extracellular region part;extracellular space;extracellular vesicular exosome;Golgi apparatus;intracellular membrane-bounded organelle;intracellular orga…		33	33	33	59.4	59.4	59.4	55.313	323.31	1417100000	222
O88343	O88343	Slc4a4	Electrogenic sodium bicarbonate cotransporter 1			0.302676	-0.530669			1.76688	2.01213			0.332799	-0.616479			0.748538	-0.813662			1.0223	1.27635			1.88919	1.63538	anion transport;bicarbonate transport;biological regulation;cation homeostasis;cation transport;cellular cation homeostasis;cellular chemical homeostasis;cellular homeostasis;cellular ion homeostasis;cellular monovalent inorganic cation homeostasis;cellular process;chemical homeostasis;establishment of localization;homeostatic process;inorganic anion transport;ion homeostasis;ion transmembrane tr…	active transmembrane transporter activity;anion transmembrane transporter activity;anion:anion antiporter activity;anion:cation symporter activity;antiporter activity;bicarbonate transmembrane transporter activity;cation transmembrane transporter activity;inorganic anion exchanger activity;inorganic anion transmembrane transporter activity;inorganic cation transmembrane transporter activity;ion t…	basolateral plasma membrane;cell part;extracellular membrane-bounded organelle;extracellular organelle;extracellular region part;extracellular vesicular exosome;integral to membrane;integral to plasma membrane;intrinsic to membrane;intrinsic to plasma membrane;membrane part;membrane-bounded organelle;membrane-bounded vesicle;organelle;plasma membrane part;vesicle	Bile secretion;Pancreatic secretion;Proximal tubule bicarbonate reclamation	36	36	35	41	41	40.1	121.48	323.31	45117000000	439
O88441	O88441	Mtx2	Metaxin-2			0.232153	-0.2424			0.386104	-0.366488			0.0293723	-0.0419562			0.081395	0.0792558			1.90912	1.40154			0.15098	0.162138	establishment of localization;establishment of localization in cell;establishment of protein localization;establishment of protein localization in mitochondrion;establishment of protein localization to organelle;intracellular protein transport;intracellular transport;mitochondrial transport;protein import;protein targeting;protein targeting to mitochondrion;protein transport;transport		cell part;cytoplasmic part;intracellular membrane-bounded organelle;intracellular organelle;intracellular organelle part;intracellular part;membrane;membrane-bounded organelle;mitochondrial membrane;mitochondrial outer membrane;mitochondrial part;mitochondrion;organelle;organelle membrane;organelle outer membrane;organelle part;outer membrane		8	8	8	43.3	43.3	43.3	29.758	163.31	476860000	25
O88444	O88444	Adcy1	Adenylate cyclase type 1		+	2.50983	1.75764			0.265015	-0.249615			0.435503	-0.435346			0.119211	-0.101423			0.102879	-0.0858362			0.21412	0.187686	activation of adenylate cyclase activity;anatomical structure morphogenesis;axonogenesis;behavior;biological regulation;biosynthetic process;cAMP biosynthetic process;cAMP metabolic process;cell part morphogenesis;cell projection morphogenesis;cell projection organization;cellular biosynthetic process;cellular component morphogenesis;cellular component organization;cellular component organization…	adenyl nucleotide binding;adenyl ribonucleotide binding;adenylate cyclase activity;ATP binding;binding;calcium- and calmodulin-responsive adenylate cyclase activity;catalytic activity;cation binding;cyclase activity;ion binding;lyase activity;metal ion binding;nucleotide binding;phosphorus-oxygen lyase activity;purine nucleotide binding;purine ribonucleoside triphosphate binding;purine ribonucleo…	cell part;cytoplasm;extracellular membrane-bounded organelle;extracellular organelle;extracellular region part;extracellular vesicular exosome;integral to membrane;intracellular membrane-bounded organelle;intracellular organelle;intracellular part;intrinsic to membrane;membrane;membrane part;membrane-bounded organelle;membrane-bounded vesicle;nucleus;organelle;plasma membrane;vesicle	Amoebiasis;Bile secretion;Calcium signaling pathway;Chagas disease (American trypanosomiasis);Chemokine signaling pathway;Dilated cardiomyopathy;Gap junction;Gastric acid secretion;GnRH signaling pathway;Long-term potentiation;Melanogenesis;Oocyte meiosis;Pancreatic secretion;Progesterone-mediated oocyte maturation;Purine metabolism;Salivary secretion;Vascular smooth muscle contraction	10	10	10	14.1	14.1	14.1	123.37	24.011	216160000	26
O88447	O88447	Klc1	Kinesin light chain 1			0.270751	-0.586936			0.51445	-1.00033			0.503132	-1.06229			0.617653	-0.925192			1.23528	1.56343			0.199225	-0.361395	axon cargo transport;cellular component disassembly;cellular component disassembly at cellular level;cellular component movement;cellular component organization;cellular component organization at cellular level;cellular component organization or biogenesis;cellular component organization or biogenesis at cellular level;cellular macromolecular complex disassembly;cellular macromolecular complex su…	catalytic activity;hydrolase activity;hydrolase activity, acting on acid anhydrides;hydrolase activity, acting on acid anhydrides, in phosphorus-containing anhydrides;microtubule motor activity;motor activity;nucleoside-triphosphatase activity;pyrophosphatase activity	axon;cell part;cell projection;cell projection part;ciliary rootlet;cilium part;cytoplasm;cytoplasmic membrane-bounded vesicle;cytoplasmic part;cytoplasmic vesicle;cytoskeletal part;cytosol;growth cone;intracellular membrane-bounded organelle;intracellular organelle;intracellular organelle part;intracellular part;kinesin complex;macromolecular complex;membrane;membrane-bounded organelle;membrane-…		40	40	27	58.2	58.2	44.2	61.449	323.31	5595800000	246
O88448	O88448	Klc2	Kinesin light chain 2			1.53208	2.09482			0.524942	0.92609			0.380088	0.830637			0.210459	-0.385112			1.34967	1.64049			0.0362303	-0.0745017	axon cargo transport;cellular component movement;cellular process;cytoskeleton-dependent intracellular transport;establishment of localization;establishment of localization in cell;intracellular transport;microtubule-based movement;microtubule-based process;microtubule-based transport;transport	binding;catalytic activity;cytoskeletal protein binding;hydrolase activity;hydrolase activity, acting on acid anhydrides;hydrolase activity, acting on acid anhydrides, in phosphorus-containing anhydrides;kinesin binding;microtubule motor activity;motor activity;nucleoside-triphosphatase activity;protein binding;pyrophosphatase activity	cell part;cell projection;cell projection part;ciliary rootlet;cilium part;cytoplasm;cytoplasmic part;cytoskeletal part;cytosol;intracellular organelle part;intracellular part;kinesin complex;macromolecular complex;membrane;microtubule;microtubule associated complex;neuron projection;organelle part;protein complex		40	30	28	65.6	51.1	47.6	66.662	323.31	3207200000	250
O88485	O88485	Dync1i1	Cytoplasmic dynein 1 intermediate chain 1		+	2.40132	-2.91926			0.0223111	-0.0546146			0.973824	-1.81972		+	2.3365	-2.25729			0.848152	-1.25351			0.0180856	-0.0349635	cellular component movement;cellular localization;cellular process;cytoskeleton-dependent intracellular transport;establishment of localization;establishment of localization in cell;intracellular transport;localization;metabolic process;microtubule-based movement;microtubule-based process;microtubule-based transport;organelle localization;organelle transport along microtubule;transport;vesicle lo…	binding;catalytic activity;cytoskeletal protein binding;hydrolase activity;hydrolase activity, acting on acid anhydrides;hydrolase activity, acting on acid anhydrides, in phosphorus-containing anhydrides;microtubule binding;microtubule motor activity;motor activity;nucleoside-triphosphatase activity;protein binding;pyrophosphatase activity;spectrin binding;tubulin binding	cell part;chromosomal part;condensed chromosome kinetochore;cytoplasmic dynein complex;cytoplasmic part;cytoskeletal part;dynein complex;endosome;intracellular membrane-bounded organelle;intracellular non-membrane-bounded organelle;intracellular organelle;intracellular organelle part;intracellular part;kinetochore;macromolecular complex;membrane-bounded organelle;microtubule;microtubule associate…	Phagosome;Vasopressin-regulated water reabsorption	27	25	25	59.4	56.2	56.2	70.724	323.31	12576000000	336
O88487	O88487	Dync1i2	Cytoplasmic dynein 1 intermediate chain 2			1.85665	-2.57457			0.379694	-0.804848			0.753796	-1.61844			2.04826	-2.24441			0.475707	-0.843165			0.389097	-0.645116	cellular component movement;cellular process;establishment of localization;microtubule-based movement;microtubule-based process;transport	catalytic activity;hydrolase activity;hydrolase activity, acting on acid anhydrides;hydrolase activity, acting on acid anhydrides, in phosphorus-containing anhydrides;motor activity;nucleoside-triphosphatase activity;pyrophosphatase activity	cell part;cytoplasmic dynein complex;cytoplasmic part;cytoskeletal part;dynein complex;intracellular organelle part;intracellular part;macromolecular complex;microtubule;microtubule associated complex;organelle;organelle part;protein complex;vesicle	Phagosome;Vasopressin-regulated water reabsorption	30	30	28	57.7	57.7	54.4	68.393	323.31	14634000000	304
O88531	O88531	Ppt1	Palmitoyl-protein thioesterase 1			1.76435	1.55018			0.144801	-0.182245			0.306662	-0.409642			0.0545929	0.0613255			0.246192	0.29418			0.0466793	0.0559292	adult behavior;adult locomotory behavior;anatomical structure development;associative learning;behavior;biological regulation;brain development;catabolic process;cation homeostasis;cellular catabolic process;cellular cation homeostasis;cellular chemical homeostasis;cellular component organization;cellular component organization at cellular level;cellular component organization or biogenesis;cellu…	acyl-CoA thioesterase activity;catalytic activity;CoA hydrolase activity;hydrolase activity;hydrolase activity, acting on ester bonds;palmitoyl-(protein) hydrolase activity;palmitoyl-CoA hydrolase activity;thiolester hydrolase activity	axon;cell body;cell part;cell projection;clathrin-coated vesicle;coated vesicle;cytoplasmic membrane-bounded vesicle;cytoplasmic part;cytoplasmic vesicle;cytosol;dendrite;extracellular membrane-bounded organelle;extracellular organelle;extracellular region;extracellular region part;extracellular space;extracellular vesicular exosome;Golgi apparatus;intracellular membrane-bounded organelle;intrace…	Fatty acid elongation in mitochondria;Lysosome	2	2	2	10.8	10.8	10.8	34.49	46.861	57900000	12
O88703	O88703	Hcn2	Potassium/sodium hyperpolarization-activated cyclic nucleotide-gated channel 2			0.833495	0.290988	+	+	9.69141	4.26637	+	+	10.705	5.66842	+	+	11.0646	3.4565			1.20165	0.749972	+	+	3.71827	2.0587	biological regulation;cation transport;cellular chemical homeostasis;cellular homeostasis;cellular ion homeostasis;cellular potassium ion transport;cellular process;cellular response to cAMP;cellular response to cGMP;cellular response to chemical stimulus;cellular response to organic substance;cellular response to stimulus;chemical homeostasis;establishment of localization;homeostatic process;ion…	adenyl nucleotide binding;adenyl ribonucleotide binding;AMP binding;binding;cAMP binding;cation channel activity;cation transmembrane transporter activity;channel activity;cyclic nucleotide binding;cyclic nucleotide-gated ion channel activity;gated channel activity;identical protein binding;intracellular cAMP activated cation channel activity;intracellular cyclic nucleotide activated cation chann…	cell part;integral to membrane;integral to plasma membrane;intrinsic to membrane;intrinsic to plasma membrane;membrane;membrane part;plasma membrane;plasma membrane part		45	33	27	54	43.6	40.4	94.721	323.31	135530000000	759
O88704	O88704	Hcn1	Potassium/sodium hyperpolarization-activated cyclic nucleotide-gated channel 1			0.317593	0.124387		+	3.79016	2.67507	+	+	10.6003	4.95171	+	+	10.466	3.03908			0.74517	0.268869			1.52468	1.02185	anatomical structure development;apical protein localization;asymmetric protein localization;biological regulation;cation transport;cell development;cellular chemical homeostasis;cellular developmental process;cellular homeostasis;cellular ion homeostasis;cellular potassium ion transport;cellular process;cellular response to cAMP;cellular response to chemical stimulus;cellular response to organic…	adenyl nucleotide binding;adenyl ribonucleotide binding;AMP binding;binding;cAMP binding;cation channel activity;cation transmembrane transporter activity;channel activity;cyclic nucleotide binding;cyclic nucleotide-gated ion channel activity;gated channel activity;identical protein binding;intracellular cAMP activated cation channel activity;intracellular cyclic nucleotide activated cation chann…	axon;cell part;cell projection;dendrite;integral to membrane;integral to plasma membrane;intrinsic to membrane;intrinsic to plasma membrane;membrane;membrane part;neuron projection;plasma membrane;plasma membrane part		43	28	28	44.9	34.9	34.9	102.43	323.31	22814000000	299
O88705	O88705	Hcn3	Potassium/sodium hyperpolarization-activated cyclic nucleotide-gated channel 3			0.218987	-0.189782			1.33203	1.29544	+	+	5.83991	3.57343		+	2.64371	1.32157			0.0784601	-0.056718			0.285618	-0.165256	biological regulation;cation transport;cellular chemical homeostasis;cellular homeostasis;cellular ion homeostasis;cellular potassium ion transport;cellular process;chemical homeostasis;establishment of localization;homeostatic process;ion homeostasis;ion transmembrane transport;ion transport;metal ion transport;monovalent inorganic cation transport;potassium ion transmembrane transport;potassium…	adenyl nucleotide binding;adenyl ribonucleotide binding;AMP binding;binding;cAMP binding;cation channel activity;cation transmembrane transporter activity;channel activity;cyclic nucleotide binding;gated channel activity;ion channel activity;ion transmembrane transporter activity;nucleotide binding;passive transmembrane transporter activity;potassium channel activity;purine nucleotide binding;pur…	cell part;integral to membrane;integral to plasma membrane;intrinsic to membrane;intrinsic to plasma membrane;membrane;membrane part;plasma membrane;plasma membrane part		22	17	17	30.6	25.7	25.7	86.64	158.15	4110500000	84
O88737	O88737	Bsn	Protein bassoon			1.13691	-1.80444			1.42816	2.13796			0.447433	1.18485			1.51718	-1.803			1.45575	1.97158			0.836857	-1.13922	cellular component assembly;cellular component assembly at cellular level;cellular component organization;cellular component organization at cellular level;cellular component organization or biogenesis;cellular component organization or biogenesis at cellular level;cellular process;synapse assembly;synapse organization	binding;cation binding;ion binding;metal ion binding	axon;cell junction;cell part;cell projection;cell projection part;cell surface;cytoplasm;cytoskeletal part;cytoskeleton;dendrite;excitatory synapse;extrinsic to membrane;intracellular non-membrane-bounded organelle;intracellular organelle;intracellular organelle part;intracellular part;membrane part;neuron projection;neuron projection terminus;non-membrane-bounded organelle;organelle;organelle pa…		284	277	276	74.5	73.8	73.8	418.84	323.31	533020000000	5838
O88738;REV__Q5NCS9;REV__O88738	O88738	Birc6	Baculoviral IAP repeat-containing protein 6			0.21371	-0.30671			0.0500291	0.0844855			0.38828	-0.567018			0.0988636	-0.123203			1.54382	1.36411			0.651694	0.694468	anatomical structure development;apoptosis;biological regulation;cell cycle phase;cell cycle process;cell death;cell division;cellular component organization;cellular component organization at cellular level;cellular component organization or biogenesis;cellular component organization or biogenesis at cellular level;cellular macromolecule metabolic process;cellular metabolic process;cellular proc…	acid-amino acid ligase activity;catalytic activity;cysteine-type endopeptidase inhibitor activity;endopeptidase inhibitor activity;endopeptidase regulator activity;enzyme inhibitor activity;enzyme regulator activity;ligase activity;ligase activity, forming carbon-nitrogen bonds;peptidase inhibitor activity;peptidase regulator activity;small conjugating protein ligase activity;ubiquitin-protein li…	cell part;cytoplasm;cytoplasmic part;cytoskeletal part;endosome;Golgi apparatus part;intracellular membrane-bounded organelle;intracellular organelle;intracellular organelle part;intracellular part;membrane;membrane-bounded organelle;microtubule organizing center;midbody;organelle;organelle part;spindle pole;trans-Golgi network	Ubiquitin mediated proteolysis	87	87	87	30.7	30.7	30.7	532.16	323.31	2222600000	318
O88741	O88741	Gdap1	Ganglioside-induced differentiation-associated protein 1			0.084974	-0.178468			1.12104	1.5981			0.137678	0.3198			0.340627	-0.442471			0.320565	0.505794			0.0111722	-0.021087	cellular component organization;cellular component organization at cellular level;cellular component organization or biogenesis;cellular component organization or biogenesis at cellular level;cellular membrane fusion;cellular membrane organization;cellular process;establishment of localization;establishment of localization in cell;establishment of protein localization;establishment of protein loc…		cell part;cytoplasm;cytoplasmic part;integral to membrane;integral to mitochondrial membrane;integral to mitochondrial outer membrane;integral to organelle membrane;intracellular membrane-bounded organelle;intracellular organelle;intracellular organelle part;intracellular part;intrinsic to membrane;intrinsic to mitochondrial outer membrane;intrinsic to organelle membrane;membrane;membrane part;me…		9	9	9	26.3	26.3	26.3	41.31	51.57	1178100000	51
O88935	O88935	Syn1	Synapsin-1			0.689555	1.33457			1.79969	2.74047			0.95993	1.97609			0.254705	0.589288			0.666517	1.28661			1.32572	1.81896	biological regulation;cellular process;establishment of localization;establishment of localization in cell;neurotransmitter secretion;neurotransmitter transport;regulation of biological process;regulation of biological quality;regulation of cell communication;regulation of cellular process;regulation of multicellular organismal process;regulation of neurological system process;regulation of neuro…	adenyl nucleotide binding;adenyl ribonucleotide binding;ATP binding;binding;catalytic activity;enzyme binding;kinase binding;nucleotide binding;protein binding;protein kinase binding;purine nucleotide binding;purine ribonucleoside triphosphate binding;purine ribonucleotide binding;ribonucleotide binding	cell junction;cell part;cell projection;clathrin-coated vesicle;coated vesicle;cytoplasmic membrane-bounded vesicle;cytoplasmic part;cytoplasmic vesicle;cytosol;dendrite;Golgi apparatus;intracellular membrane-bounded organelle;intracellular organelle;intracellular part;membrane-bounded organelle;membrane-bounded vesicle;myelin sheath;neuron projection;organelle;synapse part;synaptic vesicle;vesic…		48	48	45	78.8	78.8	74.9	74.096	323.31	30931000000	1411
O89026	O89026	Robo1	Roundabout homolog 1			0.507043	-0.716142			0.438456	-0.618625			0.191199	-0.362263			0.367858	-0.439874			2.16214	1.87965			1.38537	1.24099	activation of caspase activity;anatomical structure development;axon choice point recognition;axon guidance;axon midline choice point recognition;biological adhesion;biological regulation;blood vessel endothelial cell migration;cell adhesion;cell development;cell migration;cell migration involved in sprouting angiogenesis;cell motility;cell recognition;cell surface receptor linked signaling pathw…	binding;identical protein binding;LRR domain binding;protein binding;protein domain specific binding	axolemma;axon part;cell part;cell projection membrane;cell projection part;cell surface;cytoplasm;integral to membrane;intracellular part;intrinsic to membrane;leading edge membrane;membrane;membrane part;neuron projection membrane;plasma membrane;plasma membrane part	Axon guidance	52	52	49	39.1	39.1	37.5	176.4	323.31	5475400000	291
P00405	P00405	Mtco2	Cytochrome c oxidase subunit 2			0.0706599	0.20148			0.196693	-0.469551			0.444199	-1.02651			0.196895	-0.389668			1.17307	1.55364			0.763252	1.26242	cellular metabolic process;cellular process;electron transport chain;generation of precursor metabolites and energy;metabolic process;oxidation-reduction process	binding;catalytic activity;cation binding;cation transmembrane transporter activity;copper ion binding;cytochrome-c oxidase activity;heme-copper terminal oxidase activity;hydrogen ion transmembrane transporter activity;inorganic cation transmembrane transporter activity;ion binding;ion transmembrane transporter activity;metal ion binding;monovalent inorganic cation transmembrane transporter activ…	cell part;cytoplasmic part;extracellular membrane-bounded organelle;extracellular organelle;extracellular region part;extracellular vesicular exosome;integral to membrane;intracellular membrane-bounded organelle;intracellular organelle;intracellular organelle part;intracellular part;intrinsic to membrane;macromolecular complex;membrane;membrane part;membrane-bounded organelle;membrane-bounded ves…	Alzheimer's disease;Cardiac muscle contraction;Huntington's disease;Oxidative phosphorylation;Parkinson's disease	8	8	8	48	48	48	25.976	228.59	3559500000	117
P01027	P01027	C3	Complement C3;Complement C3 beta chain;C3-beta-c;Complement C3 alpha chain;C3a anaphylatoxin;Acylation stimulating protein;Complement C3b alpha chain;Complement C3c alpha chain fragment 1;Complement C3dg fragment;Complement C3g fragment;Complement C3d fragment;Complement C3f fragment;Complement C3c alpha chain fragment 2			2.01315	1.28879		+	4.55278	2.43762			0.658706	0.525477			0.107399	0.0808862			0.758161	0.387595			1.32217	0.715226	activation of immune response;biological regulation;carboxylic acid metabolic process;cellular ketone metabolic process;cellular lipid metabolic process;cellular metabolic process;cellular process;complement activation;complement activation, alternative pathway;complement activation, classical pathway;defense response;fatty acid metabolic process;humoral immune response;immune effector process;im…	binding;C5a anaphylatoxin chemotactic receptor binding;C5L2 anaphylatoxin chemotactic receptor binding;endopeptidase inhibitor activity;endopeptidase regulator activity;enzyme inhibitor activity;enzyme regulator activity;G-protein-coupled receptor binding;peptidase inhibitor activity;peptidase regulator activity;protein binding;receptor binding	blood microparticle;extracellular membrane-bounded organelle;extracellular organelle;extracellular region part;extracellular space;extracellular vesicular exosome;membrane-bounded organelle;membrane-bounded vesicle;organelle;vesicle	Chagas disease (American trypanosomiasis);Complement and coagulation cascades;ko05152;Leishmaniasis;Phagosome;Staphylococcus aureus infection;Systemic lupus erythematosus	17	17	13	10.4	10.4	8.1	186.48	58.625	1996900000	100
P01029	P01029	C4b	Complement C4-B;Complement C4 beta chain;Complement C4 alpha chain;C4a anaphylatoxin;Complement C4 gamma chain			0.437193	0.184937	+	+	6.65917	2.50343			2.70562	1.70763			0.0195395	-0.0114865			0.0455749	-0.0192979			0.680263	-0.206977	activation of immune response;biological regulation;complement activation;complement activation, classical pathway;defense response;humoral immune response;immune effector process;immune response;immune system process;inflammatory response;innate immune response;macromolecule metabolic process;metabolic process;positive regulation of biological process;positive regulation of immune response;posit…	endopeptidase inhibitor activity;endopeptidase regulator activity;enzyme inhibitor activity;enzyme regulator activity;peptidase inhibitor activity;peptidase regulator activity	extracellular region part;extracellular space	Complement and coagulation cascades;Staphylococcus aureus infection;Systemic lupus erythematosus	4	2	2	3	1.8	1.8	192.91	323.31	3250800000	46
P01755;P01754;P01753	P01755;P01754;P01753	Ighv1-62-3	Ig heavy chain V region S43;Ig heavy chain V region 1-62-3;Ig heavy chain V region 186-1			0.334086	-0.364777			0.136147	0.209756			0.349541	0.57993			0.137916	-0.13633			0.592899	-0.430827	+	+	9.36362	4.5385		antigen binding;binding			2	2	2	22.6	22.6	22.6	15.2	3.6462	16349000000	167
P01831	P01831	Thy1	Thy-1 membrane glycoprotein			1.42237	1.84208			0.149834	-0.345506			0.572046	-1.06527			0.0525659	-0.117689			0.323645	0.604343			0.356849	0.660236	activation of immune response;anatomical structure development;anatomical structure formation involved in morphogenesis;angiogenesis;antigen receptor-mediated signaling pathway;biological adhesion;biological regulation;cell adhesion;cell development;cell junction assembly;cell junction organization;cell surface receptor linked signaling pathway;cell-cell adhesion;cell-substrate junction assembly;…	binding;enzyme activator activity;enzyme regulator activity;GPI anchor binding;GTPase activator activity;GTPase regulator activity;integrin binding;lipid binding;nucleoside-triphosphatase regulator activity;phosphatidylinositol binding;phospholipid binding;protein binding;protein complex binding;receptor binding	adherens junction;anchored to external side of plasma membrane;anchored to membrane;anchored to plasma membrane;anchoring junction;apical plasma membrane;cell junction;cell part;cell projection;cell projection part;cell-substrate adherens junction;cell-substrate junction;cytoplasmic part;cytosol;dendrite;endoplasmic reticulum;external side of plasma membrane;extracellular membrane-bounded organel…	Leukocyte transendothelial migration	5	5	5	32.7	32.7	32.7	18.08	277.09	10658000000	130
P01864;P01863;P01865	P01864		Ig gamma-2A chain C region secreted form			0.400851	-0.55557			1.29818	1.86929			0.281661	-0.485096			0.484148	-0.520197			0.844849	-0.74			0.794482	-0.65039		antigen binding;binding	cell part;extracellular region;integral to membrane;intrinsic to membrane;membrane;membrane part;plasma membrane		6	6	6	17	17	17	36.595	82.356	6116000000	38
P01867	P01867	Igh-3	Ig gamma-2B chain C region			0.00274792	0.0073315			2.41128	2.75536			0.380056	-0.775424			0.413862	-0.57552			0.130926	0.262586			0.220332	-0.313229		antigen binding;binding	cell part;extracellular region;integral to membrane;intrinsic to membrane;membrane;membrane part;plasma membrane		6	6	6	20.8	20.8	20.8	44.259	37.913	1957400000	53
P01872	P01872	Ighm	Ig mu chain C region			0.941521	-1.52726			1.8059	2.44943			0.242345	0.679919			1.32325	-1.56912			0.635046	-1.01912			0.229733	-0.415613	activation of immune response;activation of MAPK activity;adaptive immune response;adaptive immune response based on somatic recombination of immune receptors built from immunoglobulin superfamily domains;antigen processing and presentation;antigen receptor-mediated signaling pathway;B cell mediated immunity;B cell receptor signaling pathway;biological regulation;cell surface receptor linked sign…	antigen binding;binding;molecular transducer activity;receptor activity;signal transducer activity;signaling receptor activity;transmembrane signaling receptor activity	B cell receptor complex;cell part;cytoplasmic part;external side of plasma membrane;extracellular region part;extracellular space;immunoglobulin complex;immunoglobulin complex, circulating;integral to membrane;intracellular part;intrinsic to membrane;macromolecular complex;membrane;membrane part;perinuclear region of cytoplasm;plasma membrane;plasma membrane part;protein complex;receptor complex		8	8	8	22.7	22.7	22.7	49.971	50.569	15707000000	100
P01942	P01942	Hba	Hemoglobin subunit alpha			1.571	2.06459			0.458022	0.744091			0.373609	-0.659571			0.624925	-0.68964			0.00669326	-0.0132362			0.127005	0.206435	response to chemical stimulus;response to organic substance;response to stilbenoid;response to stimulus	binding;cation binding;heme binding;ion binding;iron ion binding;metal ion binding;oxygen binding;oxygen transporter activity;substrate-specific transporter activity;tetrapyrrole binding;transition metal ion binding;transporter activity	cell part;cytoplasmic part;cytosolic part;hemoglobin complex;intracellular part;macromolecular complex;myelin sheath;protein complex		6	6	5	50.7	50.7	44.4	15.085	30.04	1095800000	70
P02088;P02089;CON__Q3SX09	P02088	Hbb-b1	Hemoglobin subunit beta-1		+	2.9067	2.66413			1.46081	1.87359			0.288238	-0.495952			0.0369074	-0.0682381			0.0659606	0.112562			1.75996	1.66576	anatomical structure development;biological regulation;cell development;cellular developmental process;cellular process;developmental process;erythrocyte development;positive regulation of biological process;positive regulation of cell differentiation;positive regulation of cellular process;positive regulation of developmental process;positive regulation of myeloid cell differentiation;regulation…	binding;cation binding;heme binding;ion binding;iron ion binding;metal ion binding;oxygen binding;oxygen transporter activity;substrate-specific transporter activity;tetrapyrrole binding;transition metal ion binding;transporter activity	cell part;cytoplasmic part;cytosolic part;hemoglobin complex;intracellular part;macromolecular complex;myelin sheath;protein complex	African trypanosomiasis;Malaria	11	11	10	74.8	74.8	68	15.84	89.353	3853700000	102
P02104;CON__P02070	P02104	Hbb-y	Hemoglobin subunit epsilon-Y2		+	3.34233	2.12443			2.04602	2.21256			0.31928	-0.171764			1.38665	1.12371			0.0505699	-0.0242108			1.10229	0.916206	biological regulation;negative regulation of biological process;negative regulation of biosynthetic process;negative regulation of cellular biosynthetic process;negative regulation of cellular macromolecule biosynthetic process;negative regulation of cellular metabolic process;negative regulation of cellular process;negative regulation of gene expression;negative regulation of macromolecule biosy…	binding;cation binding;heme binding;ion binding;iron ion binding;metal ion binding;oxygen binding;oxygen transporter activity;substrate-specific transporter activity;tetrapyrrole binding;transition metal ion binding;transporter activity	blood microparticle;cell part;cytoplasmic part;cytosolic part;extracellular region part;hemoglobin complex;intracellular part;macromolecular complex;protein complex		3	2	2	21.1	14.3	14.3	16.136	34.098	4605000000	79
P02469	P02469	Lamb1	Laminin subunit beta-1			0.544809	1.52323			1.07131	2.23639			0.225857	-0.796784			0.105624	-0.301864			0.841799	1.72376			0.0217529	-0.0606192	anatomical structure morphogenesis;behavior;biological adhesion;biological regulation;cell adhesion;cell migration;cell morphogenesis;cell morphogenesis involved in differentiation;cell motility;cell projection organization;cell-cell adhesion;cell-substrate adhesion;cellular component morphogenesis;cellular component movement;cellular component organization;cellular component organization at cell…	binding;enzyme binding;extracellular matrix structural constituent;glycolipid binding;glycosphingolipid binding;integrin binding;lipid binding;protein binding;protein complex binding;receptor binding;sphingolipid binding;structural molecule activity	basal lamina;basement membrane;cell part;cytoplasmic part;extracellular matrix;extracellular matrix part;extracellular membrane-bounded organelle;extracellular organelle;extracellular region;extracellular region part;extracellular space;extracellular vesicular exosome;intracellular part;laminin complex;laminin-1 complex;laminin-10 complex;laminin-2 complex;laminin-8 complex;macromolecular complex…	Amoebiasis;ECM-receptor interaction;Focal adhesion;Pathways in cancer;Small cell lung cancer;Toxoplasmosis	1	1	1	0.6	0.6	0.6	197.09	4.8229	322740000000	295
P03930	P03930	Mtatp8	ATP synthase protein 8		+	3.42219	2.98961			0.317312	0.571196			0.247244	-0.437548			0.0852353	-0.1186			1.94399	1.85429			0.807717	1.12282	ATP biosynthetic process;ATP metabolic process;ATP synthesis coupled proton transport;biosynthetic process;cation transport;cellular biosynthetic process;cellular metabolic process;cellular nitrogen compound biosynthetic process;cellular nitrogen compound metabolic process;cellular process;energy coupled proton transport, down electrochemical gradient;establishment of localization;heterocycle bio…	cation transmembrane transporter activity;hydrogen ion transmembrane transporter activity;inorganic cation transmembrane transporter activity;ion transmembrane transporter activity;monovalent inorganic cation transmembrane transporter activity;substrate-specific transmembrane transporter activity;substrate-specific transporter activity;transmembrane transporter activity;transporter activity	cell part;cytoplasmic part;integral to membrane;intracellular membrane-bounded organelle;intracellular organelle;intracellular organelle part;intracellular part;intrinsic to membrane;macromolecular complex;membrane part;membrane-bounded organelle;mitochondrial membrane part;mitochondrial part;mitochondrial proton-transporting ATP synthase complex;mitochondrial proton-transporting ATP synthase com…	Alzheimer's disease;Huntington's disease;Oxidative phosphorylation;Parkinson's disease	2	2	2	34.3	34.3	34.3	7.7662	17.503	669720000	34
P03995	P03995	Gfap	Glial fibrillary acidic protein	+	+	4.17213	4.1144			0.976683	-1.25445			0.241202	0.526444			0.712471	-0.797492			0.184301	0.324054	+	+	3.84714	2.55042	anatomical structure development;anatomical structure morphogenesis;astrocyte development;astrocyte differentiation;Bergmann glial cell differentiation;biological regulation;cell development;cell differentiation;cell part morphogenesis;cell projection morphogenesis;cell projection organization;cellular component morphogenesis;cellular component organization;cellular component organization at cell…	binding;integrin binding;protein binding;protein complex binding;receptor binding;structural constituent of cytoskeleton;structural molecule activity	cell body;cell part;cell projection;cytoplasm;cytoskeletal part;intermediate filament;intracellular organelle part;intracellular part;macromolecular complex;membrane;myelin sheath;organelle part;protein complex		60	58	54	83	80.9	78.4	49.899	323.31	20432000000	1297
P04370	P04370	Mbp	Myelin basic protein			1.01054	1.51114			0.92393	1.45022			0.720672	1.36319			0.266406	-0.465094			1.08305	1.21422			1.29695	1.35428	aging;anatomical structure development;axon ensheathment;biological regulation;cellular component organization;cellular component organization or biogenesis;cellular process;developmental process;ensheathment of neurons;membrane organization;myelination;negative regulation of axonogenesis;negative regulation of biological process;negative regulation of cell development;negative regulation of cell…	binding;enzyme binding;protease binding;protein binding;structural constituent of myelin sheath;structural molecule activity	axon part;cell body;cell part;cell periphery;cell projection;cell projection part;compact myelin;cytoplasm;internode region of axon;intracellular membrane-bounded organelle;intracellular organelle;intracellular part;membrane;membrane-bounded organelle;myelin sheath;neuronal cell body;nucleus;organelle;plasma membrane		19	19	19	39.2	39.2	39.2	27.167	323.31	863150000000	4026
P05064;Q91Y97	P05064	Aldoa	Fructose-bisphosphate aldolase A			0.0413679	0.120005			0.651035	1.26182			0.129338	-0.378839			0.404243	-0.812805			0.178792	0.448211			1.08248	1.30397	alcohol catabolic process;alcohol metabolic process;biological regulation;carbohydrate catabolic process;carbohydrate metabolic process;catabolic process;cellular carbohydrate catabolic process;cellular carbohydrate metabolic process;cellular component assembly;cellular component assembly at cellular level;cellular component organization;cellular component organization at cellular level;cellular …	aldehyde-lyase activity;ATPase binding;binding;carbohydrate binding;carbon-carbon lyase activity;catalytic activity;cytoskeletal protein binding;enzyme binding;fructose binding;fructose-bisphosphate aldolase activity;identical protein binding;lyase activity;monosaccharide binding;protease binding;protein binding;sugar binding	cell part;centriolar satellite;contractile fiber part;cytoplasmic part;cytoskeletal part;extracellular membrane-bounded organelle;extracellular organelle;extracellular region part;extracellular vesicular exosome;intracellular organelle part;intracellular part;M band;macromolecular complex;membrane;membrane-bounded organelle;membrane-bounded vesicle;microtubule organizing center;microtubule organi…	Carbon fixation in photosynthetic organisms;Fructose and mannose metabolism;Glycolysis / Gluconeogenesis;Pentose phosphate pathway	41	41	35	93.1	93.1	79.4	39.355	323.31	49924000000	1346
P05132	P05132	Prkaca	cAMP-dependent protein kinase catalytic subunit alpha			0.376584	-0.516838			1.98491	2.73616			0.304772	-0.502578			0.130839	0.170959			0.534884	0.745456		+	2.09824	1.87871	anatomical structure formation involved in morphogenesis;biological regulation;carbohydrate homeostasis;cell maturation;cellular chemical homeostasis;cellular developmental process;cellular glucose homeostasis;cellular homeostasis;cellular macromolecule metabolic process;cellular metabolic process;cellular process;cellular process involved in reproduction;cellular protein metabolic process;cellul…	adenyl nucleotide binding;adenyl ribonucleotide binding;ATP binding;binding;cAMP-dependent protein kinase activity;catalytic activity;cyclic nucleotide-dependent protein kinase activity;enzyme binding;kinase activity;kinase binding;nucleotide binding;phosphotransferase activity, alcohol group as acceptor;protein binding;protein kinase A binding;protein kinase A regulatory subunit binding;protein …	AMP-activated protein kinase complex;cell part;centrosome;cytoplasm;cytoplasmic part;cytoskeletal part;cytosol;extracellular membrane-bounded organelle;extracellular organelle;extracellular region part;extracellular vesicular exosome;intracellular membrane-bounded organelle;intracellular non-membrane-bounded organelle;intracellular organelle;intracellular organelle part;intracellular part;macromo…	Amoebiasis;Apoptosis;Bile secretion;Calcium signaling pathway;Chemokine signaling pathway;Dilated cardiomyopathy;Endocrine and other factor-regulated calcium reabsorption;Gap junction;Gastric acid secretion;GnRH signaling pathway;Hedgehog signaling pathway;Insulin signaling pathway;Long-term potentiation;MAPK signaling pathway;Meiosis - yeast;Melanogenesis;Olfactory transduction;Oocyte meiosis;Pr…	28	10	10	68.1	26.2	26.2	40.57	323.31	15192000000	171
P05213	P05213	Tuba1b	Tubulin alpha-1B chain			0.304091	-0.525006			0.322001	0.615885			0.300355	-0.466703	+	+	3.44326	-2.40659			0.194926	-0.27803			0.0911131	0.12911	cellular component assembly;cellular component assembly at cellular level;cellular component organization;cellular component organization at cellular level;cellular component organization or biogenesis;cellular component organization or biogenesis at cellular level;cellular macromolecular complex assembly;cellular macromolecular complex subunit organization;cellular macromolecule metabolic proces…	binding;catalytic activity;double-stranded RNA binding;enzyme binding;GTP binding;GTPase activity;guanyl nucleotide binding;guanyl ribonucleotide binding;hydrolase activity;hydrolase activity, acting on acid anhydrides;hydrolase activity, acting on acid anhydrides, in phosphorus-containing anhydrides;nucleic acid binding;nucleoside-triphosphatase activity;nucleotide binding;protein binding;purine…	cell part;cytoplasmic microtubule;cytoplasmic part;cytoskeletal part;cytosol;extracellular membrane-bounded organelle;extracellular organelle;extracellular region part;extracellular vesicular exosome;intracellular organelle part;intracellular part;macromolecular complex;membrane-bounded organelle;membrane-bounded vesicle;microtubule;myelin sheath;organelle;organelle part;protein complex;vesicle	Gap junction;Pathogenic Escherichia coli infection;Phagosome	44	2	0	86.3	3.1	0	50.151	214.1	141350000000	248
P06837	P06837	Gap43	Neuromodulin			0.695945	1.51299			0.796363	1.68912			0.214107	0.765313			0.0823869	-0.215372			0.900629	1.4595			1.5601	1.94796	anatomical structure development;anatomical structure morphogenesis;axon choice point recognition;axon guidance;biological regulation;cell differentiation;cell fate commitment;cell recognition;cellular developmental process;cellular process;chemotaxis;developmental growth;developmental process;glial cell differentiation;growth;locomotion;neuron recognition;regeneration;regulation of biological pr…	binding;calmodulin binding;protein binding	axon;cell junction;cell part;cell periphery;cell projection;cell projection membrane;cell projection part;cytoplasm;cytoskeletal part;filopodium membrane;growth cone membrane;intracellular organelle part;intracellular part;membrane;membrane part;neuron projection;organelle part;plasma membrane;plasma membrane part;postsynaptic density;synapse part		23	23	23	85	85	85	23.632	323.31	37796000000	725
P07356	P07356	Anxa2	Annexin A2			0.260373	-0.552635			0.253792	-0.52845			0.751284	-1.33971			0.536002	0.872367			0.56663	-0.815706			0.130517	0.263797	anatomical structure formation involved in morphogenesis;angiogenesis;biological regulation;body fluid secretion;cellular component assembly;cellular component assembly at cellular level;cellular component organization;cellular component organization at cellular level;cellular component organization or biogenesis;cellular component organization or biogenesis at cellular level;cellular membrane or…	binding;calcium ion binding;calcium-dependent phospholipid binding;calcium-dependent protein binding;cation binding;enzyme inhibitor activity;enzyme regulator activity;ion binding;lipase inhibitor activity;lipid binding;metal ion binding;phosphatidylinositol binding;phosphatidylinositol-4,5-bisphosphate binding;phospholipase A2 inhibitor activity;phospholipase inhibitor activity;phospholipid bind…	basement membrane;basolateral plasma membrane;cell cortex;cell part;cell projection;cell surface;cytoplasm;cytoplasmic membrane-bounded vesicle;cytoplasmic part;cytoplasmic vesicle;cytosol;early endosome;endosomal part;endosome;endosome membrane;extracellular matrix part;extracellular membrane-bounded organelle;extracellular organelle;extracellular region part;extracellular space;extracellular ve…		19	19	19	55.5	55.5	55.5	38.676	323.31	7932600000	363
P07901;REV__Q8BL66	P07901	Hsp90aa1	Heat shock protein HSP 90-alpha			0.506245	-1.00028			1.91122	2.7098			0.40686	-0.941347			0.0483309	0.112973			0.479718	0.966883			1.61015	1.96951	apoptosis;biological regulation;biosynthetic process;cardiac muscle cell apoptosis;cell death;cell migration;cell motility;cellular biosynthetic process;cellular component assembly;cellular component assembly at cellular level;cellular component movement;cellular component organization;cellular component organization at cellular level;cellular component organization or biogenesis;cellular compone…	adenyl deoxyribonucleotide binding;adenyl nucleotide binding;adenyl ribonucleotide binding;antigen binding;ATP binding;ATPase activity;binding;catalytic activity;CTP binding;dATP binding;deoxyribonucleotide binding;enzyme regulator activity;GTP binding;guanyl nucleotide binding;guanyl ribonucleotide binding;hydrolase activity;hydrolase activity, acting on acid anhydrides;hydrolase activity, actin…	apical plasma membrane;basolateral plasma membrane;brush border membrane;cell body;cell part;cell projection;cell projection membrane;cell projection part;cell surface;cytoplasm;cytoplasmic membrane-bounded vesicle;cytoplasmic part;cytoplasmic vesicle;cytosol;extracellular matrix;extracellular membrane-bounded organelle;extracellular organelle;extracellular region part;extracellular vesicular exo…	Antigen processing and presentation;NOD-like receptor signaling pathway;Pathways in cancer;Plant-pathogen interaction;Progesterone-mediated oocyte maturation;Prostate cancer;Protein processing in endoplasmic reticulum	72	72	55	65.2	65.2	53.9	84.787	323.31	75408000000	1098
P08113	P08113	Hsp90b1	Endoplasmin			0.434775	-0.787644			0.677487	1.24522			0.392592	-0.848575			0.237888	0.438939			0.827203	1.30279			1.29105	1.63286	actin cytoskeleton organization;actin filament organization;actin filament-based process;actin rod assembly;biological regulation;catabolic process;cellular catabolic process;cellular component assembly;cellular component assembly at cellular level;cellular component organization;cellular component organization at cellular level;cellular component organization or biogenesis;cellular component org…	adenyl nucleotide binding;adenyl ribonucleotide binding;ATP binding;binding;enzyme binding;lipoprotein particle receptor binding;low-density lipoprotein particle receptor binding;nucleic acid binding;nucleotide binding;phosphatase binding;protein binding;protein phosphatase binding;purine nucleotide binding;purine ribonucleoside triphosphate binding;purine ribonucleotide binding;receptor binding;…	adherens junction;anchoring junction;cell junction;cell part;cell-substrate adherens junction;cell-substrate junction;cytoplasmic membrane-bounded vesicle;cytoplasmic part;cytoplasmic vesicle;cytosol;endoplasmic reticulum;endoplasmic reticulum chaperone complex;endoplasmic reticulum lumen;endoplasmic reticulum membrane;endoplasmic reticulum part;extracellular matrix;extracellular membrane-bounded…	NOD-like receptor signaling pathway;Pathways in cancer;Plant-pathogen interaction;Prostate cancer;Protein processing in endoplasmic reticulum	65	63	63	68	66.2	66.2	92.475	323.31	5835600000	427
P08249	P08249	Mdh2	Malate dehydrogenase, mitochondrial			0.512764	0.87381			0.179334	-0.365309			0.398132	-0.7402			0.137195	0.268789			0.370557	0.629819			0.919249	1.26572	acetyl-CoA catabolic process;acetyl-CoA metabolic process;carbohydrate metabolic process;carboxylic acid metabolic process;catabolic process;cellular catabolic process;cellular ketone metabolic process;cellular macromolecule metabolic process;cellular metabolic process;cellular nitrogen compound metabolic process;cellular process;cellular protein metabolic process;coenzyme catabolic process;coenz…	catalytic activity;L-malate dehydrogenase activity;malate dehydrogenase (NADP+) activity;malate dehydrogenase activity;oxidoreductase activity;oxidoreductase activity, acting on CH-OH group of donors;oxidoreductase activity, acting on the CH-OH group of donors, NAD or NADP as acceptor	cell part;cytoplasmic part;extracellular membrane-bounded organelle;extracellular organelle;extracellular region part;extracellular vesicular exosome;intracellular membrane-bounded organelle;intracellular organelle;intracellular organelle lumen;intracellular organelle part;intracellular part;membrane;membrane-bounded organelle;membrane-bounded vesicle;membrane-enclosed lumen;mitochondrial inner m…	Carbon fixation in photosynthetic organisms;Citrate cycle (TCA cycle);Glyoxylate and dicarboxylate metabolism;Pyruvate metabolism	21	21	21	64.5	64.5	64.5	35.611	323.31	8917400000	303
P08551	P08551	Nefl	Neurofilament light polypeptide			0.141753	0.413306			0.620699	1.31202			0.0202358	0.0751882			0.209061	-0.476099			1.40081	2.1049			0.788042	1.28645	anatomical structure morphogenesis;anterograde axon cargo transport;axon cargo transport;axon regeneration;axon transport of mitochondrion;axonogenesis;biological regulation;cell part morphogenesis;cell projection morphogenesis;cell projection organization;cellular component assembly;cellular component assembly at cellular level;cellular component morphogenesis;cellular component movement;cellula…	binding;binding, bridging;identical protein binding;protein binding;protein binding, bridging;protein C-terminus binding;structural constituent of cytoskeleton;structural molecule activity	axon;axon part;cell part;cell projection;cell projection part;cytoplasm;cytoplasmic part;cytoskeletal part;cytosolic part;growth cone;intermediate filament;intracellular organelle part;intracellular part;macromolecular complex;myelin sheath;neurofilament;neuron projection;organelle part;protein complex;site of polarized growth;TSC1-TSC2 complex	Amyotrophic lateral sclerosis (ALS)	57	52	52	77.3	73.7	73.7	61.508	323.31	22961000000	644
P08553	P08553	Nefm	Neurofilament medium polypeptide			0.089426	-0.271283			0.495443	1.12362			0.428798	-1.19605			0.404695	-0.845808			1.20471	1.88984			0.568265	0.971985	axon cargo transport;biological regulation;cellular component assembly;cellular component assembly at cellular level;cellular component movement;cellular component organization;cellular component organization at cellular level;cellular component organization or biogenesis;cellular component organization or biogenesis at cellular level;cellular process;cytoskeleton organization;cytoskeleton-depend…	structural molecule activity	axon;axon part;cell part;cell projection;cell projection part;cytoskeletal part;intermediate filament;intracellular organelle part;intracellular part;macromolecular complex;myelin sheath;neurofilament;neuromuscular junction;neuron projection;organelle part;protein complex;synapse	Amyotrophic lateral sclerosis (ALS)	78	78	71	76.7	76.7	72.9	95.915	323.31	31818000000	1005
P0DP28;P0DP27;P0DP26	P0DP28;P0DP27;P0DP26	Calm3;Calm2;Calm1	Calmodulin-3;Calmodulin-2;Calmodulin-1			0.245908	0.517233			0.725388	-1.12795			0.415506	-0.891732			0.0074375	-0.0175474			0.947907	1.17167			0.350625	0.638085					8	8	5	79.2	79.2	70.5	16.837	323.31	2477300000	152
P10107	P10107	Anxa1	Annexin A1			0.0289648	-0.0533358			0.539425	-0.657347			0.973998	1.43756			0.201191	0.254185			0.365233	-0.369304			0.408107	0.614924	acid secretion;alpha-beta T cell activation;alpha-beta T cell differentiation;anatomical structure development;arachidonic acid secretion;biological regulation;carboxylic acid transport;cell activation;cell differentiation;cell migration;cell motility;cell surface receptor linked signaling pathway;cellular component movement;cellular developmental process;cellular macromolecule metabolic process;…	ATPase activity;ATPase activity, coupled;binding;binding, bridging;calcium ion binding;calcium-dependent phospholipid binding;calcium-dependent protein binding;catalytic activity;cation binding;DNA binding;DNA-dependent ATPase activity;double-stranded DNA-dependent ATPase activity;enzyme inhibitor activity;enzyme regulator activity;helicase activity;hydrolase activity;hydrolase activity, acting o…	adherens junction;anchoring junction;basolateral plasma membrane;cell junction;cell part;cell projection;cell surface;cell-substrate adherens junction;cell-substrate junction;cilium;cornified envelope;cytoplasm;cytoplasmic part;cytoskeleton;cytosol;endosome;extracellular membrane-bounded organelle;extracellular organelle;extracellular region part;extracellular space;extracellular vesicular exosom…		10	10	10	21.4	21.4	21.4	38.734	48.397	5157000000	44
P10126	P10126	Eef1a1	Elongation factor 1-alpha 1			0.0914548	-0.155445			0.678374	0.84828			0.454572	-0.837424			0.780941	-0.969331			0.593552	0.602736			0.638055	0.648569	cellular process;cellular response to chemical stimulus;cellular response to endogenous stimulus;cellular response to epidermal growth factor stimulus;cellular response to growth factor stimulus;cellular response to organic substance;cellular response to stimulus;response to chemical stimulus;response to endogenous stimulus;response to epidermal growth factor stimulus;response to growth factor st…	binding;catalytic activity;enzyme binding;GTP binding;GTPase activity;guanyl nucleotide binding;guanyl ribonucleotide binding;hydrolase activity;hydrolase activity, acting on acid anhydrides;hydrolase activity, acting on acid anhydrides, in phosphorus-containing anhydrides;kinase binding;nucleic acid binding;nucleoside-triphosphatase activity;nucleotide binding;protein binding;protein kinase bind…	cell cortex part;cell part;cell projection membrane;cell projection part;cortical actin cytoskeleton;cortical cytoskeleton;cytoplasm;cytoplasmic part;cytoskeletal part;cytoskeleton;cytosol;extracellular membrane-bounded organelle;extracellular organelle;extracellular region part;extracellular space;extracellular vesicular exosome;intracellular membrane-bounded organelle;intracellular non-membrane…	RNA transport	24	24	14	53.2	53.2	32.3	50.113	323.31	39700000000	536
P10637	P10637	Mapt	Microtubule-associated protein tau			0.690989	-1.20368			1.54175	2.25854			0.379121	-0.876566			0.165033	-0.315202			1.09349	1.62035		+	2.12993	2.15139	adult behavior;adult locomotory behavior;adult walking behavior;anatomical structure morphogenesis;axon cargo transport;axon extension;axonogenesis;behavior;biological regulation;cell growth;cell migration;cell motility;cell part morphogenesis;cell projection morphogenesis;cell projection organization;cellular component morphogenesis;cellular component movement;cellular component organization;cel…	apolipoprotein binding;binding;cytoskeletal protein binding;enzyme binding;kinase binding;lipoprotein particle binding;microtubule binding;protein binding;protein domain specific binding;protein kinase binding;protein-lipid complex binding;SH3 domain binding;tubulin binding	axon;axoneme;cell part;cell projection;cell projection part;cytoplasm;cytoplasmic part;cytoskeletal part;cytoskeleton;cytosol;growth cone;intracellular membrane-bounded organelle;intracellular non-membrane-bounded organelle;intracellular organelle;intracellular organelle part;intracellular part;macromolecular complex;membrane;membrane-bounded organelle;microtubule;microtubule cytoskeleton;neuron …	Alzheimer's disease;MAPK signaling pathway	45	45	45	60.6	60.6	60.6	76.243	323.31	9697500000	468
P10852	P10852	Slc3a2	4F2 cell-surface antigen heavy chain			0.487491	0.64172			0.445824	0.591264			0.670122	-0.790181			0.259057	0.271086			1.02023	1.05622	+	+	2.86792	1.98186	amine transport;amino acid import;amino acid transport;aromatic amino acid transport;branched-chain aliphatic amino acid transport;carbohydrate metabolic process;carboxylic acid transport;establishment of localization;leucine import;leucine transport;metabolic process;neutral amino acid transport;nitrogen compound transport;organic acid transport;organic substance transport;primary metabolic proc…	active transmembrane transporter activity;amine transmembrane transporter activity;amino acid transmembrane transporter activity;binding;carboxylic acid transmembrane transporter activity;catalytic activity;cation binding;double-stranded RNA binding;ion binding;neutral amino acid transmembrane transporter activity;nucleic acid binding;organic acid transmembrane transporter activity;RNA binding;su…	apical plasma membrane;cell part;cell surface;cytoplasm;cytoplasmic membrane-bounded vesicle;cytoplasmic part;cytoplasmic vesicle;extracellular membrane-bounded organelle;extracellular organelle;extracellular region part;extracellular vesicular exosome;integral to membrane;intracellular membrane-bounded organelle;intracellular organelle;intracellular organelle part;intracellular part;intrinsic to…	Protein digestion and absorption	18	18	18	37.8	37.8	37.8	58.336	107.28	3974300000	116
P11276	P11276	Fn1	Fibronectin;Anastellin			0.17538	-0.130631			2.32668	1.67462			0.107984	-0.0916555			0.219738	0.119734			0.17972	0.0952201			0.0698338	-0.05049	acute inflammatory response;acute-phase response;anatomical structure formation involved in morphogenesis;anatomical structure morphogenesis;angiogenesis;biological adhesion;biological regulation;calcium-independent cell-matrix adhesion;cell adhesion;cell differentiation;cell junction assembly;cell junction organization;cell morphogenesis;cell morphogenesis involved in differentiation;cell-matrix…	binding;carbohydrate binding;enzyme activator activity;enzyme binding;enzyme regulator activity;glycosaminoglycan binding;heparin binding;integrin binding;pattern binding;peptidase activator activity;peptidase regulator activity;polysaccharide binding;protease binding;protein binding;protein complex binding;receptor binding	apical plasma membrane;basal lamina;basement membrane;blood microparticle;cell part;cytoplasmic part;endoplasmic reticulum-Golgi intermediate compartment;extracellular matrix;extracellular matrix part;extracellular membrane-bounded organelle;extracellular organelle;extracellular region part;extracellular space;extracellular vesicular exosome;fibrinogen complex;intracellular membrane-bounded organ…	Amoebiasis;Bacterial invasion of epithelial cells;ECM-receptor interaction;Focal adhesion;Pathways in cancer;Regulation of actin cytoskeleton;Small cell lung cancer	27	27	27	13.1	13.1	13.1	272.53	305.27	1107700000	56
P11499	P11499	Hsp90ab1	Heat shock protein HSP 90-beta			0.489452	-0.938515			1.17135	1.7878			0.0016551	0.00517478			0.0757389	-0.167662			0.358215	0.681365			1.05714	1.37192	anatomical structure development;biological regulation;cellular component organization;cellular component organization or biogenesis;cellular macromolecule metabolic process;cellular metabolic process;cellular process;cellular protein metabolic process;cellular response to chemical stimulus;cellular response to cytokine stimulus;cellular response to interleukin-4;cellular response to organic cycl…	adenyl deoxyribonucleotide binding;adenyl nucleotide binding;adenyl ribonucleotide binding;antigen binding;ATP binding;binding;CTP binding;dATP binding;deoxyribonucleotide binding;double-stranded RNA binding;enzyme binding;enzyme regulator activity;GTP binding;guanyl nucleotide binding;guanyl ribonucleotide binding;kinase binding;MHC class II protein complex binding;MHC protein complex binding;ni…	apical plasma membrane;basolateral plasma membrane;brush border membrane;cell part;cell projection membrane;cell projection part;cell surface;cytoplasm;cytoplasmic membrane-bounded vesicle;cytoplasmic part;cytoplasmic vesicle;cytosol;extracellular membrane-bounded organelle;extracellular organelle;extracellular region part;extracellular vesicular exosome;inclusion body;intracellular;intracellular…	Antigen processing and presentation;NOD-like receptor signaling pathway;Pathways in cancer;Plant-pathogen interaction;Progesterone-mediated oocyte maturation;Prostate cancer;Protein processing in endoplasmic reticulum	66	49	47	71.7	61.5	61.5	83.28	323.31	17675000000	494
P11627	P11627	L1cam	Neural cell adhesion molecule L1			0.181419	-0.210637			0.361419	0.442673			0.0921362	0.146321			0.223634	-0.200281			0.123677	0.12883		+	2.49935	1.69111	axon guidance;biological adhesion;biological regulation;cell adhesion;cell adhesion mediated by integrin;cell projection organization;cell surface receptor linked signaling pathway;cell-cell adhesion;cell-cell adhesion mediated by integrin;cellular component organization;cellular component organization at cellular level;cellular component organization or biogenesis;cellular component organization…	binding;carbohydrate binding;identical protein binding;integrin binding;monosaccharide binding;protein binding;protein complex binding;protein self-association;receptor binding;sialic acid binding;sugar binding	adherens junction;anchoring junction;axon part;cell junction;cell part;cell projection part;cell surface;cell-substrate adherens junction;cell-substrate junction;external side of plasma membrane;focal adhesion;integral to membrane;intrinsic to membrane;membrane;membrane part;plasma membrane;plasma membrane part;presynaptic membrane;synapse part;synaptic membrane;terminal button		25	25	25	28.3	28.3	28.3	140.97	323.31	3790300000	120
P11798	P11798	Camk2a	Calcium/calmodulin-dependent protein kinase type II subunit alpha			0.54392	0.891726			1.07416	1.47421			0.362565	0.758754			1.76102	-1.96552			0.636817	0.766147			0.869871	0.938847	biological regulation;calcium ion transport;cation transport;cell cycle process;cellular macromolecule metabolic process;cellular metabolic process;cellular process;cellular protein metabolic process;divalent inorganic cation transport;divalent metal ion transport;establishment of localization;G1/S transition of mitotic cell cycle;ion transport;macromolecule metabolic process;macromolecule modifi…	adenyl nucleotide binding;adenyl ribonucleotide binding;ATP binding;binding;calmodulin binding;calmodulin-dependent protein kinase activity;catalytic activity;glutamate receptor binding;identical protein binding;kinase activity;nucleotide binding;phosphotransferase activity, alcohol group as acceptor;protein binding;protein dimerization activity;protein homodimerization activity;protein kinase ac…	cell junction;cell part;cytoplasmic part;intracellular membrane-bounded organelle;intracellular organelle;intracellular part;membrane;membrane-bounded organelle;mitochondrion;nucleus;organelle;presynaptic membrane;synapse part;synaptic membrane	Calcium signaling pathway;ErbB signaling pathway;Gastric acid secretion;Glioma;GnRH signaling pathway;ko05152;Long-term potentiation;Melanogenesis;Neurotrophin signaling pathway;Olfactory transduction;Oocyte meiosis;Phototransduction - fly;Wnt signaling pathway	35	29	25	72.6	61.1	52.3	54.114	323.31	60289000000	912
P11881	P11881	Itpr1	Inositol 1,4,5-trisphosphate receptor type 1		+	3.62335	2.09835			0.812049	0.716385			0.358841	-0.302125			0.140363	0.0982719			1.50575	0.875512			2.08821	0.975111	apoptosis;apoptosis in response to endoplasmic reticulum stress;biological regulation;calcium ion homeostasis;calcium ion transport;calcium ion transport into cytosol;cation homeostasis;cation transport;cell death;cellular calcium ion homeostasis;cellular cation homeostasis;cellular chemical homeostasis;cellular divalent inorganic cation homeostasis;cellular homeostasis;cellular ion homeostasis;c…	binding;calcium channel activity;calcium channel inhibitor activity;calcium channel regulator activity;calcium-release channel activity;cation channel activity;cation transmembrane transporter activity;channel activity;channel inhibitor activity;channel regulator activity;gated channel activity;inositol 1,4,5-trisphosphate-sensitive calcium-release channel activity;intracellular ligand-gated calc…	calcineurin complex;cell part;cytoplasm;cytoplasmic part;cytoplasmic vesicle membrane;cytoplasmic vesicle part;cytoskeletal part;endoplasmic reticulum;endoplasmic reticulum membrane;endoplasmic reticulum part;envelope;integral to membrane;intracellular membrane-bounded organelle;intracellular non-membrane-bounded organelle;intracellular organelle;intracellular organelle part;intracellular part;in…	Alzheimer's disease;Calcium signaling pathway;Gap junction;Gastric acid secretion;GnRH signaling pathway;Huntington's disease;Long-term depression;Long-term potentiation;Oocyte meiosis;Pancreatic secretion;Phosphatidylinositol signaling system;Salivary secretion;Vascular smooth muscle contraction	60	60	54	26.2	26.2	24.1	313.16	178.79	847370000	175
P11983	P11983	Tcp1	T-complex protein 1 subunit alpha			0.304546	-0.480004			0.895784	1.43369			0.446451	-0.765532			0.0562104	-0.0905745			0.593725	0.791214			0.292628	0.431566	binding of sperm to zona pellucida;biological regulation;cell recognition;cell-cell recognition;cellular macromolecule metabolic process;cellular metabolic process;cellular process;cellular process involved in reproduction;cellular protein metabolic process;establishment of localization;establishment of protein localization;interaction with host;interspecies interaction between organisms;macromol…	adenyl nucleotide binding;adenyl ribonucleotide binding;ATP binding;binding;enzyme binding;nucleotide binding;protein binding;purine nucleotide binding;purine ribonucleoside triphosphate binding;purine ribonucleotide binding;ribonucleotide binding;ubiquitin protein ligase binding	acrosomal vesicle;cell body;cell part;centrosome;chaperonin-containing T-complex;chromatin;chromosomal part;cytoplasmic membrane-bounded vesicle;cytoplasmic part;cytoplasmic vesicle;cytoskeletal part;cytosolic part;extracellular membrane-bounded organelle;extracellular organelle;extracellular region part;extracellular vesicular exosome;Golgi apparatus;heterochromatin;intracellular membrane-bounde…		30	30	30	69.8	69.8	69.8	60.448	323.31	3645800000	135
P12367	P12367	Prkar2a	cAMP-dependent protein kinase type II-alpha regulatory subunit			0.329067	0.55272			2.1383	3.16039			0.250874	-0.484168			0.416305	-0.515992			0.125962	0.245087	+	+	6.34242	4.06069	biological regulation;negative regulation of cAMP-dependent protein kinase activity;negative regulation of catalytic activity;negative regulation of kinase activity;negative regulation of molecular function;negative regulation of protein kinase activity;negative regulation of protein serine/threonine kinase activity;negative regulation of transferase activity;regulation of biological process;regu…	adenyl nucleotide binding;adenyl ribonucleotide binding;AMP binding;binding;cAMP binding;cAMP-dependent protein kinase inhibitor activity;cAMP-dependent protein kinase regulator activity;cyclic nucleotide binding;enzyme binding;enzyme inhibitor activity;enzyme regulator activity;kinase binding;kinase inhibitor activity;kinase regulator activity;nucleotide binding;protein binding;protein kinase A …	adherens junction;AMP-activated protein kinase complex;anchoring junction;cAMP-dependent protein kinase complex;cell junction;cell part;cell-substrate adherens junction;cell-substrate junction;centrosome;cytoplasm;cytoplasmic part;cytoskeletal part;extracellular membrane-bounded organelle;extracellular organelle;extracellular region part;extracellular vesicular exosome;focal adhesion;intracellula…		32	32	29	64.8	64.8	57.6	45.389	323.31	138340000000	1063
P12849	P12849	Prkar1b	cAMP-dependent protein kinase type I-beta regulatory subunit			0.709176	-1.12779			0.203356	0.498293			0.680104	-1.27036			0.656776	-0.863708			0.89393	1.30848			0.297584	-0.458526	anatomical structure morphogenesis;behavior;biological regulation;cell proliferation;cellular macromolecule metabolic process;cellular metabolic process;cellular process;cellular protein metabolic process;cognition;developmental process;learning or memory;macromolecule metabolic process;macromolecule modification;metabolic process;multicellular organismal process;negative regulation of cAMP-depen…	adenyl nucleotide binding;adenyl ribonucleotide binding;AMP binding;binding;cAMP binding;cAMP-dependent protein kinase inhibitor activity;cAMP-dependent protein kinase regulator activity;cyclic nucleotide binding;enzyme binding;enzyme inhibitor activity;enzyme regulator activity;kinase binding;kinase inhibitor activity;kinase regulator activity;nucleotide binding;protein binding;protein kinase A …	cAMP-dependent protein kinase complex;cell part;cytoplasm;intracellular part;macromolecular complex;membrane;plasma membrane;protein complex	Apoptosis;Insulin signaling pathway	23	23	19	59.3	59.3	52.5	43.224	283.49	3187300000	144
P12960	P12960	Cntn1	Contactin-1			0.0257878	-0.0601792			0.71492	1.05555			0.271684	-0.598762			0.0639795	0.123723			0.689408	0.992743			1.79854	1.79896	anatomical structure development;biological adhesion;biological regulation;cell adhesion;cell projection organization;cell surface receptor linked signaling pathway;cellular component organization;cellular component organization at cellular level;cellular component organization or biogenesis;cellular component organization or biogenesis at cellular level;cellular process;cellular response to stim…	binding;carbohydrate binding;glycoprotein binding;protein binding	anchored to membrane;cell part;extracellular membrane-bounded organelle;extracellular organelle;extracellular region part;extracellular vesicular exosome;intrinsic to membrane;membrane;membrane part;membrane-bounded organelle;membrane-bounded vesicle;myelin sheath;organelle;plasma membrane;vesicle	Cell adhesion molecules (CAMs)	48	48	48	55.8	55.8	55.8	113.39	323.31	20013000000	493
P13595	P13595	Ncam1	Neural cell adhesion molecule 1		+	2.38576	2.62396			0.897689	1.24242			0.106356	-0.272222			0.0467934	-0.103332			0.207037	0.392033			1.67016	1.58149	biological adhesion;biological regulation;cell adhesion;cell projection organization;cell surface receptor linked signaling pathway;cell-cell adhesion;cellular component organization;cellular component organization at cellular level;cellular component organization or biogenesis;cellular component organization or biogenesis at cellular level;cellular process;cellular response to stimulus;homotypic…	binding;carbohydrate binding;glycosaminoglycan binding;heparin binding;identical protein binding;pattern binding;polysaccharide binding;protein binding	anchored to membrane;axon;cell body;cell junction;cell part;cell projection;cell projection part;cell surface;cell-cell junction;external side of plasma membrane;extracellular membrane-bounded organelle;extracellular organelle;extracellular region part;extracellular vesicular exosome;growth cone;integral to membrane;intrinsic to membrane;membrane;membrane part;membrane-bounded organelle;membrane-…	Cell adhesion molecules (CAMs);Prion diseases	61	61	61	53.5	53.5	53.5	119.43	323.31	72719000000	1760
P14094	P14094	Atp1b1	Sodium/potassium-transporting ATPase subunit beta-1			0.666759	0.979216			0.606749	0.939211			0.907885	1.43865			0.277114	-0.483656			1.24145	1.20847			1.88787	1.57361	biological adhesion;biological regulation;calcium ion homeostasis;calcium-mediated signaling;cardiac muscle contraction;cation homeostasis;cation transport;cell adhesion;cellular calcium ion homeostasis;cellular cation homeostasis;cellular chemical homeostasis;cellular component organization;cellular component organization or biogenesis;cellular divalent inorganic cation homeostasis;cellular home…	active transmembrane transporter activity;antigen binding;ATPase activator activity;ATPase activity;ATPase activity, coupled;ATPase activity, coupled to movement of substances;ATPase activity, coupled to transmembrane movement of ions;ATPase activity, coupled to transmembrane movement of ions, phosphorylative mechanism;ATPase activity, coupled to transmembrane movement of substances;ATPase bindin…	apical plasma membrane;basolateral plasma membrane;caveola;cell junction;cell part;cell-cell contact zone;cell-cell junction;extracellular membrane-bounded organelle;extracellular organelle;extracellular region part;extracellular vesicular exosome;intercalated disc;macromolecular complex;membrane;membrane part;membrane raft;membrane-bounded organelle;membrane-bounded vesicle;myelin sheath;organel…	Aldosterone-regulated sodium reabsorption;Bile secretion;Carbohydrate digestion and absorption;Cardiac muscle contraction;Endocrine and other factor-regulated calcium reabsorption;Gastric acid secretion;Mineral absorption;Pancreatic secretion;Protein digestion and absorption;Proximal tubule bicarbonate reclamation;Salivary secretion	17	17	17	44.1	44.1	44.1	35.194	319.62	52511000000	581
P14106	P14106	C1qb	Complement C1q subcomponent subunit B			0.702583	1.4197			0.416956	0.947965			0.211604	0.655094			0.20987	0.497854			1.07443	1.4419			0.911368	1.21542	activation of immune response;anatomical structure development;biological regulation;complement activation;complement activation, classical pathway;defense response;developmental process;humoral immune response;immune effector process;immune response;immune system process;innate immune response;inner ear development;macromolecule metabolic process;metabolic process;positive regulation of biologic…	binding;identical protein binding;protein binding;protein dimerization activity;protein homodimerization activity	blood microparticle;collagen;extracellular matrix part;extracellular membrane-bounded organelle;extracellular organelle;extracellular region part;extracellular vesicular exosome;membrane-bounded organelle;membrane-bounded vesicle;organelle;vesicle	Chagas disease (American trypanosomiasis);Complement and coagulation cascades;Prion diseases;Staphylococcus aureus infection;Systemic lupus erythematosus	11	11	11	52.6	52.6	52.6	26.717	323.31	186140000000	1877
P14231	P14231	Atp1b2	Sodium/potassium-transporting ATPase subunit beta-2		+	2.36891	2.4229			0.124365	0.271605			0.0653304	0.170146			0.0597102	0.110836			1.14965	1.35289		+	2.42774	2.08567	biological adhesion;biological regulation;cation homeostasis;cation transport;cell adhesion;cellular cation homeostasis;cellular chemical homeostasis;cellular homeostasis;cellular ion homeostasis;cellular metal ion homeostasis;cellular monovalent inorganic cation homeostasis;cellular potassium ion homeostasis;cellular potassium ion transport;cellular process;cellular sodium ion homeostasis;chemic…	active transmembrane transporter activity;ATPase activator activity;ATPase activity;ATPase activity, coupled;ATPase activity, coupled to movement of substances;ATPase activity, coupled to transmembrane movement of ions;ATPase activity, coupled to transmembrane movement of ions, phosphorylative mechanism;ATPase activity, coupled to transmembrane movement of substances;ATPase binding;ATPase regulat…	apical plasma membrane;cell part;cytoplasm;intracellular part;macromolecular complex;membrane part;plasma membrane part;protein complex;sodium:potassium-exchanging ATPase complex	Aldosterone-regulated sodium reabsorption;Bile secretion;Carbohydrate digestion and absorption;Cardiac muscle contraction;Endocrine and other factor-regulated calcium reabsorption;Gastric acid secretion;Mineral absorption;Pancreatic secretion;Protein digestion and absorption;Proximal tubule bicarbonate reclamation;Salivary secretion	12	12	12	41.4	41.4	41.4	33.344	112.94	5204100000	152
P14873	P14873	Map1b	Microtubule-associated protein 1B;MAP1B heavy chain;MAP1 light chain LC1			0.605786	-0.589851			0.931022	0.703995			1.47152	-1.25205	+	+	3.42187	-1.80858			0.640135	0.486883			0.107213	0.110019	anatomical structure development;anatomical structure morphogenesis;axon extension;axonogenesis;biological regulation;cell growth;cell part morphogenesis;cell projection morphogenesis;cell projection organization;cellular component morphogenesis;cellular component movement;cellular component organization;cellular component organization at cellular level;cellular component organization or biogenes…	binding;cytoskeletal protein binding;cytoskeletal regulatory protein binding;protein binding	cell junction;cell part;cell projection;cell projection part;cilium;cytoplasm;cytoplasmic part;cytoskeletal part;cytosol;dendritic spine;intracellular organelle part;intracellular part;macromolecular complex;membrane;microtubule;microtubule associated complex;neuron projection;neuron spine;nonmotile primary cilium;organelle part;photoreceptor outer segment;plasma membrane;postsynaptic density;pri…		258	258	255	78.8	78.8	78.8	270.25	323.31	2108300000000	13608
P15105	P15105	Glul	Glutamine synthetase			0.500277	0.870977			0.905328	1.40456			0.205162	0.494464			1.22888	-1.58788			1.33694	1.38857			0.985632	1.0322	amine biosynthetic process;amine metabolic process;biological regulation;biosynthetic process;carboxylic acid biosynthetic process;carboxylic acid metabolic process;cell communication;cell proliferation;cellular amine metabolic process;cellular amino acid biosynthetic process;cellular amino acid metabolic process;cellular biosynthetic process;cellular component assembly;cellular component organiz…	acid-ammonia (or amide) ligase activity;adenyl nucleotide binding;adenyl ribonucleotide binding;amine binding;amino acid binding;ammonia ligase activity;ATP binding;binding;carbon-carbon lyase activity;carboxylic acid binding;carboxy-lyase activity;catalytic activity;cation binding;glutamate binding;glutamate decarboxylase activity;glutamate-ammonia ligase activity;identical protein binding;ion b…	axon part;axon terminus;cell body;cell part;cell projection part;cytoplasm;cytoplasmic part;endoplasmic reticulum;extracellular membrane-bounded organelle;extracellular organelle;extracellular region part;extracellular vesicular exosome;intracellular membrane-bounded organelle;intracellular organelle;intracellular part;macromolecular complex;membrane-bounded organelle;membrane-bounded vesicle;mit…	Alanine, aspartate and glutamate metabolism;Arginine and proline metabolism;Nitrogen metabolism;Two-component system	32	32	32	74	74	74	42.119	323.31	111690000000	1180
P16330	P16330	Cnp	2,3-cyclic-nucleotide 3-phosphodiesterase			0.862354	1.20799			1.20809	1.59878			0.604647	1.09926			0.205776	-0.377278			1.3461	1.30278			1.83755	1.53116	adult behavior;adult locomotory behavior;aging;anatomical structure development;anatomical structure morphogenesis;axonogenesis;behavior;biological regulation;catabolic process;cell differentiation;cell part morphogenesis;cell projection morphogenesis;cell projection organization;cellular catabolic process;cellular component morphogenesis;cellular component organization;cellular component organiz…	2',3'-cyclic-nucleotide 3'-phosphodiesterase activity;binding;catalytic activity;cyclic nucleotide binding;cyclic-nucleotide phosphodiesterase activity;hydrolase activity;hydrolase activity, acting on ester bonds;nucleic acid binding;nucleotide binding;phosphoric diester hydrolase activity;phosphoric ester hydrolase activity;RNA binding	cell part;cell projection;cytoplasm;cytoplasmic membrane-bounded vesicle;cytoplasmic part;cytoplasmic vesicle;cytoskeletal part;extracellular membrane-bounded organelle;extracellular organelle;extracellular region part;extracellular space;extracellular vesicular exosome;intracellular membrane-bounded organelle;intracellular organelle;intracellular organelle part;intracellular part;macromolecular …		50	50	50	80.2	80.2	80.2	47.123	323.31	353970000000	3648
P16460	P16460	Ass1	Argininosuccinate synthase			0.6172	-0.872539			0.575129	-0.826555			0.598222	-1.00009			0.212208	-0.296415			1.52522	1.52994			0.60523	-0.5987	amide biosynthetic process;amine biosynthetic process;amine metabolic process;arginine biosynthetic process;arginine metabolic process;argininosuccinate metabolic process;aspartate family amino acid metabolic process;aspartate metabolic process;biological regulation;biosynthetic process;carboxylic acid biosynthetic process;carboxylic acid metabolic process;cellular amide metabolic process;cellula…	adenyl nucleotide binding;adenyl ribonucleotide binding;amine binding;amino acid binding;argininosuccinate synthase activity;ATP binding;binding;carboxylic acid binding;catalytic activity;identical protein binding;ligase activity;ligase activity, forming carbon-nitrogen bonds;nucleotide binding;protein binding;purine nucleotide binding;purine ribonucleoside triphosphate binding;purine ribonucleot…	cell part;cytoplasmic part;extracellular membrane-bounded organelle;extracellular organelle;extracellular region part;extracellular vesicular exosome;intracellular membrane-bounded organelle;intracellular organelle;intracellular part;membrane-bounded organelle;membrane-bounded vesicle;mitochondrion;myelin sheath;organelle;vesicle	Alanine, aspartate and glutamate metabolism;Arginine and proline metabolism	20	20	20	55.1	55.1	55.1	46.584	145.69	902810000	57
P16546	P16546	Sptan1	Spectrin alpha chain, non-erythrocytic 1			0.637129	-1.32149			0.387142	0.802047			0.328886	-0.902761			0.718	-1.07604			0.0648623	0.146036			0.968723	1.14912	actin filament capping;biological regulation;cellular component organization;cellular component organization or biogenesis;negative regulation of actin filament depolymerization;negative regulation of actin filament polymerization;negative regulation of biological process;negative regulation of cellular component organization;negative regulation of cellular process;negative regulation of cytoskel…	binding;calcium ion binding;cation binding;cytoskeletal protein binding;ion binding;metal ion binding;protein binding;protein dimerization activity;protein heterodimerization activity;spectrin binding	adherens junction;anchoring junction;axon part;cell cortex part;cell junction;cell part;cell projection part;cell-cell adherens junction;cell-cell junction;contractile fiber part;cortical cytoskeleton;cuticular plate;cytoplasmic part;cytoskeletal part;cytoskeleton;extracellular membrane-bounded organelle;extracellular organelle;extracellular region part;extracellular vesicular exosome;fascia adhe…		338	338	337	91.6	91.6	91.6	284.59	323.31	982570000000	9747
P16858;Q64467	P16858	Gapdh	Glyceraldehyde-3-phosphate dehydrogenase			0.64044	1.00468			1.08781	1.49115			0.144649	0.348129			0.266258	-0.5258			0.663584	0.880169			1.13156	1.10709	alcohol catabolic process;alcohol metabolic process;apoptosis;biological regulation;carbohydrate catabolic process;carbohydrate metabolic process;catabolic process;cell death;cell motility;cellular carbohydrate catabolic process;cellular carbohydrate metabolic process;cellular component movement;cellular component organization;cellular component organization at cellular level;cellular component o…	binding;catalytic activity;coenzyme binding;cofactor binding;cytoskeletal protein binding;enzyme binding;glyceraldehyde-3-phosphate dehydrogenase (NAD+) (phosphorylating) activity;microtubule binding;NAD binding;NADP binding;nucleotide binding;oxidoreductase activity;oxidoreductase activity, acting on the aldehyde or oxo group of donors;oxidoreductase activity, acting on the aldehyde or oxo group…	cell part;cell projection;cell projection part;cilium;cytoplasm;cytoplasmic part;cytoskeleton;cytosol;flagellar fibrous sheath;flagellum part;intracellular membrane-bounded organelle;intracellular non-membrane-bounded organelle;intracellular organelle;intracellular organelle part;intracellular part;membrane-bounded organelle;microtubule cytoskeleton;microtubule-based flagellum part;motile cilium;…	Alzheimer's disease;Glycolysis / Gluconeogenesis	33	33	33	90.4	90.4	90.4	35.81	323.31	75593000000	1385
P17426	P17426	Ap2a1	AP-2 complex subunit alpha-1			1.03853	1.59936			1.35761	1.98738			0.444451	0.997162			1.20731	-1.59899			0.726777	1.00648		+	2.36393	2.20258	cellular component organization;cellular component organization or biogenesis;cellular membrane organization;cellular process;endocytosis;establishment of localization;establishment of localization in cell;establishment of protein localization;intracellular protein transport;intracellular transport;membrane invagination;membrane organization;protein transport;transport;vesicle-mediated transport	binding;enzyme binding;kinase binding;protein binding;protein kinase binding;protein transporter activity;substrate-specific transporter activity;transporter activity	apical plasma membrane;AP-type membrane coat adaptor complex;basolateral plasma membrane;cell part;cell projection part;clathrin adaptor complex;coated pit;cytoplasmic membrane-bounded vesicle;cytoplasmic part;cytoplasmic vesicle;filopodium tip;intracellular membrane-bounded organelle;intracellular organelle;intracellular part;macromolecular complex;membrane;membrane coat;membrane part;membrane-b…	Endocrine and other factor-regulated calcium reabsorption;Endocytosis;Huntington's disease	94	94	72	81.4	81.4	64.6	107.66	323.31	339120000000	4809
P17427	P17427	Ap2a2	AP-2 complex subunit alpha-2			1.4711	2.03872			1.50802	2.14254			0.512225	1.08642			1.41733	-1.57905			0.391053	0.6726		+	2.59261	2.3811	cellular component organization;cellular component organization or biogenesis;cellular membrane organization;cellular process;endocytosis;establishment of localization;establishment of localization in cell;establishment of protein localization;intracellular protein transport;intracellular transport;membrane invagination;membrane organization;protein transport;transport;vesicle-mediated transport	binding;enzyme binding;kinase binding;lipid binding;protein binding;protein kinase binding;protein transporter activity;substrate-specific transporter activity;transporter activity	AP-type membrane coat adaptor complex;cell part;clathrin adaptor complex;coated pit;cytoplasmic membrane-bounded vesicle;cytoplasmic part;cytoplasmic vesicle;intracellular membrane-bounded organelle;intracellular organelle;intracellular part;macromolecular complex;membrane;membrane coat;membrane part;membrane-bounded organelle;membrane-bounded vesicle;organelle;plasma membrane;protein complex;sto…	Endocrine and other factor-regulated calcium reabsorption;Endocytosis;Huntington's disease	77	55	55	74.6	57.5	57.5	104.02	323.31	117550000000	2088
P17710;Q91W97;Q3TRM8	P17710	Hk1	Hexokinase-1			0.107697	0.229049			0.251728	0.483902			0.393031	-0.783522			0.0276219	0.0544623			1.53771	1.4653			1.303	1.40455	alcohol catabolic process;alcohol metabolic process;biological regulation;carbohydrate catabolic process;carbohydrate homeostasis;carbohydrate metabolic process;carbohydrate phosphorylation;catabolic process;cellular carbohydrate catabolic process;cellular carbohydrate metabolic process;cellular chemical homeostasis;cellular glucose homeostasis;cellular homeostasis;cellular metabolic process;cell…	adenyl nucleotide binding;adenyl ribonucleotide binding;ATP binding;binding;carbohydrate kinase activity;catalytic activity;fructokinase activity;glucokinase activity;hexokinase activity;hormone binding;kinase activity;mannokinase activity;nucleotide binding;phosphotransferase activity, alcohol group as acceptor;purine nucleotide binding;purine ribonucleoside triphosphate binding;purine ribonucle…	cell part;cell projection;cilium;cytoplasmic part;cytosol;intracellular membrane-bounded organelle;intracellular organelle;intracellular organelle part;intracellular part;macromolecular complex;membrane;membrane part;membrane raft;membrane-bounded organelle;mitochondrial membrane;mitochondrial outer membrane;mitochondrial part;mitochondrion;organelle;organelle membrane;organelle outer membrane;or…	Amino sugar and nucleotide sugar metabolism;Butirosin and neomycin biosynthesis;Carbohydrate digestion and absorption;Fructose and mannose metabolism;Galactose metabolism;Glycolysis / Gluconeogenesis;Insulin signaling pathway;Starch and sucrose metabolism;Streptomycin biosynthesis;Type II diabetes mellitus	52	52	48	50.9	50.9	47.8	108.3	323.31	61413000000	792
P17751	P17751	Tpi1	Triosephosphate isomerase			0.353582	0.671765			0.504189	0.937101			0.087969	-0.226868			0.132097	-0.250501			1.22467	1.22832			1.07965	1.15731	alcohol biosynthetic process;alcohol catabolic process;alcohol metabolic process;biosynthetic process;carbohydrate biosynthetic process;carbohydrate catabolic process;carbohydrate metabolic process;catabolic process;cellular aldehyde metabolic process;cellular biosynthetic process;cellular carbohydrate biosynthetic process;cellular carbohydrate catabolic process;cellular carbohydrate metabolic pr…	catalytic activity;intramolecular oxidoreductase activity;intramolecular oxidoreductase activity, interconverting aldoses and ketoses;isomerase activity;triose-phosphate isomerase activity	cell part;extracellular membrane-bounded organelle;extracellular organelle;extracellular region part;extracellular space;extracellular vesicular exosome;intracellular membrane-bounded organelle;intracellular organelle;intracellular part;membrane-bounded organelle;membrane-bounded vesicle;nucleus;organelle;vesicle	Carbon fixation in photosynthetic organisms;Fructose and mannose metabolism;Glycolysis / Gluconeogenesis;Inositol phosphate metabolism	16	16	16	62.5	62.5	62.5	32.191	97.772	5185600000	238
Q61696;P17879	Q61696;P17879	Hspa1a;Hspa1b	Heat shock 70 kDa protein 1A;Heat shock 70 kDa protein 1B			0.347026	-0.384048			1.69664	1.43143			0.254184	-0.33706			0.190659	0.18586			0.407816	0.434909			0.585665	0.594683	biological regulation;catabolic process;cellular catabolic process;cellular macromolecule catabolic process;cellular macromolecule metabolic process;cellular metabolic process;cellular nitrogen compound metabolic process;cellular process;macromolecule catabolic process;macromolecule metabolic process;metabolic process;mRNA catabolic process;mRNA metabolic process;negative regulation of biological…	adenyl nucleotide binding;adenyl ribonucleotide binding;ATP binding;binding;nucleotide binding;purine nucleotide binding;purine ribonucleoside triphosphate binding;purine ribonucleotide binding;ribonucleotide binding	cell part;cytoplasm;cytoplasmic part;intracellular membrane-bounded organelle;intracellular organelle;intracellular organelle part;intracellular part;membrane-bounded organelle;nuclear body;nuclear part;nuclear speck;nucleoplasm part;nucleus;organelle;organelle part;perinuclear region of cytoplasm	Antigen processing and presentation;Endocytosis;MAPK signaling pathway;Measles;Protein processing in endoplasmic reticulum;Spliceosome;Toxoplasmosis	19	12	8	32.4	22.5	14.8	70.078	75.466	1157300000	45
P17897;P08905	P17897;P08905	Lyz1;Lyz2	Lysozyme C-1;Lysozyme C-2			1.00752	1.53456			0.656277	-1.19715			0.368932	-0.912508			0.271795	0.558504			0.232211	-0.435313			0.362841	0.63121	cell death;cellular process;cytolysis;death;defense response;defense response to bacterium;defense response to Gram-negative bacterium;defense response to Gram-positive bacterium;multi-organism process;response to bacterium;response to biotic stimulus;response to other organism;response to stimulus;response to stress	binding;catalytic activity;hydrolase activity;hydrolase activity, acting on glycosyl bonds;hydrolase activity, hydrolyzing O-glycosyl compounds;identical protein binding;lysozyme activity;protein binding	extracellular membrane-bounded organelle;extracellular organelle;extracellular region part;extracellular space;extracellular vesicular exosome;membrane-bounded organelle;membrane-bounded vesicle;organelle;vesicle	Salivary secretion	3	3	3	18.9	18.9	18.9	16.794	63.634	3169200000	137
P18760	P18760	Cfl1	Cofilin-1			0.729051	1.08184			0.0527661	0.132934			1.72317	-2.39627			1.55793	-1.71696			0.157363	0.277567			1.70549	1.42347	actin cytoskeleton organization;actin filament depolymerization;actin filament organization;actin filament-based process;actin polymerization or depolymerization;ameboidal cell migration;anatomical structure morphogenesis;biological regulation;cell cycle cytokinesis;cell cycle process;cell migration;cell motility;cell projection organization;cellular component disassembly;cellular component disas…		adherens junction;anchoring junction;cell cortex part;cell junction;cell part;cell projection membrane;cell projection part;cell-cell junction;cell-substrate adherens junction;cell-substrate junction;cortical actin cytoskeleton;cortical cytoskeleton;cytoplasm;cytoplasmic part;cytoskeletal part;cytoskeleton;cytosol;extracellular membrane-bounded organelle;extracellular organelle;extracellular regi…	Axon guidance;Fc gamma R-mediated phagocytosis;Regulation of actin cytoskeleton	13	13	12	71.1	71.1	64.5	18.559	210.48	6169100000	266
P18872	P18872	Gnao1	Guanine nucleotide-binding protein G(o) subunit alpha			1.11964	1.29742			0.11507	0.269175			0.124293	-0.300702			0.295012	-0.479738			0.898399	0.889491			1.52445	1.18582	aging;anatomical structure development;behavior;biological regulation;cAMP-mediated signaling;cell projection organization;cell surface receptor linked signaling pathway;cellular component organization;cellular component organization at cellular level;cellular component organization or biogenesis;cellular component organization or biogenesis at cellular level;cellular process;cellular response to…	binding;catalytic activity;cation binding;corticotropin-releasing hormone receptor 1 binding;corticotropin-releasing hormone receptor binding;G-protein beta/gamma-subunit complex binding;G-protein-coupled receptor binding;GTP binding;GTPase activity;guanyl nucleotide binding;guanyl ribonucleotide binding;hormone receptor binding;hydrolase activity;hydrolase activity, acting on acid anhydrides;hyd…	cell part;cell projection;dendrite;extrinsic to internal side of plasma membrane;extrinsic to membrane;extrinsic to plasma membrane;heterotrimeric G-protein complex;intracellular;intracellular part;macromolecular complex;membrane;membrane part;myelin sheath;neuron projection;plasma membrane;plasma membrane part;protein complex	Chagas disease (American trypanosomiasis);Long-term depression;Melanogenesis;Toxoplasmosis	22	22	20	62.7	62.7	56.2	40.084	323.31	48281000000	667
P19096	P19096	Fasn	Fatty acid synthase;[Acyl-carrier-protein] S-acetyltransferase;[Acyl-carrier-protein] S-malonyltransferase;3-oxoacyl-[acyl-carrier-protein] synthase;3-oxoacyl-[acyl-carrier-protein] reductase;3-hydroxyacyl-[acyl-carrier-protein] dehydratase;Enoyl-[acyl-carrier-protein] reductase;Oleoyl-[acyl-carrier-protein] hydrolase			0.545629	-0.612618			0.457371	0.662565			0.0501472	0.093294			0.443343	-0.420779			0.738454	0.634328			0.225905	0.307008	acetyl-CoA metabolic process;anatomical structure development;biosynthetic process;carboxylic acid biosynthetic process;carboxylic acid metabolic process;cell differentiation;cellular biosynthetic process;cellular developmental process;cellular ketone metabolic process;cellular lipid metabolic process;cellular metabolic process;cellular process;cellular response to chemical stimulus;cellular resp…	[acyl-carrier-protein] S-acetyltransferase activity;[acyl-carrier-protein] S-malonyltransferase activity;3-hydroxyacyl-[acyl-carrier-protein] dehydratase activity;3-hydroxyoctanoyl-[acyl-carrier-protein] dehydratase activity;3-hydroxypalmitoyl-[acyl-carrier-protein] dehydratase activity;3-oxoacyl-[acyl-carrier-protein] reductase (NADPH) activity;3-oxoacyl-[acyl-carrier-protein] synthase activity;…	cell part;cytoplasm;cytoplasmic membrane-bounded vesicle;cytoplasmic part;cytoplasmic vesicle;extracellular membrane-bounded organelle;extracellular organelle;extracellular region part;extracellular vesicular exosome;glycogen granule;Golgi apparatus;intracellular membrane-bounded organelle;intracellular organelle;intracellular part;melanosome;membrane;membrane-bounded organelle;membrane-bounded v…	Fatty acid biosynthesis;Insulin signaling pathway	61	61	61	34.1	34.1	34.1	272.43	323.31	8096900000	202
P19246	P19246	Nefh	Neurofilament heavy polypeptide			0.286607	-0.614838			0.0342205	0.0954923			0.396114	-0.88567			0.462273	-0.694921			1.49105	1.83292			0.670228	0.901274	anatomical structure morphogenesis;axonogenesis;cell part morphogenesis;cell projection morphogenesis;cell projection organization;cellular component assembly;cellular component assembly at cellular level;cellular component morphogenesis;cellular component organization;cellular component organization at cellular level;cellular component organization or biogenesis;cellular component organization o…	binding;enzyme binding;kinase binding;nutrient reservoir activity;protein binding;protein kinase binding;structural molecule activity	axon;axon part;cell part;cell projection;cell projection part;cytoplasmic part;cytoskeletal part;intermediate filament;intracellular membrane-bounded organelle;intracellular organelle;intracellular organelle part;intracellular part;macromolecular complex;membrane-bounded organelle;mitochondrion;myelin sheath;neurofilament;neuron projection;organelle;organelle part;protein complex	Amyotrophic lateral sclerosis (ALS)	52	47	47	40.6	37.9	37.9	116.99	323.31	3275800000	256
P19324	P19324	Serpinh1	Serpin H1			0.210851	-0.353173			0.639053	1.15587			0.155841	-0.315732			0.364666	-0.461846			1.27804	1.38579			0.358544	-0.383098	anatomical structure development;biological regulation;biosynthetic process;cell development;cellular component organization;cellular component organization at cellular level;cellular component organization or biogenesis;cellular component organization or biogenesis at cellular level;cellular developmental process;cellular process;chondrocyte development;chondrocyte development involved in endoch…	binding;collagen binding;endopeptidase inhibitor activity;endopeptidase regulator activity;enzyme inhibitor activity;enzyme regulator activity;peptidase inhibitor activity;peptidase regulator activity;protein binding;serine-type endopeptidase inhibitor activity;unfolded protein binding	cell part;cytoplasm;cytoplasmic part;endoplasmic reticulum;endoplasmic reticulum lumen;endoplasmic reticulum part;endoplasmic reticulum-Golgi intermediate compartment;extracellular membrane-bounded organelle;extracellular organelle;extracellular region part;extracellular vesicular exosome;intracellular membrane-bounded organelle;intracellular organelle;intracellular organelle lumen;intracellular …		14	14	14	41.2	41.2	41.2	46.533	174.26	2979800000	96
P19783	P19783	Cox4i1	Cytochrome c oxidase subunit 4 isoform 1, mitochondrial			1.20437	1.73073			1.14139	-1.66926			0.1512	-0.41078			0.938538	-1.16736			0.376436	0.678749			0.465324	0.810435	response to chemical stimulus;response to external stimulus;response to extracellular stimulus;response to nutrient;response to nutrient levels;response to stimulus	catalytic activity;cation transmembrane transporter activity;cytochrome-c oxidase activity;heme-copper terminal oxidase activity;hydrogen ion transmembrane transporter activity;inorganic cation transmembrane transporter activity;ion transmembrane transporter activity;monovalent inorganic cation transmembrane transporter activity;oxidoreductase activity;oxidoreductase activity, acting on a heme gr…	cell part;cytoplasmic part;extracellular membrane-bounded organelle;extracellular organelle;extracellular region part;extracellular vesicular exosome;intracellular membrane-bounded organelle;intracellular organelle;intracellular organelle part;intracellular part;membrane;membrane-bounded organelle;membrane-bounded vesicle;mitochondrial inner membrane;mitochondrial membrane;mitochondrial part;mito…	Alzheimer's disease;Cardiac muscle contraction;Huntington's disease;Oxidative phosphorylation;Parkinson's disease	10	10	10	46.7	46.7	46.7	19.53	135.3	4195900000	183
P20029	P20029	Hspa5	78 kDa glucose-regulated protein			0.156472	0.331928			1.00344	1.5284			0.0268963	-0.0738179			1.01978	-1.41047			1.53422	1.55573			1.03548	1.09517	activation of signaling protein activity involved in unfolded protein response;anatomical structure arrangement;anatomical structure development;biological regulation;cell communication;cellular process;cellular response to antibiotic;cellular response to biotic stimulus;cellular response to chemical stimulus;cellular response to cytokine stimulus;cellular response to external stimulus;cellular r…	adenyl nucleotide binding;adenyl ribonucleotide binding;ATP binding;ATPase activity;binding;catalytic activity;enzyme binding;glycoprotein binding;hydrolase activity;hydrolase activity, acting on acid anhydrides;hydrolase activity, acting on acid anhydrides, in phosphorus-containing anhydrides;misfolded protein binding;nucleoside-triphosphatase activity;nucleotide binding;protein binding;protein …	adherens junction;anchoring junction;cell junction;cell part;cell surface;cell-substrate adherens junction;cell-substrate junction;cytoplasmic membrane-bounded vesicle;cytoplasmic part;cytoplasmic vesicle;endoplasmic reticulum;endoplasmic reticulum chaperone complex;endoplasmic reticulum lumen;endoplasmic reticulum membrane;endoplasmic reticulum part;endoplasmic reticulum-Golgi intermediate compa…	Prion diseases;Protein export;Protein processing in endoplasmic reticulum	65	63	63	68.5	68.5	68.5	72.421	323.31	107770000000	1703
P20152	P20152	Vim	Vimentin			0.117853	0.262983			0.660392	-0.996264			1.01695	-1.61159			1.25212	-1.31754			0.737777	-0.928456			0.480326	-0.636907	anatomical structure development;astrocyte development;astrocyte differentiation;Bergmann glial cell differentiation;biological regulation;cell development;cell differentiation;cellular component organization;cellular component organization at cellular level;cellular component organization or biogenesis;cellular component organization or biogenesis at cellular level;cellular developmental process…	binding;double-stranded RNA binding;glycoprotein binding;identical protein binding;nucleic acid binding;protein binding;protein C-terminus binding;RNA binding;scaffold protein binding;structural constituent of cytoskeleton;structural constituent of eye lens;structural molecule activity	adherens junction;anchoring junction;cell junction;cell leading edge;cell part;cell projection;cell-substrate adherens junction;cell-substrate junction;cytoplasm;cytoplasmic part;cytoskeletal part;cytoskeleton;cytosol;extracellular membrane-bounded organelle;extracellular organelle;extracellular region part;extracellular vesicular exosome;focal adhesion;intermediate filament;intermediate filament…		37	31	27	71.2	65.5	58.2	53.687	323.31	7473500000	172
P20357	P20357	Map2	Microtubule-associated protein 2			1.6377	-2.78888			0.697417	1.43756			0.937733	-2.11865		+	2.17179	-2.93474			0.459404	-0.862249			0.129411	0.252101	anatomical structure development;anatomical structure morphogenesis;axonogenesis;cell part morphogenesis;cell projection morphogenesis;cell projection organization;cellular component morphogenesis;cellular component organization;cellular component organization at cellular level;cellular component organization or biogenesis;cellular component organization or biogenesis at cellular level;cellular d…	binding;cytoskeletal protein binding;cytoskeletal regulatory protein binding;dystroglycan binding;glycoprotein binding;microtubule binding;protein binding;tubulin binding	cell body;cell part;cell projection;cell projection part;cytoplasm;cytoskeletal part;dendrite;dendritic shaft;intracellular;intracellular non-membrane-bounded organelle;intracellular organelle;intracellular organelle part;intracellular part;macromolecular complex;microtubule;microtubule associated complex;neuron projection;neuronal cell body;non-membrane-bounded organelle;nuclear part;nuclear per…		274	274	274	92.5	92.5	92.5	199.13	323.31	3165800000000	8993
P20917	P20917	Mag	Myelin-associated glycoprotein			0.0375797	0.0756121			0.150183	0.272937			0.250393	0.49995			0.247546	0.379685			0.756336	1.1113			1.75269	1.77142	anatomical structure development;biological adhesion;biological regulation;cell adhesion;cellular process;developmental process;positive regulation of biological process;positive regulation of cellular process;positive regulation of multicellular organismal process;positive regulation of myelination;positive regulation of neurological system process;regulation of biological process;regulation of …	binding;carbohydrate binding	axon part;cell part;cell projection part;integral to membrane;intrinsic to membrane;membrane part;myelin sheath;paranode region of axon;Schmidt-Lanterman incisure	Cell adhesion molecules (CAMs)	16	16	16	31.5	31.5	31.5	69.259	323.31	6592800000	178
P20918	P20918	Plg	Plasminogen;Plasmin heavy chain A;Activation peptide;Angiostatin;Plasmin heavy chain A, short form;Plasmin light chain B			0.923908	0.996492			1.67921	1.856			0.123091	-0.19882			0.169595	-0.184741			0.509329	0.593576			0.434271	-0.347019	anatomical structure development;anatomical structure homeostasis;anatomical structure morphogenesis;biological regulation;blood coagulation;blood vessel development;cell differentiation;cell differentiation involved in embryonic placenta development;cell migration;cell motility;cellular component disassembly;cellular component disassembly at cellular level;cellular component movement;cellular co…	apolipoprotein binding;binding;catalytic activity;endopeptidase activity;hydrolase activity;peptidase activity;peptidase activity, acting on L-amino acid peptides;protein binding;protein domain specific binding;receptor binding;serine hydrolase activity;serine-type endopeptidase activity;serine-type peptidase activity	blood microparticle;cell part;cell surface;extracellular membrane-bounded organelle;extracellular organelle;extracellular region;extracellular region part;extracellular space;extracellular vesicular exosome;extrinsic to external side of plasma membrane;extrinsic to membrane;extrinsic to plasma membrane;intracellular membrane-bounded organelle;intracellular organelle;intracellular part;macromolecu…	Complement and coagulation cascades;Neuroactive ligand-receptor interaction;Staphylococcus aureus infection	5	3	3	7.3	4.4	4.4	90.807	92.741	1101200000	49
P21279	P21279	Gnaq	Guanine nucleotide-binding protein G(q) subunit alpha			1.67809	1.62156			0.526873	0.713729			0.0807666	-0.132631			0.0672967	-0.0781283			0.682791	0.763132			0.137251	0.170932	activation of adenylate cyclase activity;activation of adenylate cyclase activity by G-protein signaling pathway;activation of phospholipase C activity;activation of phospholipase C activity by dopamine receptor signaling pathway;activation of phospholipase C activity by G-protein coupled receptor protein signaling pathway coupled to IP3 second messenger;anatomical structure development;anatomica…	binding;catalytic activity;cation binding;enzyme activator activity;enzyme regulator activity;G-protein beta/gamma-subunit complex binding;G-protein-coupled receptor binding;GTP binding;GTPase activator activity;GTPase activity;GTPase regulator activity;guanyl nucleotide binding;guanyl ribonucleotide binding;hydrolase activity;hydrolase activity, acting on acid anhydrides;hydrolase activity, acti…	cell part;cytoplasmic part;extracellular membrane-bounded organelle;extracellular organelle;extracellular region part;extracellular vesicular exosome;extrinsic to internal side of plasma membrane;extrinsic to membrane;extrinsic to plasma membrane;heterotrimeric G-protein complex;intracellular organelle part;intracellular part;lysosomal membrane;macromolecular complex;membrane;membrane part;membra…	African trypanosomiasis;Alzheimer's disease;Amoebiasis;Calcium signaling pathway;Chagas disease (American trypanosomiasis);Endocrine and other factor-regulated calcium reabsorption;Gap junction;Gastric acid secretion;GnRH signaling pathway;Huntington's disease;Long-term depression;Long-term potentiation;Melanogenesis;Pancreatic secretion;Phototransduction - fly;Salivary secretion;Vascular smooth …	15	15	12	41.8	41.8	31.8	42.158	139.69	1667800000	84
P23116	P23116	Eif3a	Eukaryotic translation initiation factor 3 subunit A			0.169556	-0.211302			1.75811	1.86445			0.136141	-0.203284			0.0505563	-0.0583055			0.130953	-0.142441			0.179608	0.224086	biological regulation;cellular component assembly;cellular component assembly at cellular level;cellular component organization;cellular component organization at cellular level;cellular component organization or biogenesis;cellular component organization or biogenesis at cellular level;cellular macromolecular complex assembly;cellular macromolecular complex subunit organization;cellular process;…	binding;nucleic acid binding;RNA binding;translation factor activity, nucleic acid binding;translation initiation factor activity	cell part;cytoplasm;cytoplasmic part;cytoskeletal part;eukaryotic 43S preinitiation complex;eukaryotic 48S preinitiation complex;eukaryotic translation initiation factor 3 complex;eukaryotic translation initiation factor 3 complex, eIF3m;intracellular membrane-bounded organelle;intracellular non-membrane-bounded organelle;intracellular organelle;intracellular organelle part;intracellular part;mac…	RNA transport	61	61	61	44.5	44.5	44.5	161.93	323.31	17711000000	178
P23242	P23242	Gja1	Gap junction alpha-1 protein			0.00241729	-0.00444232			0.681537	-0.740974			0.0129119	-0.0243165			0.047389	-0.0650021			1.59063	1.77542			1.32301	1.59539	adenine nucleotide transport;adult heart development;anatomical structure development;anatomical structure morphogenesis;apoptosis;ATP transport;atrial ventricular junction remodeling;biological regulation;blood vessel morphogenesis;calcium ion homeostasis;cardiac conduction;cation homeostasis;cell communication;cell communication by chemical coupling;cell communication by electrical coupling;cel…	beta-tubulin binding;binding;channel activity;cytoskeletal protein binding;gap junction channel activity;ion transmembrane transporter activity;molecular transducer activity;passive transmembrane transporter activity;protein binding;receptor binding;scaffold protein binding;signal transducer activity;substrate-specific transmembrane transporter activity;substrate-specific transporter activity;tra…	adherens junction;anchoring junction;apical plasma membrane;cell junction;cell part;cell-cell adherens junction;cell-cell contact zone;cell-cell junction;cell-substrate adherens junction;cell-substrate junction;connexon complex;contractile fiber;cytoplasm;cytoplasmic part;cytoskeletal part;cytosol;early endosome;endosome;extracellular membrane-bounded organelle;extracellular organelle;extracellul…	Arrhythmogenic right ventricular cardiomyopathy (ARVC);Gap junction	24	24	24	60.5	60.5	60.5	43.004	323.31	32616000000	338
P23818	P23818	Gria1	Glutamate receptor 1			0.233946	-0.100322			0.313974	0.215732		+	2.74307	1.89874			0.105629	0.0456268			0.190989	0.107942			0.946565	0.451599	behavior;biological regulation;cell communication;cell surface receptor linked signaling pathway;cell-cell signaling;cellular component organization;cellular component organization or biogenesis;cellular macromolecule metabolic process;cellular membrane organization;cellular metabolic process;cellular process;cellular response to stimulus;cognition;endocytosis;establishment of localization;glutam…	alpha-amino-3-hydroxy-5-methyl-4-isoxazole propionate selective glutamate receptor activity;channel activity;excitatory extracellular ligand-gated ion channel activity;extracellular ligand-gated ion channel activity;extracellular-glutamate-gated ion channel activity;gated channel activity;glutamate receptor activity;ion channel activity;ion transmembrane transporter activity;ionotropic glutamate …	alpha-amino-3-hydroxy-5-methyl-4-isoxazolepropionic acid selective glutamate receptor complex;axon part;axonal spine;cell body;cell junction;cell part;cell projection;cell projection membrane;cell projection part;cell surface;clathrin-coated vesicle;coated vesicle;cytoplasmic membrane-bounded vesicle;cytoplasmic part;cytoplasmic vesicle;cytoskeletal part;dendrite;dendrite membrane;dendritic spine…	Amyotrophic lateral sclerosis (ALS);Long-term depression;Long-term potentiation;Neuroactive ligand-receptor interaction	16	14	13	22.4	19.6	18.2	101.57	103.48	928540000	45
P23819	P23819	Gria2	Glutamate receptor 2			0.417027	-0.180921			0.295538	-0.150464	+	+	7.7318	3.69032			0.194657	0.0986694			1.32546	0.774459		+	2.18353	1.34534	biological regulation;cell communication;cell surface receptor linked signaling pathway;cell-cell signaling;cellular process;cellular response to stimulus;establishment of localization;glutamate signaling pathway;ion transmembrane transport;ion transport;ionotropic glutamate receptor signaling pathway;neuron-neuron synaptic transmission;regulation of biological process;regulation of cellular proc…	alpha-amino-3-hydroxy-5-methyl-4-isoxazole propionate selective glutamate receptor activity;channel activity;excitatory extracellular ligand-gated ion channel activity;extracellular ligand-gated ion channel activity;extracellular-glutamate-gated ion channel activity;gated channel activity;glutamate receptor activity;ion channel activity;ion transmembrane transporter activity;ionotropic glutamate …	alpha-amino-3-hydroxy-5-methyl-4-isoxazolepropionic acid selective glutamate receptor complex;cell junction;cell part;cell projection;clathrin-coated vesicle;coated vesicle;cytoplasmic membrane-bounded vesicle;cytoplasmic part;cytoplasmic vesicle;dendrite;endoplasmic reticulum;endoplasmic reticulum membrane;endoplasmic reticulum part;integral to membrane;integral to plasma membrane;intracellular …	Amyotrophic lateral sclerosis (ALS);Long-term depression;Long-term potentiation;Neuroactive ligand-receptor interaction	32	32	29	39.5	39.5	35	98.661	246.87	4628400000	146
P24369	P24369	Ppib	Peptidyl-prolyl cis-trans isomerase B			1.36727	1.48712			0.235195	0.409506			0.589219	-0.785407			0.0414449	-0.0532831			0.38243	0.502631			0.542863	0.604351	anatomical structure development;biological regulation;bone development;cellular macromolecule metabolic process;cellular metabolic process;cellular process;cellular protein metabolic process;chaperone-mediated protein folding;developmental process;macromolecule metabolic process;macromolecule modification;metabolic process;peptidyl-amino acid modification;peptidyl-proline modification;positive r…	binding;catalytic activity;cis-trans isomerase activity;enzyme binding;isomerase activity;peptide binding;peptidyl-prolyl cis-trans isomerase activity;protein binding;protein complex binding;RNA polymerase binding	adherens junction;anchoring junction;cell junction;cell part;cell-substrate adherens junction;cell-substrate junction;cytoplasmic membrane-bounded vesicle;cytoplasmic part;cytoplasmic vesicle;endoplasmic reticulum;endoplasmic reticulum chaperone complex;endoplasmic reticulum lumen;endoplasmic reticulum part;extracellular membrane-bounded organelle;extracellular organelle;extracellular region part…		9	9	9	46.8	46.8	46.8	23.713	37.894	547220000	38
P26645	P26645	Marcks	Myristoylated alanine-rich C-kinase substrate			0.00389885	-0.0108427			0.707344	1.15737			1.4747	2.34563			0.228255	0.436486			0.0938173	0.200554			1.48728	1.41929		binding;enzyme binding;kinase binding;protein binding;protein kinase binding;protein kinase C binding	adherens junction;anchoring junction;cell cortex;cell junction;cell part;cell-substrate adherens junction;cell-substrate junction;centrosome;cytoplasm;cytoplasmic part;cytoskeletal part;extracellular membrane-bounded organelle;extracellular organelle;extracellular region part;extracellular vesicular exosome;female germ cell nucleus;focal adhesion;germ cell nucleus;germinal vesicle;intracellular m…	Fc gamma R-mediated phagocytosis	18	18	18	71.2	71.2	71.2	29.661	323.31	12239000000	488
P27546	P27546	Map4	Microtubule-associated protein 4			1.01465	-1.53676			0.895845	1.24467			0.493163	-0.919452			2.1321	-1.91761			0.185927	0.313351			0.988518	0.961037	cell cycle process;cell division;cellular component movement;cellular component organization;cellular component organization at cellular level;cellular component organization or biogenesis;cellular component organization or biogenesis at cellular level;cellular process;cytoskeleton organization;establishment of localization;establishment of localization in cell;establishment of organelle localiza…	binding;cytoskeletal protein binding;microtubule binding;protein binding;tubulin binding	cell part;cytoplasm;cytoskeletal part;cytoskeleton;extracellular membrane-bounded organelle;extracellular organelle;extracellular region part;extracellular vesicular exosome;intracellular non-membrane-bounded organelle;intracellular organelle;intracellular organelle part;intracellular part;macromolecular complex;membrane;membrane-bounded organelle;membrane-bounded vesicle;microtubule;microtubule …		53	53	53	58.4	58.4	58.4	117.43	323.31	28390000000	645
P27671	P27671	Rasgrf1	Ras-specific guanine nucleotide-releasing factor 1			0.327889	-0.298041			2.14331	1.77803			0.798466	-0.692221			0.494425	-0.330685			0.438641	0.384231			0.0365379	0.0437736	biological regulation;cell projection organization;cell proliferation;cellular component organization;cellular component organization at cellular level;cellular component organization or biogenesis;cellular component organization or biogenesis at cellular level;cellular process;cellular response to stimulus;intracellular signal transduction;neuron projection development;positive regulation of bio…	binding;enzyme regulator activity;glutamate receptor binding;GTPase regulator activity;guanyl-nucleotide exchange factor activity;nucleoside-triphosphatase regulator activity;protein binding;Ras guanyl-nucleotide exchange factor activity;receptor binding;Rho guanyl-nucleotide exchange factor activity;small GTPase regulator activity	cell part;cell projection part;cytoplasmic part;cytosol;growth cone;intracellular part;site of polarized growth	Focal adhesion;MAPK signaling pathway	36	35	35	38.3	37.6	37.6	144.1	323.31	6689200000	133
P28652	P28652	Camk2b	Calcium/calmodulin-dependent protein kinase type II subunit beta			0.221004	0.393804			0.675312	0.963241			0.257182	0.519551			1.07366	-1.24026			0.352589	0.450805			0.796509	0.779605	activation of meiosis involved in egg activation;biological regulation;calcium ion transport;cation transport;cell cycle process;cellular macromolecule metabolic process;cellular metabolic process;cellular process;cellular protein metabolic process;divalent inorganic cation transport;divalent metal ion transport;establishment of localization;G1/S transition of mitotic cell cycle;inhibitory G-prot…	adenyl nucleotide binding;adenyl ribonucleotide binding;ATP binding;binding;calmodulin-dependent protein kinase activity;catalytic activity;identical protein binding;kinase activity;nucleotide binding;phosphotransferase activity, alcohol group as acceptor;protein binding;protein dimerization activity;protein homodimerization activity;protein kinase activity;protein serine/threonine kinase activit…	cell part;cytoplasmic part;cytoskeletal part;cytosol;endoplasmic reticulum membrane;endoplasmic reticulum part;intracellular organelle part;intracellular part;membrane;membrane part;microtubule organizing center;organelle membrane;organelle part;sarcoplasmic reticulum membrane;spindle midzone	Calcium signaling pathway;ErbB signaling pathway;Gastric acid secretion;Glioma;GnRH signaling pathway;ko05152;Long-term potentiation;Melanogenesis;Neurotrophin signaling pathway;Olfactory transduction;Oocyte meiosis;Phototransduction - fly;Wnt signaling pathway	38	38	21	80.3	80.3	41	60.46	323.31	226900000000	2352
P28660;Q8K1X4	P28660	Nckap1	Nck-associated protein 1			0.416366	-0.529375			2.12353	1.76361			0.309155	0.510654			1.00947	-0.80662			0.143558	0.205247			0.854864	0.812766	actin cytoskeleton organization;actin filament-based process;actin polymerization-dependent cell motility;activation of immune response;ameboidal cell migration;anatomical structure development;anatomical structure formation involved in morphogenesis;anatomical structure morphogenesis;anterior/posterior axis specification;anterior/posterior axis specification, embryo;anterior/posterior pattern sp…	binding;enzyme activator activity;enzyme regulator activity;GTPase activator activity;GTPase regulator activity;kinase activator activity;kinase regulator activity;nucleoside-triphosphatase regulator activity;protein binding;protein complex binding;protein kinase activator activity;protein kinase regulator activity	adherens junction;anchoring junction;cell junction;cell part;cell projection;cell projection membrane;cell projection part;cell-substrate adherens junction;cell-substrate junction;cytoplasmic part;cytosol;extracellular membrane-bounded organelle;extracellular organelle;extracellular region part;extracellular vesicular exosome;focal adhesion;integral to membrane;intracellular part;intrinsic to mem…	Regulation of actin cytoskeleton	43	43	43	46.7	46.7	46.7	128.78	323.31	5280800000	249
P28661	P28661	Sept4	Septin-4			0.310678	-0.395006			0.476743	0.770847			0.165313	0.321114			0.185402	-0.212405			1.04153	1.06925		+	2.03884	1.74135	anatomical structure development;biological regulation;brain development;cell cycle;cell development;cell division;cell maturation;cellular component organization;cellular component organization at cellular level;cellular component organization or biogenesis;cellular component organization or biogenesis at cellular level;cellular developmental process;cellular process;cellular process involved in…	binding;GTP binding;guanyl nucleotide binding;guanyl ribonucleotide binding;nucleotide binding;purine nucleotide binding;purine ribonucleoside triphosphate binding;purine ribonucleotide binding;ribonucleotide binding	cell part;cell projection;cilium;cytoplasmic part;cytoskeleton;intracellular membrane-bounded organelle;intracellular non-membrane-bounded organelle;intracellular organelle;intracellular part;membrane-bounded organelle;mitochondrion;motile cilium;myelin sheath;non-membrane-bounded organelle;organelle		29	27	27	75.1	71.5	71.5	54.935	323.31	16828000000	239
P28663	P28663	Napb	Beta-soluble NSF attachment protein			0.302042	-0.477565			1.37754	2.04343			0.0566759	0.131794			0.301166	-0.396345			0.656053	0.88946			0.558671	0.699331	biological regulation;cell communication;cell-cell signaling;cellular component disassembly;cellular component disassembly at cellular level;cellular component organization;cellular component organization at cellular level;cellular component organization or biogenesis;cellular component organization or biogenesis at cellular level;cellular macromolecular complex disassembly;cellular macromolecula…	binding;protein binding;SNARE binding;soluble NSF attachment protein activity;syntaxin binding	cell part;cytoplasmic part;extracellular membrane-bounded organelle;extracellular organelle;extracellular region part;extracellular vesicular exosome;intracellular organelle part;intracellular part;macromolecular complex;membrane;membrane part;membrane-bounded organelle;membrane-bounded vesicle;myelin sheath;organelle;organelle membrane;organelle part;protein complex;SNARE complex;synaptobrevin 2…		32	32	28	90.3	90.3	75.8	33.557	323.31	64037000000	483
P28738	P28738	Kif5c	Kinesin heavy chain isoform 5C			0.412569	0.741655			0.549009	0.912566			0.0703725	0.185293			0.327281	-0.526267			1.07158	1.39242			0.671175	0.744303	cellular component movement;cellular process;establishment of localization;establishment of RNA localization;microtubule-based movement;microtubule-based process;mRNA transport;nucleic acid transport;nucleobase-containing compound transport;RNA transport;transport	adenyl nucleotide binding;adenyl ribonucleotide binding;ATP binding;binding;catalytic activity;hydrolase activity;hydrolase activity, acting on acid anhydrides;hydrolase activity, acting on acid anhydrides, in phosphorus-containing anhydrides;microtubule motor activity;motor activity;nucleoside-triphosphatase activity;nucleotide binding;purine nucleotide binding;purine ribonucleoside triphosphate…	cell part;cytoplasm;cytoskeletal part;intracellular organelle part;intracellular part;kinesin complex;macromolecular complex;microtubule;microtubule associated complex;organelle part;protein complex		94	94	71	78.8	78.8	63.1	109.27	323.31	32529000000	1261
P28740;Q922S8;Q8C0N1	P28740	Kif2a	Kinesin-like protein KIF2A			0.0348036	-0.0934922			0.686575	1.15521			0.238841	-0.60939			1.24174	-1.49803			0.335133	-0.59728			0.295517	0.421432	anatomical structure development;biological regulation;cell cycle phase;cell cycle process;cell differentiation;cell division;cellular component assembly;cellular component assembly at cellular level;cellular component disassembly;cellular component disassembly at cellular level;cellular component movement;cellular component organization;cellular component organization at cellular level;cellular …	adenyl nucleotide binding;adenyl ribonucleotide binding;ATP binding;ATPase activity;binding;catalytic activity;cytoskeletal protein binding;hydrolase activity;hydrolase activity, acting on acid anhydrides;hydrolase activity, acting on acid anhydrides, in phosphorus-containing anhydrides;microtubule binding;microtubule motor activity;microtubule plus-end binding;motor activity;nucleoside-triphosph…	cell part;centrosome;chromosomal part;chromosome, centromeric region;condensed chromosome kinetochore;cytoplasm;cytoplasmic part;cytoskeletal part;cytoskeleton;intracellular membrane-bounded organelle;intracellular non-membrane-bounded organelle;intracellular organelle;intracellular organelle part;intracellular part;kinesin complex;kinetochore;lysosome;lytic vacuole;macromolecular complex;membran…		39	39	39	54.2	54.2	54.2	79.755	323.31	26465000000	465
P29341	P29341	Pabpc1	Polyadenylate-binding protein 1			0.457758	-0.79589			0.97463	-1.46822			0.846987	1.42757			1.71366	-1.65472			0.725167	-0.937263			0.0751157	-0.138063	biological regulation;catabolic process;cellular catabolic process;cellular macromolecule catabolic process;cellular macromolecule metabolic process;cellular metabolic process;cellular nitrogen compound metabolic process;cellular process;gene silencing;gene silencing by RNA;macromolecule catabolic process;macromolecule metabolic process;metabolic process;mRNA catabolic process;mRNA metabolic proc…	binding;mRNA binding;nucleic acid binding;nucleotide binding;poly(A) RNA binding;poly(U) RNA binding;poly-purine tract binding;poly-pyrimidine tract binding;protein binding;protein C-terminus binding;RNA binding;single-stranded RNA binding	adherens junction;anchoring junction;catalytic step 2 spliceosome;cell junction;cell part;cell-substrate adherens junction;cell-substrate junction;cytoplasm;cytoplasmic part;extracellular membrane-bounded organelle;extracellular organelle;extracellular region part;extracellular vesicular exosome;focal adhesion;intracellular membrane-bounded organelle;intracellular non-membrane-bounded organelle;i…	mRNA surveillance pathway;RNA degradation;RNA transport	29	29	29	50.8	50.8	50.8	70.67	323.31	31369000000	486
P29788	P29788	Vtn	Vitronectin	+	+	9.12405	2.47656	+	+	9.25778	2.85038			0.144426	0.0760967			0.739072	0.203161			2.4549	-0.388273			1.43578	0.93287	biological adhesion;biological regulation;cell adhesion;cell adhesion mediated by integrin;cell differentiation;cell-matrix adhesion;cell-substrate adhesion;cellular component organization;cellular component organization at cellular level;cellular component organization or biogenesis;cellular component organization or biogenesis at cellular level;cellular developmental process;cellular process;de…	binding;carbohydrate binding;cargo receptor activity;extracellular matrix binding;glycosaminoglycan binding;heparin binding;integrin binding;pattern binding;polysaccharide binding;protein binding;protein complex binding;receptor activity;receptor binding;scavenger receptor activity	blood microparticle;extracellular matrix;extracellular membrane-bounded organelle;extracellular organelle;extracellular region part;extracellular space;extracellular vesicular exosome;membrane-bounded organelle;membrane-bounded vesicle;organelle;proteinaceous extracellular matrix;vesicle	ECM-receptor interaction;Focal adhesion	2	2	2	7.5	7.5	7.5	54.848	116.87	1953900000	53
P30275;Q6P8J7	P30275	Ckmt1	Creatine kinase U-type, mitochondrial			0.22528	0.389679			0.381911	0.69346			0.10434	-0.209783			0.00798739	-0.0132871			0.873653	1.08431		+	2.06003	1.77032	amine metabolic process;biological regulation;carboxylic acid metabolic process;cellular amine metabolic process;cellular amino acid metabolic process;cellular ketone metabolic process;cellular metabolic process;cellular modified amino acid metabolic process;cellular nitrogen compound metabolic process;cellular process;metabolic process;negative regulation of apoptosis;negative regulation of bind…	adenyl nucleotide binding;adenyl ribonucleotide binding;ATP binding;binding;catalytic activity;creatine kinase activity;kinase activity;nucleotide binding;phosphotransferase activity, nitrogenous group as acceptor;purine nucleotide binding;purine ribonucleoside triphosphate binding;purine ribonucleotide binding;ribonucleotide binding;transferase activity;transferase activity, transferring phospho…	cell part;cytoplasmic part;extracellular membrane-bounded organelle;extracellular organelle;extracellular region part;extracellular vesicular exosome;intracellular membrane-bounded organelle;intracellular organelle;intracellular organelle part;intracellular part;membrane;membrane-bounded organelle;membrane-bounded vesicle;mitochondrial inner membrane;mitochondrial membrane;mitochondrial part;mito…	Arginine and proline metabolism	18	18	18	61.2	61.2	61.2	47.003	323.31	1626400000	109
P31324	P31324	Prkar2b	cAMP-dependent protein kinase type II-beta regulatory subunit			0.233181	-0.28206		+	2.83342	3.27523			0.204738	-0.297506			0.0661651	-0.0761571			0.588349	0.747386	+	+	5.78547	2.84949	behavior;biological regulation;carboxylic acid metabolic process;cellular ketone metabolic process;cellular lipid metabolic process;cellular metabolic process;cellular process;cognition;fatty acid metabolic process;learning;learning or memory;lipid metabolic process;metabolic process;monocarboxylic acid metabolic process;multicellular organismal process;negative regulation of cAMP-dependent prote…	adenyl nucleotide binding;adenyl ribonucleotide binding;AMP binding;binding;cAMP binding;cAMP-dependent protein kinase inhibitor activity;cAMP-dependent protein kinase regulator activity;cyclic nucleotide binding;enzyme binding;enzyme inhibitor activity;enzyme regulator activity;kinase binding;kinase inhibitor activity;kinase regulator activity;nucleotide binding;protein binding;protein kinase A …	cAMP-dependent protein kinase complex;cell part;cell projection;cell projection part;centrosome;cytoplasm;cytoplasmic part;cytoskeletal part;dendritic shaft;dendritic spine;extracellular membrane-bounded organelle;extracellular organelle;extracellular region part;extracellular vesicular exosome;intracellular non-membrane-bounded organelle;intracellular organelle;intracellular organelle part;intra…	Apoptosis;Insulin signaling pathway	31	28	28	85.8	82.2	82.2	46.167	323.31	65486000000	546
P31648	P31648	Slc6a1	Sodium- and chloride-dependent GABA transporter 1			0.376686	0.7903			0.0817968	0.215219			1.05959	1.77983			0.54901	-0.821831			0.146441	0.304857			0.464823	0.813733	acidic amino acid transport;amine transport;amino acid import;amino acid transport;behavior;biological regulation;carboxylic acid transport;cellular component assembly;cellular component organization;cellular component organization or biogenesis;cognition;establishment of localization;gamma-aminobutyric acid import;gamma-aminobutyric acid transport;L-amino acid import;L-amino acid transport;learn…	active transmembrane transporter activity;amine transmembrane transporter activity;amino acid transmembrane transporter activity;carboxylic acid transmembrane transporter activity;cation transmembrane transporter activity;cation:amino acid symporter activity;gamma-aminobutyric acid:sodium symporter activity;inorganic cation transmembrane transporter activity;ion transmembrane transporter activity…	axon;cell part;cell projection;cell surface;integral to membrane;integral to plasma membrane;intrinsic to membrane;intrinsic to plasma membrane;membrane;membrane part;neuron projection;plasma membrane;plasma membrane part		8	8	8	18	18	18	67.001	160.94	7908100000	105
P31650;P31649;P31651;O55192;Q61327;O35316;Q8VBW1	P31650	Slc6a11	Sodium- and chloride-dependent GABA transporter 3			0.452944	0.787772			0.67964	1.1193			0.481894	0.987737			1.09035	-1.4517			1.03789	1.13289			1.81909	1.60884	adenohypophysis development;aging;alcohol biosynthetic process;alcohol catabolic process;alcohol metabolic process;amine biosynthetic process;amine catabolic process;amine metabolic process;amine transport;ammonium transmembrane transport;ammonium transport;anatomical structure development;behavior;benzene-containing compound metabolic process;biological regulation;biosynthetic process;body fluid…	active transmembrane transporter activity;alcohol binding;alcohol transmembrane transporter activity;amine binding;amine transmembrane transporter activity;amino acid transmembrane transporter activity;binding;carboxylic acid transmembrane transporter activity;cation transmembrane transporter activity;cation:amino acid symporter activity;choline transmembrane transporter activity;cofactor transpo…	axon;cell body;cell part;cell projection;cell surface;cytoplasm;extracellular membrane-bounded organelle;extracellular organelle;extracellular region part;extracellular vesicular exosome;integral to membrane;integral to plasma membrane;intracellular part;intrinsic to membrane;intrinsic to plasma membrane;membrane;membrane part;membrane raft;membrane-bounded organelle;membrane-bounded vesicle;neur…	Parkinson's disease	17	17	17	22.8	22.8	22.8	69.96	69.848	26617000000	384
P32020	P32020	Scp2	Non-specific lipid-transfer protein	+	+	6.6006	2.5691			0.2423	0.119762			0.0896794	0.0609657			1.44804	0.425364			0.301975	0.226678			0.353585	0.195978	acyl-CoA metabolic process;biological regulation;biosynthetic process;C21-steroid hormone biosynthetic process;C21-steroid hormone metabolic process;cellular biosynthetic process;cellular component organization;cellular component organization at cellular level;cellular component organization or biogenesis;cellular component organization or biogenesis at cellular level;cellular hormone metabolic p…	binding;C-acyltransferase activity;carboxylic acid binding;catalytic activity;cholesterol binding;coenzyme binding;cofactor binding;fatty acid binding;fatty-acyl-CoA binding;lipid binding;lipid transporter activity;monocarboxylic acid binding;oleic acid binding;phosphatidylinositol transporter activity;phospholipid transporter activity;propanoyl-CoA C-acyltransferase activity;propionyl-CoA C2-tri…	cell part;cytoplasm;cytoplasmic part;extracellular membrane-bounded organelle;extracellular organelle;extracellular region part;extracellular vesicular exosome;intracellular membrane-bounded organelle;intracellular organelle;intracellular organelle part;intracellular part;macromolecular complex;membrane;membrane-bounded organelle;membrane-bounded vesicle;microbody;mitochondrion;nuclear part;nucle…	Peroxisome;PPAR signaling pathway;Primary bile acid biosynthesis	3	3	3	5.1	5.1	5.1	59.125	24.512	44043000	14
P33173	P33173	Kif1a	Kinesin-like protein KIF1A			0.549243	-0.725458			0.610162	0.747458			0.671699	-0.920805			0.938357	-0.814679			0.233809	-0.284654			0.112184	0.173783	cellular component movement;cellular process;cytoskeleton-dependent intracellular transport;establishment of localization;establishment of localization in cell;intracellular transport;metabolic process;microtubule-based movement;microtubule-based process;transport;vesicle-mediated transport	adenyl nucleotide binding;adenyl ribonucleotide binding;ATP binding;ATPase activity;binding;catalytic activity;cytoskeletal protein binding;hydrolase activity;hydrolase activity, acting on acid anhydrides;hydrolase activity, acting on acid anhydrides, in phosphorus-containing anhydrides;microtubule binding;microtubule motor activity;motor activity;nucleoside-triphosphatase activity;nucleotide bin…	cell body;cell part;cell projection;cytoplasm;cytoskeletal part;intracellular organelle part;intracellular part;kinesin complex;macromolecular complex;microtubule;microtubule associated complex;neuron projection;neuronal cell body;organelle part;protein complex		44	44	34	32.1	32.1	24.8	191.72	288.83	2936600000	143
P33175	P33175	Kif5a	Kinesin heavy chain isoform 5A		+	2.79195	1.30705		+	3.11528	1.80634			0.308603	-0.176263			0.0637876	0.0348118			0.354128	0.186285			0.152377	0.109257	cellular component movement;cellular process;microtubule-based movement;microtubule-based process	adenyl nucleotide binding;adenyl ribonucleotide binding;ATP binding;binding;catalytic activity;hydrolase activity;hydrolase activity, acting on acid anhydrides;hydrolase activity, acting on acid anhydrides, in phosphorus-containing anhydrides;microtubule motor activity;motor activity;nucleoside-triphosphatase activity;nucleotide binding;purine nucleotide binding;purine ribonucleoside triphosphate…	cell part;cytoplasmic part;cytoskeletal part;intracellular organelle part;intracellular part;kinesin complex;macromolecular complex;membrane;microtubule;microtubule associated complex;organelle part;perinuclear region of cytoplasm;protein complex		36	16	16	37.5	21.9	21.9	117.02	132.6	507500000	41
P35278	P35278	Rab5c	Ras-related protein Rab-5C			0.959471	1.43333			0.296088	0.615157			0.373905	-0.722124			0.555162	-0.693486			0.0532149	0.109922			0.239533	0.394478	biological regulation;cellular component organization;cellular component organization at cellular level;cellular component organization or biogenesis;cellular component organization or biogenesis at cellular level;cellular process;cellular response to stimulus;endosome organization;establishment of localization;establishment of localization in cell;establishment of protein localization;intracellu…	binding;catalytic activity;GDP binding;GTP binding;GTPase activity;guanyl nucleotide binding;guanyl ribonucleotide binding;hydrolase activity;hydrolase activity, acting on acid anhydrides;hydrolase activity, acting on acid anhydrides, in phosphorus-containing anhydrides;nucleoside-triphosphatase activity;nucleotide binding;purine nucleotide binding;purine ribonucleoside triphosphate binding;purin…	cell part;cytoplasmic membrane-bounded vesicle;cytoplasmic part;cytoplasmic vesicle;early endosome;early endosome membrane;endocytic vesicle;endosomal part;endosome;endosome membrane;extracellular membrane-bounded organelle;extracellular organelle;extracellular region part;extracellular vesicular exosome;intracellular membrane-bounded organelle;intracellular organelle;intracellular organelle part…	Amoebiasis;Endocytosis;ko05152;Phagosome;Vasopressin-regulated water reabsorption	9	9	6	58.8	58.8	44	23.412	54.131	1416100000	98
P35441	P35441	Thbs1	Thrombospondin-1	+	+	7.59472	2.50426	+	+	9.50059	4.15903			2.57424	1.71904			0.235249	0.103781			1.58997	1.08841		+	2.28823	1.05254	activation of MAPK activity;anatomical structure development;anatomical structure formation involved in morphogenesis;anatomical structure morphogenesis;angiogenesis;behavior;behavioral response to pain;biological adhesion;biological regulation;blood vessel morphogenesis;cartilage development;cartilage development involved in endochondral bone morphogenesis;cell adhesion;cell cycle arrest;cell cy…	binding;calcium ion binding;carbohydrate binding;cation binding;collagen binding;collagen V binding;extracellular matrix binding;fibrinogen binding;fibroblast growth factor binding;fibronectin binding;glycosaminoglycan binding;growth factor binding;heparin binding;integrin binding;ion binding;laminin binding;lipid binding;lipoprotein particle binding;low-density lipoprotein particle binding;metal…	cell part;cell surface;cytoplasmic membrane-bounded vesicle;cytoplasmic part;cytoplasmic vesicle;endoplasmic reticulum;external side of plasma membrane;extracellular matrix;extracellular membrane-bounded organelle;extracellular organelle;extracellular region part;extracellular space;extracellular vesicular exosome;fibrinogen complex;intracellular membrane-bounded organelle;intracellular organelle…		52	52	17	42.6	42.6	20	129.65	323.31	49145000000	466
P35486	P35486	Pdha1	Pyruvate dehydrogenase E1 component subunit alpha, somatic form, mitochondrial			0.737565	0.938087			0.381374	0.659999			0.0784285	-0.16989			0.507246	-0.523325			1.31556	1.38481			0.517866	0.755902	acetyl-CoA biosynthetic process;acetyl-CoA biosynthetic process from pyruvate;acetyl-CoA catabolic process;acetyl-CoA metabolic process;alcohol catabolic process;alcohol metabolic process;biosynthetic process;carbohydrate catabolic process;carbohydrate metabolic process;carboxylic acid metabolic process;catabolic process;cellular biosynthetic process;cellular carbohydrate catabolic process;cellul…	catalytic activity;oxidoreductase activity;oxidoreductase activity, acting on the aldehyde or oxo group of donors;oxidoreductase activity, acting on the aldehyde or oxo group of donors, disulfide as acceptor;pyruvate dehydrogenase (acetyl-transferring) activity;pyruvate dehydrogenase activity	cell part;cytoplasmic part;intracellular membrane-bounded organelle;intracellular organelle;intracellular organelle lumen;intracellular organelle part;intracellular part;macromolecular complex;membrane-bounded organelle;membrane-enclosed lumen;mitochondrial matrix;mitochondrial part;mitochondrion;myelin sheath;nucleus;organelle;organelle lumen;organelle part;protein complex;pyruvate dehydrogenase…	Butanoate metabolism;Citrate cycle (TCA cycle);Glycolysis / Gluconeogenesis;Pyruvate metabolism;Valine, leucine and isoleucine biosynthesis	23	23	23	62.1	62.1	62.1	43.231	208.09	3436900000	116
P35564	P35564	Canx	Calnexin			0.0459269	0.114587			1.39896	1.87343			0.616386	1.17194			0.152715	-0.290283			0.999672	1.26843			1.49683	1.45491	aging;cellular component organization;cellular component organization or biogenesis;cellular macromolecule metabolic process;cellular membrane organization;cellular metabolic process;cellular process;cellular protein metabolic process;chaperone-mediated protein folding;clathrin-mediated endocytosis;developmental process;endocytosis;establishment of localization;macromolecule metabolic process;mem…	binding;calcium ion binding;carbohydrate binding;cation binding;ion binding;metal ion binding	axon;cell body;cell part;cell projection;cell projection cytoplasm;cell projection part;cytoplasmic membrane-bounded vesicle;cytoplasmic part;cytoplasmic vesicle;dendrite cytoplasm;dendritic spine;endoplasmic reticulum;endoplasmic reticulum membrane;endoplasmic reticulum part;ER-mitochondrion membrane contact site;extracellular membrane-bounded organelle;extracellular organelle;extracellular regi…	Antigen processing and presentation;Phagosome;Protein processing in endoplasmic reticulum	42	42	42	63.8	63.8	63.8	67.277	323.31	11343000000	390
P35700	P35700	Prdx1	Peroxiredoxin-1			1.12737	1.45336			0.500743	0.925909			0.266617	-0.577079			1.04682	-1.10789			0.338162	-0.559406			0.654397	0.887887	anatomical structure homeostasis;biological regulation;catabolic process;cell killing;cell proliferation;cellular catabolic process;cellular metabolic process;cellular process;cellular response to chemical stimulus;cellular response to hydrogen peroxide;cellular response to oxidative stress;cellular response to oxygen radical;cellular response to reactive oxygen species;cellular response to stimu…	antioxidant activity;binding;catalytic activity;cation binding;heme binding;identical protein binding;ion binding;iron ion binding;metal ion binding;oxidoreductase activity;oxidoreductase activity, acting on paired donors, with incorporation or reduction of molecular oxygen;oxidoreductase activity, acting on peroxide as acceptor;peroxidase activity;peroxiredoxin activity;protein binding;tetrapyrr…	cell part;chromatin;chromosomal part;cytoplasm;cytoplasmic membrane-bounded vesicle;cytoplasmic part;cytoplasmic vesicle;cytosol;euchromatin;extracellular membrane-bounded organelle;extracellular organelle;extracellular region part;extracellular space;extracellular vesicular exosome;intracellular membrane-bounded organelle;intracellular non-membrane-bounded organelle;intracellular organelle;intra…	Peroxisome	15	15	14	69.8	69.8	69.8	22.176	68.111	3456200000	148
P35802	P35802	Gpm6a	Neuronal membrane glycoprotein M6-a			0.853237	1.40863			0.434803	1.01038			0.758512	1.6534			0.35114	-0.512889			0.338034	0.642774			0.39809	0.679868	anatomical structure development;anatomical structure morphogenesis;biological regulation;cell differentiation;cell migration;cell motility;cell part morphogenesis;cell projection morphogenesis;cell projection organization;cellular component assembly;cellular component assembly at cellular level;cellular component morphogenesis;cellular component movement;cellular component organization;cellular …	calcium channel activity;cation channel activity;cation transmembrane transporter activity;channel activity;ion channel activity;ion transmembrane transporter activity;passive transmembrane transporter activity;substrate-specific channel activity;substrate-specific transmembrane transporter activity;substrate-specific transporter activity;transmembrane transporter activity;transporter activity	axon part;axonal growth cone;cell body;cell part;cell projection;cell projection part;dendritic spine;extracellular membrane-bounded organelle;extracellular organelle;extracellular region part;extracellular vesicular exosome;filopodium;growth cone;integral to membrane;intrinsic to membrane;membrane;membrane part;membrane-bounded organelle;membrane-bounded vesicle;neuron projection;neuron spine;ne…		9	9	9	24.8	24.8	24.8	31.149	35.58	10815000000	152
P38647	P38647	Hspa9	Stress-70 protein, mitochondrial			1.74852	1.65523			1.22913	1.90763			0.30168	0.489212			0.132568	-0.188092			1.99825	1.4578			1.31538	1.40935	cellular macromolecule metabolic process;cellular metabolic process;cellular process;cellular protein metabolic process;establishment of localization;establishment of localization in cell;establishment of protein localization;intracellular protein transport;intracellular transport;macromolecule metabolic process;metabolic process;nuclear export;nuclear transport;nucleocytoplasmic transport;primar…	adenyl nucleotide binding;adenyl ribonucleotide binding;ATP binding;binding;enzyme binding;nucleotide binding;protein binding;purine nucleotide binding;purine ribonucleoside triphosphate binding;purine ribonucleotide binding;ribonucleotide binding;ubiquitin protein ligase binding	adherens junction;anchoring junction;cell junction;cell part;cell-substrate adherens junction;cell-substrate junction;cytoplasm;cytoplasmic part;extracellular membrane-bounded organelle;extracellular organelle;extracellular region part;extracellular vesicular exosome;focal adhesion;intracellular membrane-bounded organelle;intracellular non-membrane-bounded organelle;intracellular organelle;intrac…	ko05152;RNA degradation	46	45	45	66.6	65.5	65.5	73.46	323.31	87196000000	569
P39053	P39053	Dnm1	Dynamin-1			0.0117561	-0.0268066		+	3.30122	3.38687			0.0298122	-0.0777936			0.332869	0.52108			1.05452	1.36312		+	2.45758	2.10643	adult behavior;adult locomotory behavior;behavior;cell communication;cell-cell signaling;cellular component assembly;cellular component organization;cellular component organization at cellular level;cellular component organization or biogenesis;cellular component organization or biogenesis at cellular level;cellular macromolecule metabolic process;cellular membrane organization;cellular metabolic…	binding;catalytic activity;enzyme binding;GTP binding;GTPase activity;guanyl nucleotide binding;guanyl ribonucleotide binding;hydrolase activity;hydrolase activity, acting on acid anhydrides;hydrolase activity, acting on acid anhydrides, in phosphorus-containing anhydrides;identical protein binding;kinase binding;nucleoside-triphosphatase activity;nucleotide binding;protein binding;protein dimeri…	cell part;cytoplasmic part;cytoskeletal part;extracellular membrane-bounded organelle;extracellular organelle;extracellular region part;extracellular vesicular exosome;intracellular organelle part;intracellular part;macromolecular complex;membrane coat;membrane part;membrane-bounded organelle;membrane-bounded vesicle;microtubule;myelin sheath;organelle;organelle part;photoreceptor inner segment;p…	Bacterial invasion of epithelial cells;Endocrine and other factor-regulated calcium reabsorption;Endocytosis;Fc gamma R-mediated phagocytosis	79	79	63	75.8	75.8	63.1	97.802	323.31	77725000000	957
P39054	P39054	Dnm2	Dynamin-2			0.137296	-0.175832			2.06436	1.85813			0.179618	-0.256282			0.338411	-0.311488			0.318803	0.379788			0.390174	0.427285	anatomical structure morphogenesis;biological regulation;cation transport;cell part morphogenesis;cell projection morphogenesis;cell projection organization;cellular component morphogenesis;cellular component organization;cellular component organization at cellular level;cellular component organization or biogenesis;cellular component organization or biogenesis at cellular level;cellular developm…	binding;catalytic activity;GTP binding;GTPase activity;guanyl nucleotide binding;guanyl ribonucleotide binding;hydrolase activity;hydrolase activity, acting on acid anhydrides;hydrolase activity, acting on acid anhydrides, in phosphorus-containing anhydrides;nucleoside-triphosphatase activity;nucleotide binding;protein binding;protein domain specific binding;purine nucleotide binding;purine ribon…	adherens junction;anchoring junction;cell junction;cell part;cell-substrate adherens junction;cell-substrate junction;coated pit;cytoplasm;cytoplasmic part;cytoskeletal part;cytosol;extracellular membrane-bounded organelle;extracellular organelle;extracellular region part;extracellular vesicular exosome;focal adhesion;Golgi apparatus;intracellular membrane-bounded organelle;intracellular organell…	Bacterial invasion of epithelial cells;Endocrine and other factor-regulated calcium reabsorption;Endocytosis;Fc gamma R-mediated phagocytosis	30	18	16	42.3	32.9	29.7	98.144	288.03	3546000000	53
P39447	P39447	Tjp1	Tight junction protein ZO-1			0.0730349	0.147667			1.39089	1.4173			0.701026	-0.983436			0.540156	-0.553744			0.240389	0.322719		+	2.17346	1.49546	anatomical structure formation involved in morphogenesis;biological regulation;blastocyst formation;carbohydrate homeostasis;cellular chemical homeostasis;cellular glucose homeostasis;cellular homeostasis;cellular process;cellular response to carbohydrate stimulus;cellular response to chemical stimulus;cellular response to glucose stimulus;cellular response to hexose stimulus;cellular response to…	binding;protein binding;protein domain specific binding	adherens junction;anchoring junction;apical junction complex;apical part of cell;apical plasma membrane;apicolateral plasma membrane;basolateral plasma membrane;cell junction;cell part;cell surface;cell-cell adherens junction;cell-cell contact zone;cell-cell junction;contractile fiber part;cytoplasm;cytoplasmic part;gap junction;I band;intercalated disc;intercellular canaliculus;intracellular mem…	Adherens junction;Epithelial cell signaling in Helicobacter pylori infection;Gap junction;Tight junction;Vibrio cholerae infection	51	51	51	38.7	38.7	38.7	194.74	323.31	6075900000	304
P40630	P40630	Tfam	Transcription factor A, mitochondrial			0.839146	1.0609			0.196568	0.314171			0.452835	-0.618722			0.236034	-0.253493			0.0756011	0.119261			0.606342	0.710486	biological regulation;biosynthetic process;cellular biosynthetic process;cellular component assembly;cellular component assembly at cellular level;cellular component organization;cellular component organization at cellular level;cellular component organization or biogenesis;cellular component organization or biogenesis at cellular level;cellular macromolecular complex assembly;cellular macromolec…	binding;chromatin binding;core promoter proximal region DNA binding;core promoter proximal region sequence-specific DNA binding;DNA bending activity;DNA binding;mitochondrial light strand promoter sense binding;nucleic acid binding;nucleic acid binding transcription factor activity;regulatory region DNA binding;regulatory region nucleic acid binding;RNA polymerase II core promoter proximal region…	cell part;cytoplasmic part;intracellular membrane-bounded organelle;intracellular non-membrane-bounded organelle;intracellular organelle;intracellular organelle part;intracellular part;macromolecular complex;membrane-bounded organelle;mitochondrial nucleoid;mitochondrial part;mitochondrion;non-membrane-bounded organelle;nuclear part;nucleoid;nucleoplasm part;nucleus;organelle;organelle part;prote…	Huntington's disease	10	10	10	38.7	38.7	38.7	27.987	323.31	584910000	40
P42567	P42567	Eps15	Epidermal growth factor receptor substrate 15			1.37092	1.30454			0.436789	-0.456462			0.368869	-0.475943			0.464294	-0.391169			0.165147	0.2065	+	+	5.5137	3.34406	cellular component assembly;cellular component assembly at cellular level;cellular component organization;cellular component organization at cellular level;cellular component organization or biogenesis;cellular component organization or biogenesis at cellular level;cellular macromolecular complex assembly;cellular macromolecular complex subunit organization;cellular membrane organization;cellular…	binding;calcium ion binding;cation binding;identical protein binding;ion binding;metal ion binding;polyubiquitin binding;protein binding;small conjugating protein binding;ubiquitin binding	AP-2 adaptor complex;AP-type membrane coat adaptor complex;cell part;cell projection membrane;cell projection part;cilium membrane;cilium part;clathrin adaptor complex;clathrin coat;clathrin coat of coated pit;clathrin-coated vesicle;coated pit;coated vesicle;cytoplasm;cytoplasmic membrane-bounded vesicle;cytoplasmic part;cytoplasmic vesicle;cytoplasmic vesicle part;early endosome membrane;endoso…	Endocytosis	68	68	68	77.8	77.8	77.8	98.47	323.31	14999000000	1057
P42669	P42669	Pura	Transcriptional activator protein Pur-alpha			0.0951202	0.28745			0.811467	-1.64426			0.731803	1.67488			1.07888	-1.6829			0.0685792	-0.185333			0.55134	0.954436	anatomical structure development;apoptosis;biological regulation;biosynthetic process;cell cycle checkpoint;cell death;cell differentiation;cell proliferation;cellular biosynthetic process;cellular developmental process;cellular macromolecule biosynthetic process;cellular macromolecule metabolic process;cellular metabolic process;cellular nitrogen compound metabolic process;cellular process;death…	binding;DNA binding;double-stranded DNA binding;double-stranded telomeric DNA binding;nucleic acid binding;nucleic acid binding transcription factor activity;protein binding;purine-rich negative regulatory element binding;regulatory region DNA binding;regulatory region nucleic acid binding;sequence-specific DNA binding;sequence-specific DNA binding transcription factor activity;single-stranded DN…	cell body;cell part;cell projection;chromosomal part;cytoplasm;dendrite;DNA replication factor A complex;intracellular membrane-bounded organelle;intracellular organelle;intracellular organelle part;intracellular part;macromolecular complex;membrane-bounded organelle;neuron projection;neuronal cell body;nuclear chromosome part;nuclear part;nucleus;organelle;organelle part;protein complex		17	17	17	57	57	57	34.883	323.31	22789000000	449
P42932	P42932	Cct8	T-complex protein 1 subunit theta			0.590273	-0.788893			1.21497	1.66122			0.464539	-0.764709			0.276041	-0.373799			0.582401	0.83789			0.422363	0.589655	binding of sperm to zona pellucida;cell recognition;cell-cell recognition;cellular component assembly;cellular component assembly at cellular level;cellular component organization;cellular component organization at cellular level;cellular component organization or biogenesis;cellular component organization or biogenesis at cellular level;cellular macromolecule metabolic process;cellular metabolic…	adenyl nucleotide binding;adenyl ribonucleotide binding;ATP binding;binding;nucleotide binding;purine nucleotide binding;purine ribonucleoside triphosphate binding;purine ribonucleotide binding;ribonucleotide binding	aggresome;cell body;cell part;centrosome;chaperonin-containing T-complex;cytoplasm;cytoplasmic part;cytoskeletal part;cytoskeleton;cytosol;cytosolic part;extracellular membrane-bounded organelle;extracellular organelle;extracellular region part;extracellular vesicular exosome;inclusion body;intermediate filament cytoskeleton;intracellular non-membrane-bounded organelle;intracellular organelle;int…		31	31	31	66.8	66.8	66.8	59.555	172.12	5470200000	166
P43006	P43006	Slc1a2	Excitatory amino acid transporter 2			0.650997	1.05353			0.866756	1.70239			0.264247	0.645432			0.143425	-0.288276			2.26095	2.0538		+	2.7083	2.28114	acidic amino acid transport;adult behavior;aging;amine transport;amino acid import;amino acid transport;anatomical structure development;anion transport;aspartate transport;behavior;biological regulation;carboxylic acid transport;cell communication;cellular process;cellular response to external stimulus;cellular response to extracellular stimulus;cellular response to stimulus;D-amino acid transpo…	acidic amino acid transmembrane transporter activity;active transmembrane transporter activity;amine transmembrane transporter activity;amino acid transmembrane transporter activity;anion transmembrane transporter activity;anion:cation symporter activity;carboxylic acid transmembrane transporter activity;cation transmembrane transporter activity;cation:amino acid symporter activity;dicarboxylic a…	axolemma;axon;axon part;cell part;cell projection;cell projection membrane;cell projection part;integral to membrane;integral to plasma membrane;intrinsic to membrane;intrinsic to plasma membrane;leading edge membrane;membrane part;neuron projection;neuron projection membrane;plasma membrane part	Amyotrophic lateral sclerosis (ALS)	23	23	23	41.6	41.6	41.6	62.03	323.31	105670000000	725
P46096	P46096	Syt1	Synaptotagmin-1			0.0842766	0.135929			0.0384672	-0.0853888			0.110388	-0.247974			1.13846	-1.2197			0.252113	0.37544			1.69352	1.15844	biological regulation;calcium ion-dependent exocytosis of neurotransmitter;cellular component organization;cellular component organization at cellular level;cellular component organization or biogenesis;cellular component organization or biogenesis at cellular level;cellular membrane fusion;cellular membrane organization;cellular process;endocytosis;establishment of localization;establishment of …	binding;calcium ion binding;calcium-dependent phospholipid binding;calcium-dependent protein binding;cation binding;clathrin binding;ion binding;lipid binding;lipoprotein particle receptor binding;low-density lipoprotein particle receptor binding;metal ion binding;phosphatidylinositol binding;phosphatidylinositol-4,5-bisphosphate binding;phosphatidylserine binding;phospholipid binding;protein bin…	cell junction;cell part;cell projection;chromaffin granule membrane;clathrin coated vesicle membrane;clathrin-coated vesicle;coated vesicle;coated vesicle membrane;cytoplasm;cytoplasmic membrane-bounded vesicle;cytoplasmic part;cytoplasmic vesicle;cytoplasmic vesicle membrane;cytoplasmic vesicle part;dense core granule;excitatory synapse;integral to membrane;intracellular membrane-bounded organel…		27	27	19	63.4	63.4	55.8	47.417	323.31	26706000000	443
P46097	P46097	Syt2	Synaptotagmin-2			0.412025	-0.582117			0.246275	0.455183			0.106705	0.242554			0.0581295	-0.0960715			2.06864	1.83322			1.77962	1.74451	biological regulation;calcium ion-dependent exocytosis of neurotransmitter;cellular component organization;cellular component organization at cellular level;cellular component organization or biogenesis;cellular component organization or biogenesis at cellular level;cellular membrane fusion;cellular membrane organization;cellular process;endocytosis;establishment of localization;establishment of …	binding;calcium ion binding;calcium-dependent phospholipid binding;cation binding;clathrin binding;ion binding;lipid binding;metal ion binding;phospholipid binding;protein binding;SNARE binding;syntaxin binding	cell junction;cell part;chromaffin granule membrane;clathrin coated vesicle membrane;coated vesicle membrane;cytoplasmic part;cytoplasmic vesicle membrane;cytoplasmic vesicle part;integral to membrane;intracellular membrane-bounded organelle;intracellular organelle;intracellular organelle part;intracellular part;intrinsic to membrane;membrane;membrane part;membrane-bounded organelle;organelle;org…		20	13	13	45	37.4	37.4	47.262	323.31	4076300000	115
P46460	P46460	Nsf	Vesicle-fusing ATPase			1.24292	1.73061		+	2.81756	3.40365			0.792234	1.47454			0.198133	-0.360047			1.75578	1.80013		+	2.72796	2.21134	biological regulation;cation transport;cellular process;establishment of localization;establishment of localization in cell;establishment of protein localization;Golgi to plasma membrane protein transport;Golgi to plasma membrane transport;Golgi vesicle docking;Golgi vesicle transport;intracellular protein transport;intracellular transport;intra-Golgi vesicle-mediated transport;ion transport;memb…	adenyl nucleotide binding;adenyl ribonucleotide binding;ATP binding;ATPase activity;ATPase activity, coupled;binding;catalytic activity;cation binding;enzyme binding;hydrolase activity;hydrolase activity, acting on acid anhydrides;hydrolase activity, acting on acid anhydrides, in phosphorus-containing anhydrides;ion binding;kinase binding;metal ion binding;nucleoside-triphosphatase activity;nucle…	cell part;cytoplasm;cytoplasmic part;extracellular membrane-bounded organelle;extracellular organelle;extracellular region part;extracellular vesicular exosome;Golgi apparatus part;Golgi stack;intracellular organelle part;intracellular part;lysosomal membrane;membrane;membrane-bounded organelle;membrane-bounded vesicle;myelin sheath;organelle;organelle membrane;organelle part;plasma membrane;vacu…	Vasopressin-regulated water reabsorption	94	94	93	84.4	84.4	84.4	82.613	323.31	1116400000000	3146
P46638;P62492	P46638;P62492	Rab11b;Rab11a	Ras-related protein Rab-11B;Ras-related protein Rab-11A			1.29936	1.60447			0.130938	0.245642			0.553285	-0.842499			0.131663	-0.177129			0.503208	0.6808			0.603988	0.750668	astral microtubule organization;biological regulation;cation transport;cell cycle process;cell projection organization;cellular component assembly;cellular component assembly at cellular level;cellular component organization;cellular component organization at cellular level;cellular component organization or biogenesis;cellular component organization or biogenesis at cellular level;cellular local…	binding;catalytic activity;cytoskeletal protein binding;GDP binding;GTP binding;GTPase activity;guanyl nucleotide binding;guanyl ribonucleotide binding;hydrolase activity;hydrolase activity, acting on acid anhydrides;hydrolase activity, acting on acid anhydrides, in phosphorus-containing anhydrides;microtubule binding;myosin binding;myosin V binding;nucleoside-triphosphatase activity;nucleotide b…	axon;cell division site part;cell junction;cell part;cell projection;clathrin coated vesicle membrane;clathrin-coated vesicle;cleavage furrow;coated vesicle;coated vesicle membrane;cytoplasm;cytoplasmic membrane-bounded vesicle;cytoplasmic part;cytoplasmic vesicle;cytoplasmic vesicle membrane;cytoplasmic vesicle part;cytoskeletal part;endocytic vesicle;endocytic vesicle membrane;endosomal part;en…	Endocrine and other factor-regulated calcium reabsorption;Endocytosis;Pancreatic secretion;Vasopressin-regulated water reabsorption	11	11	10	54.6	54.6	50.9	24.489	196.08	1388200000	73
P46660	P46660	Ina	Alpha-internexin			0.237629	-0.62433			0.0926183	0.255251			1.10099	-2.29303			1.43897	-1.93767			0.639212	1.23815			0.188371	0.398629	anatomical structure development;cell differentiation;cellular component organization;cellular component organization at cellular level;cellular component organization or biogenesis;cellular component organization or biogenesis at cellular level;cellular developmental process;cellular process;cytoskeleton organization;developmental process;intermediate filament cytoskeleton organization;intermedi…	structural molecule activity	axon part;cell part;cell projection part;cytoskeletal part;cytoskeleton;extracellular region part;extracellular space;intermediate filament;intermediate filament cytoskeleton;intracellular non-membrane-bounded organelle;intracellular organelle;intracellular organelle part;intracellular part;macromolecular complex;membrane;myelin sheath;neurofilament;non-membrane-bounded organelle;nuclear membrane…		51	44	44	80	73.7	73.7	55.382	323.31	15620000000	576
P47708;P70169	P47708	Rph3a	Rabphilin-3A			0.201849	-0.40938			1.98596	2.31975			0.342862	0.746985			0.0113221	-0.0223256			0.776125	1.12969			1.25461	1.46733	biological regulation;calcium ion-dependent exocytosis of neurotransmitter;cellular component organization;cellular component organization at cellular level;cellular component organization or biogenesis;cellular component organization or biogenesis at cellular level;cellular membrane fusion;cellular membrane organization;cellular process;establishment of localization;establishment of localization…	alcohol binding;anion binding;binding;calcium ion binding;calcium-dependent phospholipid binding;cation binding;clathrin binding;inositol 1,4,5 trisphosphate binding;ion binding;lipid binding;metal ion binding;phosphate ion binding;phosphatidylinositol binding;phosphatidylinositol-4,5-bisphosphate binding;phospholipid binding;protein binding;protein complex binding;selenium binding;SNARE binding;…	cell junction;cell part;cell projection;clathrin coated vesicle membrane;coated vesicle membrane;cytoplasm;cytoplasmic membrane-bounded vesicle;cytoplasmic part;cytoplasmic vesicle;cytoplasmic vesicle membrane;cytoplasmic vesicle part;cytosol;extrinsic to membrane;intracellular membrane-bounded organelle;intracellular organelle;intracellular organelle part;intracellular part;macromolecular comple…		33	33	33	56.1	56.1	56.1	75.488	323.31	4591900000	277
P47753	P47753	Capza1	F-actin-capping protein subunit alpha-1			0.325618	-0.614051			0.736784	-1.2488			1.82557	-2.55162			1.4567	-1.67942			0.798688	0.888002			0.679775	-0.90671	actin filament capping;barbed-end actin filament capping;biological regulation;cellular component organization;cellular component organization or biogenesis;negative regulation of actin filament depolymerization;negative regulation of actin filament polymerization;negative regulation of biological process;negative regulation of cellular component organization;negative regulation of cellular proce…		brush border;cell cortex part;cell junction;cell part;cell projection;cell-cell junction;cortical cytoskeleton;cytoplasmic part;cytoskeletal part;cytoskeleton;extracellular membrane-bounded organelle;extracellular organelle;extracellular region part;extracellular vesicular exosome;F-actin capping protein complex;intracellular non-membrane-bounded organelle;intracellular organelle;intracellular or…		17	15	15	75.2	65.7	65.7	32.939	323.31	8440100000	287
P47754	P47754	Capza2	F-actin-capping protein subunit alpha-2			0.00617398	-0.012132			0.685455	-1.117			0.679792	-1.0335			2.09445	-2.18337			0.611465	0.60665			0.364092	-0.499543	actin filament capping;barbed-end actin filament capping;biological regulation;cellular component organization;cellular component organization or biogenesis;negative regulation of actin filament depolymerization;negative regulation of actin filament polymerization;negative regulation of biological process;negative regulation of cellular component organization;negative regulation of cellular proce…		brush border;cell cortex part;cell part;cell projection;cortical cytoskeleton;cytoplasmic part;cytoskeletal part;cytoskeleton;extracellular membrane-bounded organelle;extracellular organelle;extracellular region part;extracellular vesicular exosome;F-actin capping protein complex;intracellular non-membrane-bounded organelle;intracellular organelle;intracellular organelle part;intracellular part;m…		19	19	17	76.6	76.6	67.1	32.967	323.31	44094000000	969
P47757	P47757	Capzb	F-actin-capping protein subunit beta			0.521331	-0.722895			0.653634	-1.11568			0.556321	-0.863623	+	+	5.11778	-3.53399			0.613879	0.612079			0.82368	-0.859213	actin cytoskeleton organization;actin filament capping;actin filament-based process;anatomical structure development;anatomical structure morphogenesis;barbed-end actin filament capping;biological regulation;cell development;cell morphogenesis;cell projection assembly;cell projection organization;cellular component assembly;cellular component assembly at cellular level;cellular component morphoge…	beta-tubulin binding;binding;cytoskeletal protein binding;protein binding;tubulin binding	actin filament;brush border;cell cortex part;cell junction;cell part;cell projection;cell-cell contact zone;cell-cell junction;contractile fiber part;cortical cytoskeleton;cytoplasmic part;cytoskeletal calyx;cytoskeletal part;cytoskeleton;extracellular membrane-bounded organelle;extracellular organelle;extracellular region part;extracellular vesicular exosome;F-actin capping protein complex;inter…		29	29	29	80.5	80.5	80.5	31.345	323.31	46586000000	937
P47857	P47857	Pfkm	ATP-dependent 6-phosphofructokinase, muscle type			0.695361	-0.887784			0.930825	1.43725			0.292174	-0.524282			0.485532	-0.544326			0.628131	0.832146			0.467817	0.647596	alcohol catabolic process;alcohol metabolic process;anatomical structure homeostasis;biological regulation;carbohydrate catabolic process;carbohydrate homeostasis;carbohydrate metabolic process;carbohydrate phosphorylation;catabolic process;cellular carbohydrate catabolic process;cellular carbohydrate metabolic process;cellular component assembly;cellular component organization;cellular component…	6-phosphofructokinase activity;adenyl nucleotide binding;adenyl ribonucleotide binding;ATP binding;binding;carbohydrate binding;carbohydrate kinase activity;catalytic activity;cation binding;enzyme binding;fructose binding;identical protein binding;ion binding;kinase activity;kinase binding;metal ion binding;monosaccharide binding;nucleotide binding;phosphofructokinase activity;phosphotransferase…	6-phosphofructokinase complex;apical plasma membrane;cell part;cytoplasmic part;cytosol;cytosolic part;extracellular membrane-bounded organelle;extracellular organelle;extracellular region part;extracellular vesicular exosome;intracellular part;macromolecular complex;membrane part;membrane-bounded organelle;membrane-bounded vesicle;organelle;plasma membrane part;protein complex;vesicle	Fructose and mannose metabolism;Galactose metabolism;Glycolysis / Gluconeogenesis;Methane metabolism;Pentose phosphate pathway	27	25	23	41.9	40	37.4	85.268	323.31	10218000000	239
P48320	P48320	Gad2	Glutamate decarboxylase 2			0.0037118	-0.00771203			0.317304	0.64786			0.620877	-0.932443			0.531178	-0.62364			0.244963	0.355506			0.45767	0.623924	amine catabolic process;amine metabolic process;biological regulation;biosynthetic process;carboxylic acid catabolic process;carboxylic acid metabolic process;catabolic process;cellular amine metabolic process;cellular amino acid catabolic process;cellular amino acid metabolic process;cellular biosynthetic process;cellular catabolic process;cellular ketone metabolic process;cellular metabolic pro…	amine binding;amino acid binding;binding;carbon-carbon lyase activity;carboxylic acid binding;carboxy-lyase activity;catalytic activity;cofactor binding;glutamate binding;glutamate decarboxylase activity;lyase activity;pyridoxal phosphate binding;vitamin B6 binding;vitamin binding	anchored to membrane;axon;cell junction;cell part;cell projection;clathrin coated vesicle membrane;coated vesicle membrane;cytoplasm;cytoplasmic part;cytoplasmic vesicle membrane;cytoplasmic vesicle part;cytosol;Golgi apparatus part;Golgi membrane;inhibitory synapse;intracellular organelle part;intracellular part;intrinsic to membrane;membrane;membrane part;neuron projection;organelle membrane;or…	Alanine, aspartate and glutamate metabolism;beta-Alanine metabolism;Butanoate metabolism;Taurine and hypotaurine metabolism;Type I diabetes mellitus	13	12	12	36.2	34.5	34.5	65.223	281.07	5388500000	115
P48542;P48545	P48542	Kcnj6	G protein-activated inward rectifier potassium channel 2	+	+	11.0228	4.5694			0.0687446	0.038975			0.0860377	0.0466183			1.31581	0.312935			0.426711	0.136098			0.316511	0.110052	biological regulation;cation transport;cellular potassium ion transport;cellular process;establishment of localization;ion transmembrane transport;ion transport;metal ion transport;monovalent inorganic cation transport;potassium ion import;potassium ion transmembrane transport;potassium ion transport;regulation of biological process;regulation of cellular process;regulation of ion transmembrane t…	cation channel activity;cation transmembrane transporter activity;channel activity;gated channel activity;G-protein activated inward rectifier potassium channel activity;inward rectifier potassium channel activity;ion channel activity;ion transmembrane transporter activity;ligand-gated channel activity;ligand-gated ion channel activity;passive transmembrane transporter activity;potassium channel …	cell part;cytoplasmic part;Golgi apparatus;integral to membrane;integral to plasma membrane;intracellular membrane-bounded organelle;intracellular organelle;intracellular part;intrinsic to membrane;intrinsic to plasma membrane;membrane;membrane part;membrane-bounded organelle;organelle;plasma membrane;plasma membrane part		9	9	9	33.4	33.4	33.4	48.651	323.31	1260100000	110
P48722	P48722	Hspa4l	Heat shock 70 kDa protein 4L			0.680909	-0.890746			1.36804	2.01812			0.186276	-0.362608			0.345379	-0.425629			1.31898	1.41503			0.787254	0.941322	cellular macromolecule metabolic process;cellular metabolic process;cellular process;cellular protein metabolic process;macromolecule metabolic process;metabolic process;primary metabolic process;protein folding;protein metabolic process;response to chemical stimulus;response to organic substance;response to stimulus;response to stress;response to topologically incorrect protein;response to unfol…	adenyl nucleotide binding;adenyl ribonucleotide binding;ATP binding;binding;nucleotide binding;purine nucleotide binding;purine ribonucleoside triphosphate binding;purine ribonucleotide binding;ribonucleotide binding	cell part;cytoplasm;cytoplasmic part;cytosol;intracellular membrane-bounded organelle;intracellular organelle;intracellular part;membrane-bounded organelle;nucleus;organelle	Protein processing in endoplasmic reticulum	42	40	40	65.6	62.9	62.9	94.381	323.31	9002500000	275
P48758	P48758	Cbr1	Carbonyl reductase [NADPH] 1	+	+	4.48896	1.80079			0.537254	0.198804			0.0764364	0.0348066			1.03595	0.323283			0.476812	-0.156317			1.40161	0.816174	cell differentiation;cellular developmental process;cellular ketone metabolic process;cellular metabolic process;cellular process;cofactor metabolic process;developmental process;drug metabolic process;epithelial cell differentiation;fat-soluble vitamin metabolic process;metabolic process;oxidation-reduction process;quinone cofactor metabolic process;small molecule metabolic process;vitamin K met…	15-hydroxyprostaglandin dehydrogenase (NADP+) activity;carbonyl reductase (NADPH) activity;catalytic activity;oxidoreductase activity;oxidoreductase activity, acting on CH-OH group of donors;oxidoreductase activity, acting on NADH or NADPH;oxidoreductase activity, acting on NADH or NADPH, quinone or similar compound as acceptor;oxidoreductase activity, acting on the CH-OH group of donors, NAD or …	cell part;cytoplasm;extracellular membrane-bounded organelle;extracellular organelle;extracellular region part;extracellular vesicular exosome;intracellular part;membrane-bounded organelle;membrane-bounded vesicle;organelle;vesicle	Arachidonic acid metabolism	4	4	4	18.1	18.1	18.1	30.641	17.529	172920000	8
P48962	P48962	Slc25a4	ADP/ATP translocase 1			0.287106	0.623215			0.0548152	-0.14339			0.148919	0.41139			0.557701	-1.03565			0.985041	1.27157			0.709057	0.97186	apoptotic mitochondrial changes;biological regulation;cellular component organization;cellular component organization at cellular level;cellular component organization or biogenesis;cellular component organization or biogenesis at cellular level;cellular process;establishment of localization;mitochondrion organization;negative regulation of biological process;negative regulation of cell death;neg…	transporter activity	cell part;cytoplasmic part;integral to membrane;intracellular membrane-bounded organelle;intracellular organelle;intracellular organelle part;intracellular part;intrinsic to membrane;membrane;membrane part;membrane-bounded organelle;mitochondrial inner membrane;mitochondrial membrane;mitochondrial outer membrane;mitochondrial part;mitochondrion;myelin sheath;nucleus;organelle;organelle inner memb…	Calcium signaling pathway;Huntington's disease;Parkinson's disease	26	26	14	68.5	68.5	34.2	32.904	323.31	278510000000	1714
P49615	P49615	Cdk5	Cyclin-dependent-like kinase 5			0.253326	-0.284921			1.46936	1.59051			0.168178	-0.23234			0.0142075	-0.0157443			0.540814	0.489677			0.0294592	-0.0333566	actin cytoskeleton organization;actin filament-based process;adult behavior;anatomical structure development;anatomical structure formation involved in morphogenesis;anatomical structure morphogenesis;apoptosis;associative learning;axon guidance;axonogenesis;behavior;behavioral response to cocaine;biological adhesion;biological regulation;calcium ion import;calcium ion transmembrane transport;cal…	acetylcholine receptor activator activity;acetylcholine receptor regulator activity;adenyl nucleotide binding;adenyl ribonucleotide binding;ATP binding;binding;catalytic activity;cyclin-dependent protein kinase activity;ErbB-2 class receptor binding;ErbB-3 class receptor binding;kinase activity;nucleotide binding;p53 binding;phosphotransferase activity, alcohol group as acceptor;protein binding;p…	axon;cell body;cell junction;cell part;cell projection;cell projection part;cyclin-dependent protein kinase 5 holoenzyme complex;cyclin-dependent protein kinase holoenzyme complex;cytoplasm;cytoplasmic part;cytoskeletal part;cytoskeleton;cytosol;dendrite;filopodium;growth cone;intracellular membrane-bounded organelle;intracellular non-membrane-bounded organelle;intracellular organelle;intracellul…	Alzheimer's disease;Axon guidance	12	12	11	44.2	44.2	41.4	33.288	34.164	1404900000	54
P50136	P50136	Bckdha	2-oxoisovalerate dehydrogenase subunit alpha, mitochondrial			0.45362	1.0669			0.820073	-1.66471			0.614308	-1.55057			0.624775	-1.09027			2.63946	2.99243			0.446012	-0.788061	amine catabolic process;amine metabolic process;branched chain family amino acid catabolic process;branched chain family amino acid metabolic process;carboxylic acid catabolic process;carboxylic acid metabolic process;catabolic process;cellular amine metabolic process;cellular amino acid catabolic process;cellular amino acid metabolic process;cellular catabolic process;cellular ketone metabolic p…	3-methyl-2-oxobutanoate dehydrogenase (2-methylpropanoyl-transferring) activity;alpha-ketoacid dehydrogenase activity;binding;catalytic activity;cation binding;ion binding;metal ion binding;oxidoreductase activity;oxidoreductase activity, acting on the aldehyde or oxo group of donors;oxidoreductase activity, acting on the aldehyde or oxo group of donors, disulfide as acceptor	cell part;cytoplasmic part;dihydrolipoyl dehydrogenase complex;intracellular membrane-bounded organelle;intracellular organelle;intracellular organelle part;intracellular part;macromolecular complex;membrane-bounded organelle;mitochondrial alpha-ketoglutarate dehydrogenase complex;mitochondrial part;mitochondrial tricarboxylic acid cycle enzyme complex;mitochondrion;organelle;organelle part;prote…		33	33	33	80.3	80.3	80.3	50.37	323.31	38422000000	645
P50516	P50516	Atp6v1a	V-type proton ATPase catalytic subunit A			0.0155472	-0.037012			0.526585	1.04232			0.00349826	0.00984491			0.555015	-0.713797			0.734232	1.07601		+	2.11217	2.15984	ATP hydrolysis coupled proton transport;ATP metabolic process;cation transport;cellular metabolic process;cellular nitrogen compound metabolic process;cellular process;energy coupled proton transport, against electrochemical gradient;establishment of localization;heterocycle metabolic process;hydrogen transport;ion transmembrane transport;ion transport;metabolic process;monovalent inorganic catio…	active transmembrane transporter activity;adenyl nucleotide binding;adenyl ribonucleotide binding;ATP binding;ATPase activity;ATPase activity, coupled;ATPase activity, coupled to movement of substances;ATPase activity, coupled to transmembrane movement of ions;ATPase activity, coupled to transmembrane movement of substances;binding;catalytic activity;cation transmembrane transporter activity;cati…	apical plasma membrane;cell part;cell projection;cytoplasmic part;cytosol;extracellular membrane-bounded organelle;extracellular organelle;extracellular region part;extracellular vesicular exosome;intracellular membrane-bounded organelle;intracellular organelle;intracellular organelle part;intracellular part;lysosomal membrane;macromolecular complex;membrane;membrane part;membrane-bounded organel…	Collecting duct acid secretion;Epithelial cell signaling in Helicobacter pylori infection;Oxidative phosphorylation;Phagosome;Rheumatoid arthritis;Vibrio cholerae infection	37	37	37	77.3	77.3	77.3	68.325	323.31	8613300000	451
P50518;Q9D593	P50518	Atp6v1e1	V-type proton ATPase subunit E 1			0.168862	-0.245617			0.205112	-0.294363			0.0712183	0.130177			0.132649	-0.162401			1.12533	1.23383		+	2.35144	1.86793	ATP hydrolysis coupled proton transport;cation transport;cellular process;energy coupled proton transport, against electrochemical gradient;establishment of localization;hydrogen transport;ion transmembrane transport;ion transport;monovalent inorganic cation transport;proton transport;transmembrane transport;transport	active transmembrane transporter activity;ATPase activity;ATPase activity, coupled;ATPase activity, coupled to movement of substances;ATPase activity, coupled to transmembrane movement of ions;ATPase activity, coupled to transmembrane movement of ions, phosphorylative mechanism;ATPase activity, coupled to transmembrane movement of substances;ATPase binding;binding;catalytic activity;cation transm…	acrosomal vesicle;apical plasma membrane;cell part;cell projection;cytoplasm;cytoplasmic membrane-bounded vesicle;cytoplasmic part;cytoplasmic vesicle;cytosol;endosome;extracellular membrane-bounded organelle;extracellular organelle;extracellular region part;extracellular vesicular exosome;intracellular membrane-bounded organelle;intracellular organelle;intracellular organelle part;intracellular …	Collecting duct acid secretion;Epithelial cell signaling in Helicobacter pylori infection;Oxidative phosphorylation;Phagosome;Rheumatoid arthritis;Vibrio cholerae infection	18	18	18	69.9	69.9	69.9	26.157	192.69	621840000	71
P51150	P51150	Rab7a	Ras-related protein Rab-7a		+	2.08339	2.21555			0.199997	0.395755			0.1063	-0.22935			0.148525	0.253592			0.398041	0.606052			1.04645	1.17806	anatomical structure homeostasis;biological regulation;bone resorption;catabolic process;cation homeostasis;cellular catabolic process;cellular cation homeostasis;cellular chemical homeostasis;cellular component organization;cellular component organization at cellular level;cellular component organization or biogenesis;cellular component organization or biogenesis at cellular level;cellular homeo…	binding;catalytic activity;GDP binding;GTP binding;GTPase activity;guanyl nucleotide binding;guanyl ribonucleotide binding;hydrolase activity;hydrolase activity, acting on acid anhydrides;hydrolase activity, acting on acid anhydrides, in phosphorus-containing anhydrides;nucleoside-triphosphatase activity;nucleotide binding;purine nucleotide binding;purine ribonucleoside triphosphate binding;purin…	cell part;cytoplasm;cytoplasmic membrane-bounded vesicle;cytoplasmic part;cytoplasmic vesicle;cytoplasmic vesicle membrane;cytoplasmic vesicle part;endocytic vesicle;endocytic vesicle membrane;endosome;extracellular membrane-bounded organelle;extracellular organelle;extracellular region part;extracellular vesicular exosome;Golgi apparatus;intracellular membrane-bounded organelle;intracellular org…	Amoebiasis;Endocytosis;ko05152;Phagosome	12	12	12	62.3	62.3	62.3	23.489	323.31	911820000	81
P51660	P51660	Hsd17b4	Peroxisomal multifunctional enzyme type 2;(3R)-hydroxyacyl-CoA dehydrogenase;Enoyl-CoA hydratase 2			1.58905	1.76951			0.630838	0.992479			0.121294	-0.254918			0.250616	0.387182			0.856879	1.05946			0.463671	0.658474	anatomical structure development;androgen metabolic process;biological regulation;carboxylic acid catabolic process;carboxylic acid metabolic process;catabolic process;cell development;cell differentiation;cellular catabolic process;cellular developmental process;cellular hormone metabolic process;cellular ketone metabolic process;cellular lipid catabolic process;cellular lipid metabolic process;…	3alpha,7alpha,12alpha-trihydroxy-5beta-cholest-24-enoyl-CoA hydratase activity;3-hydroxyacyl-CoA dehydrogenase activity;binding;carbon-oxygen lyase activity;catalytic activity;hydro-lyase activity;identical protein binding;isomerase activity;long-chain-enoyl-CoA hydratase activity;lyase activity;oxidoreductase activity;oxidoreductase activity, acting on CH-OH group of donors;oxidoreductase activi…	cell part;cytoplasmic part;intracellular membrane-bounded organelle;intracellular organelle;intracellular organelle part;intracellular part;membrane;membrane-bounded organelle;microbody;microbody membrane;microbody part;mitochondrion;organelle;organelle membrane;organelle part;peroxisomal membrane;peroxisomal part;peroxisome	Peroxisome;Primary bile acid biosynthesis	21	21	21	39.7	39.7	39.7	79.481	140.91	671760000	129
P51863	P51863	Atp6v0d1	V-type proton ATPase subunit d 1			0.148033	-0.347405			0.527047	0.962283			0.320152	0.795399			0.551605	-0.758761			0.362174	0.65077			0.941805	1.19419	anatomical structure development;anatomical structure formation involved in morphogenesis;ATP hydrolysis coupled proton transport;brain development;cation transport;cell projection assembly;cell projection organization;cellular component assembly;cellular component assembly at cellular level;cellular component assembly involved in morphogenesis;cellular component organization;cellular component o…	active transmembrane transporter activity;ATPase activity;ATPase activity, coupled;ATPase activity, coupled to movement of substances;ATPase activity, coupled to transmembrane movement of ions;ATPase activity, coupled to transmembrane movement of ions, phosphorylative mechanism;ATPase activity, coupled to transmembrane movement of substances;catalytic activity;cation transmembrane transporter act…	apical plasma membrane;axon part;axon terminus;cell part;cell projection part;centrosome;clathrin-coated vesicle;coated vesicle;cytoplasmic membrane-bounded vesicle;cytoplasmic part;cytoplasmic vesicle;cytoskeletal part;early endosome;endosome;extracellular membrane-bounded organelle;extracellular organelle;extracellular region part;extracellular vesicular exosome;intracellular membrane-bounded o…	Collecting duct acid secretion;Epithelial cell signaling in Helicobacter pylori infection;ko05152;Lysosome;Oxidative phosphorylation;Phagosome;Rheumatoid arthritis;Vibrio cholerae infection	15	15	15	48.1	48.1	48.1	40.301	224.73	4501700000	111
P51881	P51881	Slc25a5	ADP/ATP translocase 2;ADP/ATP translocase 2, N-terminally processed			0.302285	0.816378			0.145493	-0.432566			0.142071	-0.501875			0.288836	-0.678584			1.28028	1.8822			0.878821	1.47121	biological regulation;cellular process;chromosome segregation;establishment of localization;positive regulation of biological process;positive regulation of cell proliferation;positive regulation of cellular process;regulation of biological process;regulation of cell proliferation;regulation of cellular process;transmembrane transport;transport	transporter activity	cell part;cytoplasmic part;cytoskeletal part;extracellular membrane-bounded organelle;extracellular organelle;extracellular region part;extracellular vesicular exosome;integral to membrane;intracellular membrane-bounded organelle;intracellular non-membrane-bounded organelle;intracellular organelle;intracellular organelle part;intracellular part;intrinsic to membrane;macromolecular complex;membran…	Calcium signaling pathway;Huntington's disease;Parkinson's disease	26	14	14	64.8	33.2	33.2	32.931	323.31	102250000000	439
P52430	P52430	Pon1	Serum paraoxonase/arylesterase 1	+	+	9.60192	3.3098		+	4.07802	2.5023			0.264387	0.13604			1.3206	0.35404			1.47479	0.372128			1.71541	1.35207	alcohol metabolic process;amine metabolic process;aromatic compound catabolic process;biological regulation;blood circulation;carboxylic acid catabolic process;carboxylic acid metabolic process;catabolic process;cellular amine metabolic process;cellular aromatic compound metabolic process;cellular biogenic amine metabolic process;cellular catabolic process;cellular ketone metabolic process;cellul…	aryldialkylphosphatase activity;arylesterase activity;binding;calcium ion binding;carboxylic ester hydrolase activity;catalytic activity;cation binding;high-density lipoprotein particle binding;hydrolase activity;hydrolase activity, acting on ester bonds;identical protein binding;ion binding;lipid binding;lipoprotein particle binding;metal ion binding;phosphatase activity;phospholipid binding;pho…	blood microparticle;cell part;extracellular membrane-bounded organelle;extracellular organelle;extracellular region part;extracellular space;extracellular vesicular exosome;high-density lipoprotein particle;intracellular membrane-bounded organelle;intracellular organelle;intracellular part;macromolecular complex;membrane-bounded organelle;membrane-bounded vesicle;organelle;plasma lipoprotein part…	Aminobenzoate degradation;Bisphenol degradation	2	2	2	7	7	7	39.565	64.428	3074400000	78
P52480;P53657	P52480	Pkm	Pyruvate kinase PKM			0.257904	-0.406613			0.192157	0.347277			0.29817	-0.530486			0.00472339	0.00805428			1.18493	1.2602		+	2.06444	1.72427	alcohol catabolic process;alcohol metabolic process;anatomical structure development;carbohydrate catabolic process;carbohydrate metabolic process;catabolic process;cell death;cellular carbohydrate catabolic process;cellular carbohydrate metabolic process;cellular metabolic process;cellular process;death;developmental process;endocrine pancreas development;generation of precursor metabolites and …	adenyl nucleotide binding;adenyl ribonucleotide binding;alkali metal ion binding;antigen binding;ATP binding;binding;catalytic activity;cation binding;ion binding;kinase activity;magnesium ion binding;metal ion binding;MHC class II protein complex binding;MHC protein complex binding;nucleotide binding;phosphotransferase activity, alcohol group as acceptor;potassium ion binding;purine nucleotide b…	cell part;cell projection;cilium;cytoplasm;cytoplasmic part;cytosol;extracellular matrix;extracellular membrane-bounded organelle;extracellular organelle;extracellular region part;extracellular vesicular exosome;intracellular membrane-bounded organelle;intracellular organelle;intracellular part;membrane;membrane-bounded organelle;membrane-bounded vesicle;mitochondrion;myelin sheath;nucleus;organe…	Carbon fixation in photosynthetic organisms;Glycolysis / Gluconeogenesis;Purine metabolism;Pyruvate metabolism;Type II diabetes mellitus	32	32	32	62.5	62.5	62.5	57.844	319.75	5411600000	167
P53395	P53395	Dbt	Lipoamide acyltransferase component of branched-chain alpha-keto acid dehydrogenase complex, mitochondrial			1.16872	2.41529			0.497848	-1.2892			0.193368	-0.720577			0.972617	-1.69517			2.52836	3.19202			0.0791601	0.217521		catalytic activity;dihydrolipoyllysine-residue (2-methylpropanoyl)transferase activity;transferase activity;transferase activity, transferring acyl groups;transferase activity, transferring acyl groups other than amino-acyl groups	cell part;cytoplasmic part;intracellular membrane-bounded organelle;intracellular non-membrane-bounded organelle;intracellular organelle;intracellular organelle part;intracellular part;membrane-bounded organelle;mitochondrial nucleoid;mitochondrial part;mitochondrion;non-membrane-bounded organelle;nucleoid;organelle;organelle part	Valine, leucine and isoleucine degradation	44	44	44	78.4	78.4	78.4	53.246	323.31	99048000000	1527
P53994	P53994	Rab2a	Ras-related protein Rab-2A			1.32236	1.71377			0.382595	0.701538			0.0517596	0.11742			0.41257	-0.500126			0.269328	0.442071			1.10362	1.27297	biological regulation;cellular component organization;cellular component organization at cellular level;cellular component organization or biogenesis;cellular component organization or biogenesis at cellular level;cellular process;cellular response to stimulus;establishment of localization;establishment of localization in cell;establishment of protein localization;Golgi organization;intracellular…	binding;catalytic activity;GDP binding;GTP binding;GTPase activity;guanyl nucleotide binding;guanyl ribonucleotide binding;hydrolase activity;hydrolase activity, acting on acid anhydrides;hydrolase activity, acting on acid anhydrides, in phosphorus-containing anhydrides;nucleoside-triphosphatase activity;nucleotide binding;purine nucleotide binding;purine ribonucleoside triphosphate binding;purin…	cell part;cytoplasmic membrane-bounded vesicle;cytoplasmic part;cytoplasmic vesicle;endoplasmic reticulum membrane;endoplasmic reticulum part;endoplasmic reticulum-Golgi intermediate compartment membrane;extracellular membrane-bounded organelle;extracellular organelle;extracellular region part;extracellular vesicular exosome;Golgi apparatus;Golgi apparatus part;Golgi membrane;intracellular membra…		14	14	6	66	66	30.2	23.547	256	2449500000	152
P53995	P53995	Anapc1	Anaphase-promoting complex subunit 1			0.773264	0.441571			2.66959	1.34491			1.58108	0.46027			1.15295	0.270551			0.0385051	-0.0131687			1.4303	0.342953	cell cycle phase;cell cycle process;cell division;cellular component organization;cellular component organization at cellular level;cellular component organization or biogenesis;cellular component organization or biogenesis at cellular level;cellular macromolecule metabolic process;cellular metabolic process;cellular process;cellular protein metabolic process;macromolecule metabolic process;macro…		anaphase-promoting complex;cell part;cullin-RING ubiquitin ligase complex;intracellular membrane-bounded organelle;intracellular organelle;intracellular organelle part;intracellular part;macromolecular complex;membrane-bounded organelle;nuclear part;nuclear ubiquitin ligase complex;nucleus;organelle;organelle part;protein complex;ubiquitin ligase complex	Cell cycle;Cell cycle - yeast;Meiosis - yeast;Oocyte meiosis;Progesterone-mediated oocyte maturation;Ubiquitin mediated proteolysis	23	23	23	14.3	14.3	14.3	215.99	52.241	1373000000	40
P54285	P54285	Cacnb3	Voltage-dependent L-type calcium channel subunit beta-3	+	+	6.95258	2.92625			2.49548	1.29004			0.351699	0.204305			0.816124	0.301225			0.0817867	-0.0372854		+	2.55019	1.72895	activation of immune response;antigen receptor-mediated signaling pathway;biological regulation;calcium ion transport;cation transport;cell communication;cell surface receptor linked signaling pathway;cell-cell signaling;cellular component organization;cellular component organization or biogenesis;cellular process;cellular response to stimulus;divalent inorganic cation transport;divalent metal io…	calcium channel activity;cation channel activity;cation transmembrane transporter activity;channel activity;gated channel activity;high voltage-gated calcium channel activity;ion channel activity;ion transmembrane transporter activity;passive transmembrane transporter activity;substrate-specific channel activity;substrate-specific transmembrane transporter activity;substrate-specific transporter …	apical plasma membrane;calcium channel complex;cation channel complex;cell part;ion channel complex;macromolecular complex;membrane;membrane part;plasma membrane;plasma membrane part;protein complex;voltage-gated calcium channel complex	Arrhythmogenic right ventricular cardiomyopathy (ARVC);Cardiac muscle contraction;Dilated cardiomyopathy;Hypertrophic cardiomyopathy (HCM);MAPK signaling pathway	17	15	15	47.3	43.8	43.8	54.571	129.19	724120000	78
P54775	P54775	Psmc4	26S protease regulatory subunit 6B			0.135027	-0.152362			0.0464432	0.066731			0.483286	-0.514009			0.00579967	-0.00647395			0.278342	0.266049		+	2.34602	1.70439	anatomical structure development;biological regulation;blastocyst development;catabolic process;cellular catabolic process;cellular macromolecule catabolic process;cellular macromolecule metabolic process;cellular metabolic process;cellular process;developmental process;ER-associated protein catabolic process;macromolecule catabolic process;macromolecule metabolic process;metabolic process;modifi…	adenyl nucleotide binding;adenyl ribonucleotide binding;ATP binding;binding;nucleotide binding;protein binding;purine nucleotide binding;purine ribonucleoside triphosphate binding;purine ribonucleotide binding;ribonucleotide binding;TBP-class protein binding;transcription factor binding	cell part;cytoplasm;cytoplasmic part;cytosolic part;cytosolic proteasome complex;inclusion body;intracellular membrane-bounded organelle;intracellular organelle;intracellular organelle part;intracellular part;macromolecular complex;membrane;membrane-bounded organelle;nuclear part;nuclear proteasome complex;nucleoplasm;nucleus;organelle;organelle part;proteasome accessory complex;proteasome comple…	Proteasome	19	19	19	65.8	65.8	65.8	47.408	130.03	880400000	71
P55096	P55096	Abcd3	ATP-binding cassette sub-family D member 3			0.257612	0.526806			0.413012	0.832805			0.329116	-0.721324			0.57585	-0.772488			0.91621	1.16598			0.103833	-0.181294	carboxylic acid catabolic process;carboxylic acid metabolic process;catabolic process;cellular catabolic process;cellular component organization;cellular component organization at cellular level;cellular component organization or biogenesis;cellular component organization or biogenesis at cellular level;cellular ketone metabolic process;cellular lipid catabolic process;cellular lipid metabolic pr…	active transmembrane transporter activity;adenyl nucleotide binding;adenyl ribonucleotide binding;ATP binding;ATPase activity;ATPase activity, coupled;ATPase activity, coupled to movement of substances;ATPase activity, coupled to transmembrane movement of substances;binding;catalytic activity;hydrolase activity;hydrolase activity, acting on acid anhydrides;hydrolase activity, acting on acid anhyd…	cell part;cytoplasmic part;integral to membrane;intracellular membrane-bounded organelle;intracellular organelle;intracellular organelle lumen;intracellular organelle part;intracellular part;intrinsic to membrane;membrane;membrane part;membrane-bounded organelle;membrane-enclosed lumen;microbody;microbody lumen;microbody membrane;microbody part;mitochondrial inner membrane;mitochondrial membrane;…	ABC transporters;Peroxisome	22	22	22	41.1	41.1	41.1	75.474	323.31	12160000000	197
P55937	P55937	Golga3	Golgin subfamily A member 3			0.684811	0.495891			1.72599	1.07723	+	+	5.67418	3.43186			0.0575978	0.0364234			1.07255	0.859919	+	+	3.90816	2.61472	cell differentiation;cellular developmental process;cellular process;developmental process;gamete generation;male gamete generation;multicellular organismal development;multicellular organismal process;multicellular organismal reproductive process;reproductive process;spermatogenesis		cell part;cytoplasmic part;cytosol;endoplasmic reticulum-Golgi intermediate compartment;Golgi apparatus;Golgi apparatus part;Golgi cisterna membrane;Golgi membrane;Golgi transport complex;intracellular membrane-bounded organelle;intracellular non-membrane-bounded organelle;intracellular organelle;intracellular organelle part;intracellular part;macromolecular complex;membrane;membrane-bounded orga…		88	88	88	64	64	64	167.22	323.31	9747500000	534
P56135	P56135	Atp5j2	ATP synthase subunit f, mitochondrial			0.574077	1.1795			0.470526	-1.10164			0.748261	-1.664			1.1593	-1.5912			0.29442	0.625613			0.216398	-0.461525	ATP biosynthetic process;ATP metabolic process;biosynthetic process;cation transport;cellular biosynthetic process;cellular metabolic process;cellular nitrogen compound biosynthetic process;cellular nitrogen compound metabolic process;cellular process;establishment of localization;heterocycle biosynthetic process;heterocycle metabolic process;hydrogen transport;ion transport;metabolic process;mon…	ATPase activity;catalytic activity;hydrolase activity;hydrolase activity, acting on acid anhydrides;hydrolase activity, acting on acid anhydrides, in phosphorus-containing anhydrides;nucleoside-triphosphatase activity;pyrophosphatase activity	cell part;cytoplasmic part;extracellular membrane-bounded organelle;extracellular organelle;extracellular region part;extracellular vesicular exosome;integral to membrane;intracellular membrane-bounded organelle;intracellular organelle;intracellular organelle part;intracellular part;intrinsic to membrane;macromolecular complex;membrane;membrane part;membrane-bounded organelle;membrane-bounded ves…	Oxidative phosphorylation	5	5	5	37.5	37.5	37.5	10.344	14.5	3418900000	76
P56480	P56480	Atp5b	ATP synthase subunit beta, mitochondrial			0.782892	1.17809			0.000365606	-0.00087704			0.217659	0.517081			0.202015	-0.377842			0.739739	0.885879			0.619425	0.90617	anatomical structure formation involved in morphogenesis;angiogenesis;ATP biosynthetic process;ATP hydrolysis coupled proton transport;ATP metabolic process;ATP synthesis coupled proton transport;biological regulation;biosynthetic process;cation homeostasis;cation transport;cell differentiation;cellular biosynthetic process;cellular cation homeostasis;cellular chemical homeostasis;cellular develo…	active transmembrane transporter activity;adenyl nucleotide binding;adenyl ribonucleotide binding;ATP binding;ATPase activity;ATPase activity, coupled;ATPase activity, coupled to movement of substances;ATPase activity, coupled to transmembrane movement of ions;ATPase activity, coupled to transmembrane movement of substances;binding;catalytic activity;cation transmembrane transporter activity;cati…	cell part;cell surface;cytoplasmic part;extracellular membrane-bounded organelle;extracellular organelle;extracellular region part;extracellular vesicular exosome;intracellular membrane-bounded organelle;intracellular non-membrane-bounded organelle;intracellular organelle;intracellular organelle part;intracellular part;macromolecular complex;membrane;membrane part;membrane-bounded organelle;membr…	Alzheimer's disease;Huntington's disease;Oxidative phosphorylation;Parkinson's disease	32	32	32	81.5	81.5	81.5	56.3	323.31	59486000000	1473
P56564;O35544	P56564	Slc1a3	Excitatory amino acid transporter 1			1.60948	2.52947			0.323538	-0.778529			0.458285	-1.13046			0.141751	-0.316293			0.861543	1.33057			0.427255	0.80679	acidic amino acid transport;amine biosynthetic process;amine metabolic process;amine transport;amino acid import;amino acid transport;anatomical structure development;anatomical structure morphogenesis;anion transport;aspartate transport;auditory behavior;behavior;biological regulation;biosynthetic process;carboxylic acid biosynthetic process;carboxylic acid metabolic process;carboxylic acid tran…	acidic amino acid transmembrane transporter activity;active transmembrane transporter activity;amine binding;amine transmembrane transporter activity;amino acid binding;amino acid transmembrane transporter activity;anion transmembrane transporter activity;anion:cation symporter activity;binding;carboxylic acid binding;carboxylic acid transmembrane transporter activity;cation transmembrane transpo…	cell body;cell part;cell periphery;cell projection;cell surface;cytoplasmic part;extracellular matrix part;extracellular region part;fibril;Golgi apparatus;integral to membrane;intracellular membrane-bounded organelle;intracellular organelle;intracellular part;intrinsic to membrane;membrane;membrane part;membrane-bounded organelle;neuron projection;neuronal cell body;organelle;plasma membrane		12	12	12	26.9	26.9	26.9	59.622	323.31	70660000000	402
P56873	P56873	Sssca1	Sjoegren syndrome/scleroderma autoantigen 1 homolog			0.127388	0.0918398		+	3.86482	3.8386			0.124175	0.0957823			0.919355	0.350904			0.879267	0.450068			0.359864	0.143719					12	12	12	78.4	78.4	78.4	21.336	323.31	43380000000	241
P57780	P57780	Actn4	Alpha-actinin-4			0.90981	-0.978384			0.280796	-0.431868			0.593403	-0.808241			1.05369	-0.914016			0.449884	-0.509099		+	2.74996	1.56454	actin cytoskeleton organization;actin filament bundle assembly;actin filament organization;actin filament-based process;biological regulation;cell junction assembly;cell junction organization;cell-cell junction assembly;cell-cell junction organization;cellular component assembly;cellular component assembly at cellular level;cellular component organization;cellular component organization at cellul…	actin binding;actin filament binding;binding;calcium ion binding;cation binding;cytoskeletal protein binding;hormone receptor binding;identical protein binding;ion binding;ligand-dependent nuclear receptor transcription coactivator activity;metal ion binding;nuclear hormone receptor binding;nucleoside binding;protein binding;protein binding transcription factor activity;protein dimerization activ…	actin filament bundle;actomyosin;adherens junction;anchoring junction;cell cortex part;cell junction;cell part;cell projection;cell-cell junction;cell-substrate adherens junction;cell-substrate junction;contractile fiber part;cortical cytoskeleton;cytoplasm;cytoplasmic part;cytoskeletal part;cytoskeleton;extracellular membrane-bounded organelle;extracellular organelle;extracellular region part;ex…	Adherens junction;Amoebiasis;Arrhythmogenic right ventricular cardiomyopathy (ARVC);Focal adhesion;Leukocyte transendothelial migration;Regulation of actin cytoskeleton;Systemic lupus erythematosus;Tight junction	67	67	42	77.3	77.3	52.4	104.98	323.31	17721000000	681
P58252;O08810	P58252	Eef2	Elongation factor 2			0.424596	-0.550634			1.00201	1.28108			0.276211	-0.448282			0.271775	0.349963			0.456478	0.535446			1.04145	1.06059	biological regulation;biosynthetic process;cell differentiation;cellular biosynthetic process;cellular developmental process;cellular macromolecule biosynthetic process;cellular macromolecule metabolic process;cellular metabolic process;cellular nitrogen compound metabolic process;cellular process;developmental process;hemopoietic progenitor cell differentiation;macromolecule biosynthetic process…	binding;catalytic activity;enzyme binding;GTP binding;GTPase activity;guanyl nucleotide binding;guanyl ribonucleotide binding;hydrolase activity;hydrolase activity, acting on acid anhydrides;hydrolase activity, acting on acid anhydrides, in phosphorus-containing anhydrides;kinase binding;nucleic acid binding;nucleoside-triphosphatase activity;nucleotide binding;protein binding;protein kinase bind…	aggresome;Cajal body;catalytic step 2 spliceosome;cell part;cytoplasm;extracellular membrane-bounded organelle;extracellular organelle;extracellular region part;extracellular vesicular exosome;inclusion body;intracellular membrane-bounded organelle;intracellular organelle;intracellular organelle part;intracellular part;macromolecular complex;membrane;membrane-bounded organelle;membrane-bounded ve…	Spliceosome	37	37	37	46.3	46.3	46.3	95.313	147.99	5002400000	168
P58281	P58281	Opa1	Dynamin-like 120 kDa protein, mitochondrial;Dynamin-like 120 kDa protein, form S1			0.171702	-0.213691		+	2.76799	2.0487			0.110636	0.178579			0.11215	0.118219			1.79314	1.54844			1.77503	1.38779	aging;anatomical structure formation involved in morphogenesis;apoptosis;biological regulation;cell aging;cell death;cellular component organization;cellular component organization at cellular level;cellular component organization or biogenesis;cellular component organization or biogenesis at cellular level;cellular membrane fusion;cellular membrane organization;cellular process;cellular response…	binding;catalytic activity;GTP binding;GTPase activity;guanyl nucleotide binding;guanyl ribonucleotide binding;hydrolase activity;hydrolase activity, acting on acid anhydrides;hydrolase activity, acting on acid anhydrides, in phosphorus-containing anhydrides;nucleoside-triphosphatase activity;nucleotide binding;purine nucleotide binding;purine ribonucleoside triphosphate binding;purine ribonucleo…	cell part;cell projection;cytoplasm;cytoplasmic part;dendrite;integral to membrane;intracellular membrane-bounded organelle;intracellular organelle;intracellular organelle part;intracellular part;intrinsic to membrane;membrane;membrane part;membrane-bounded organelle;membrane-enclosed lumen;mitochondrial crista;mitochondrial inner membrane;mitochondrial intermembrane space;mitochondrial membrane;…		39	39	39	48.9	48.9	48.9	111.34	147.2	4436000000	205
P58390;Q9EQR3	P58390	Kcnn2	Small conductance calcium-activated potassium channel protein 2			0.0942202	0.0543959			0.754882	-0.290028			0.0500907	-0.0326303			0.295515	0.130061			0.529574	-0.185792	+	+	11.2323	3.3106	cation transport;cellular potassium ion transport;cellular process;establishment of localization;ion transmembrane transport;ion transport;metal ion transport;monovalent inorganic cation transport;potassium ion transmembrane transport;potassium ion transport;transmembrane transport;transport	binding;calcium activated cation channel activity;calcium-activated potassium channel activity;calmodulin binding;cation channel activity;cation transmembrane transporter activity;channel activity;gated channel activity;ion channel activity;ion gated channel activity;ion transmembrane transporter activity;passive transmembrane transporter activity;potassium channel activity;protein binding;small …	cell body;cell part;cell projection;cell projection part;contractile fiber part;cytoplasm;cytoplasmic part;dendritic spine;endoplasmic reticulum;integral to membrane;intracellular membrane-bounded organelle;intracellular organelle;intracellular part;intrinsic to membrane;membrane;membrane part;membrane-bounded organelle;neuron projection;neuron spine;neuronal cell body;organelle;organelle part;pl…	Bile secretion	23	16	16	28.1	22.5	22.5	91.603	323.31	1812600000	145
P58391	P58391	Kcnn3	Small conductance calcium-activated potassium channel protein 3			0.0108949	-0.00676592			0.349271	0.180678			0.506419	0.306656			0.309818	0.143284			0.182908	0.089559	+	+	12.3383	3.88361	cation transport;cellular potassium ion transport;cellular process;establishment of localization;ion transmembrane transport;ion transport;metal ion transport;monovalent inorganic cation transport;potassium ion transmembrane transport;potassium ion transport;transmembrane transport;transport	binding;calcium activated cation channel activity;calcium-activated potassium channel activity;calmodulin binding;cation channel activity;cation transmembrane transporter activity;channel activity;gated channel activity;ion channel activity;ion gated channel activity;ion transmembrane transporter activity;passive transmembrane transporter activity;potassium channel activity;protein binding;small …	cell body;cell part;cell projection;cytoplasm;filopodium;integral to membrane;intracellular part;intrinsic to membrane;membrane;membrane part;neuromuscular junction;neuron projection;neuronal cell body;plasma membrane;synapse		27	27	20	42.6	42.6	37.3	81.332	323.31	10342000000	357
P58404	P58404	Strn4	Striatin-4			0.922951	-1.52646			0.233166	0.575562			0.0117703	0.0384445			1.04024	-1.35369			0.373687	0.675673			0.28365	0.54133		armadillo repeat domain binding;binding;enzyme binding;phosphatase binding;protein binding;protein complex binding;protein domain specific binding;protein phosphatase 2A binding;protein phosphatase binding	cell part;cell projection;cell projection part;cytoplasm;dendritic spine;intracellular part;macromolecular complex;membrane;neuron projection;neuron spine;protein complex;protein phosphatase type 2A complex;protein serine/threonine phosphatase complex		25	22	22	47.5	44.7	44.7	81.644	260.81	3126300000	173
P58854	P58854	Tubgcp3	Gamma-tubulin complex component 3			0.0910865	0.08741			1.96815	1.49484			1.7022	1.58648			0.183156	-0.110722			0.595625	0.411342			0.18972	0.148024	cellular component organization;cellular component organization at cellular level;cellular component organization or biogenesis;cellular component organization or biogenesis at cellular level;cellular process;cytoskeleton organization;microtubule cytoskeleton organization;microtubule nucleation;microtubule-based process;organelle organization	binding;cytoskeletal protein binding;gamma-tubulin binding;protein binding;tubulin binding	cell part;centriole;centrosome;cytoplasm;cytoplasmic part;cytoskeletal part;intracellular non-membrane-bounded organelle;intracellular organelle;intracellular organelle part;intracellular part;macromolecular complex;membrane;microtubule;microtubule organizing center;microtubule organizing center part;non-membrane-bounded organelle;organelle;organelle part;polar microtubule;protein complex;spindle…		16	16	16	23.1	23.1	23.1	103.47	85.159	870110000	50
P58871	P58871	Tnks1bp1	182 kDa tankyrase-1-binding protein			0.578168	-0.565265			0.24574	0.314518			0.5111	-0.585952			0.235708	-0.224485			0.0635071	-0.0721792			1.28783	0.858356			CCR4-NOT complex;cell part;chromosome;cytoplasm;cytoskeleton;intracellular non-membrane-bounded organelle;intracellular organelle;intracellular organelle part;intracellular part;macromolecular complex;membrane;non-membrane-bounded organelle;nuclear part;nucleoplasm;nucleoplasm part;organelle;organelle part;plasma membrane;protein complex;transcription factor complex		28	28	28	26.9	26.9	26.9	181.82	154.52	454330000	48
P59281	P59281	Arhgap39	Rho GTPase-activating protein 39			0.213364	-0.373565			0.655623	1.01533			0.501696	-0.83989			0.827917	-0.859849			1.35037	1.23569			0.1725	-0.248103	biological regulation;cellular process;cellular response to stimulus;regulation of biological process;regulation of cellular process;response to stimulus;signal transduction		cell part;cytoskeleton;intracellular membrane-bounded organelle;intracellular non-membrane-bounded organelle;intracellular organelle;intracellular part;membrane-bounded organelle;non-membrane-bounded organelle;nucleus;organelle		37	37	37	46.7	46.7	46.7	125.2	323.31	5173400000	201
P59999	P59999	Arpc4	Actin-related protein 2/3 complex subunit 4			0.202158	0.486789			0.354216	0.697865			0.702478	-1.19672			0.170887	-0.308337			0.12395	-0.242136			0.0607725	-0.128101	actin cytoskeleton organization;actin filament organization;actin filament polymerization;actin filament-based process;actin nucleation;actin polymerization or depolymerization;Arp2/3 complex-mediated actin nucleation;biological regulation;cellular component assembly;cellular component assembly at cellular level;cellular component organization;cellular component organization at cellular level;cel…	binding;enzyme binding;protein binding;structural constituent of cytoskeleton;structural molecule activity	Arp2/3 protein complex;cell part;cell projection;cytoplasm;cytoskeletal part;extracellular membrane-bounded organelle;extracellular organelle;extracellular region part;extracellular vesicular exosome;intracellular organelle part;intracellular part;macromolecular complex;membrane-bounded organelle;membrane-bounded vesicle;organelle;organelle part;protein complex;vesicle	Bacterial invasion of epithelial cells;Fc gamma R-mediated phagocytosis;Pathogenic Escherichia coli infection;Regulation of actin cytoskeleton;Shigellosis	7	7	7	46.4	46.4	46.4	19.667	159.86	2585800000	119
P60122	P60122	Ruvbl1	RuvB-like 1	+	+	6.59192	3.08653			0.177206	0.19362			0.199102	-0.181697			0.0218656	0.0168495			3.09311	1.83556			0.0236522	-0.014717	biological regulation;biosynthetic process;cell cycle phase;cell cycle process;cell division;cellular biosynthetic process;cellular component organization;cellular component organization at cellular level;cellular component organization or biogenesis;cellular component organization or biogenesis at cellular level;cellular macromolecule biosynthetic process;cellular macromolecule metabolic process…	5'-3' DNA helicase activity;adenyl nucleotide binding;adenyl ribonucleotide binding;ATP binding;ATPase activity;ATPase activity, coupled;ATP-dependent 5'-3' DNA helicase activity;ATP-dependent DNA helicase activity;ATP-dependent helicase activity;binding;catalytic activity;DNA helicase activity;DNA-dependent ATPase activity;helicase activity;hydrolase activity;hydrolase activity, acting on acid a…	cell part;chromatin remodeling complex;chromosomal part;cytoplasm;cytoplasmic part;DNA helicase complex;extracellular membrane-bounded organelle;extracellular organelle;extracellular region part;extracellular vesicular exosome;Golgi apparatus;H4/H2A histone acetyltransferase complex;histone acetyltransferase complex;histone methyltransferase complex;Ino80 complex;intracellular membrane-bounded or…	Wnt signaling pathway	18	18	18	45.2	45.2	45.2	50.213	264.04	937990000	83
P60202	P60202	Plp1	Myelin proteolipid protein			0.693131	1.49268			0.612086	1.37355			0.597529	1.56804			0.12082	0.296998			0.956152	1.42213			1.24296	1.59849	anatomical structure development;astrocyte development;axon ensheathment;axon ensheathment in central nervous system;biological regulation;biosynthetic process;carboxylic acid biosynthetic process;carboxylic acid metabolic process;cell development;cell maturation;cell surface receptor linked signaling pathway;cellular biosynthetic process;cellular developmental process;cellular ketone metabolic p…	structural constituent of myelin sheath;structural molecule activity	cell part;integral to membrane;intrinsic to membrane;membrane;membrane part;myelin sheath;plasma membrane		11	11	11	34.7	34.7	34.7	30.077	185.9	302960000000	2117
P60229	P60229	Eif3e	Eukaryotic translation initiation factor 3 subunit E			0.704409	-0.240891		+	3.41734	2.12886			0.0320174	-0.0180162			1.79253	0.455475			0.453422	0.12504			0.867391	0.435005	biological regulation;catabolic process;cellular catabolic process;cellular component assembly;cellular component assembly at cellular level;cellular component organization;cellular component organization at cellular level;cellular component organization or biogenesis;cellular component organization or biogenesis at cellular level;cellular macromolecular complex assembly;cellular macromolecular c…	binding;nucleic acid binding;protein binding;protein N-terminus binding;RNA binding;translation factor activity, nucleic acid binding;translation initiation factor activity	cell part;cytoplasm;cytoplasmic part;eukaryotic 43S preinitiation complex;eukaryotic 48S preinitiation complex;eukaryotic translation initiation factor 3 complex;extracellular membrane-bounded organelle;extracellular organelle;extracellular region part;extracellular vesicular exosome;intracellular membrane-bounded organelle;intracellular organelle;intracellular organelle part;intracellular part;m…	Hepatitis C;RNA transport	18	18	18	41.1	41.1	41.1	52.22	50.056	2739000000	70
P60335	P60335	Pcbp1	Poly(rC)-binding protein 1			0.101936	0.240371			0.725437	1.27255			0.547226	-1.06153			0.546653	-0.735775			0.0316531	-0.0653367			0.402478	0.61624	biological regulation;cellular macromolecule metabolic process;cellular metabolic process;cellular nitrogen compound metabolic process;cellular process;macromolecule metabolic process;metabolic process;mRNA metabolic process;mRNA processing;nitrogen compound metabolic process;nucleic acid metabolic process;nucleobase-containing compound metabolic process;positive regulation of biological process;…	binding;DNA binding;nucleic acid binding;RNA binding;single-stranded DNA binding;structure-specific DNA binding;translation activator activity;translation regulator activity;translation regulator activity, nucleic acid binding	cell part;cytoplasm;extracellular membrane-bounded organelle;extracellular organelle;extracellular region part;extracellular vesicular exosome;intracellular membrane-bounded organelle;intracellular organelle;intracellular organelle part;intracellular part;macromolecular complex;membrane;membrane-bounded organelle;membrane-bounded vesicle;nuclear part;nucleoplasm;organelle;organelle part;ribonucle…	Spliceosome	8	8	6	36.8	36.8	28.1	37.497	114.5	3665200000	110
P60469	P60469	Ppfia3	Liprin-alpha-3			0.616865	-0.634228			0.702218	0.896122			0.686833	0.966477			0.858057	-0.64464			0.221238	0.270618		+	2.50734	2.01305	biological regulation;cellular process;establishment of localization;establishment of localization in cell;neurotransmitter secretion;neurotransmitter transport;regulation of biological process;regulation of biological quality;regulation of cell communication;regulation of cellular process;regulation of multicellular organismal process;regulation of neurological system process;regulation of neuro…		cell part;cell surface;cytoplasm;intracellular part;presynaptic active zone;synapse part		54	54	52	53	53	51.2	133.42	323.31	4780700000	343
P60710	P60710	Actb	Actin, cytoplasmic 1;Actin, cytoplasmic 1, N-terminally processed			0.276813	0.575895			0.302234	-0.610212			0.1136	0.312584			0.0365018	-0.0752497			0.145484	0.260006			1.19838	1.21647	anatomical structure development;anatomical structure homeostasis;anatomical structure morphogenesis;ATP-dependent chromatin remodeling;axonogenesis;biological adhesion;biological regulation;cell adhesion;cell part morphogenesis;cell projection morphogenesis;cell projection organization;cell-cell adhesion;cellular component morphogenesis;cellular component organization;cellular component organiza…	adenyl nucleotide binding;adenyl ribonucleotide binding;ATP binding;binding;core promoter proximal region DNA binding;core promoter proximal region sequence-specific DNA binding;cytoskeletal protein binding;DNA binding;enhancer binding;enhancer sequence-specific DNA binding;enzyme binding;identical protein binding;kinesin binding;nitric-oxide synthase binding;nucleic acid binding;nucleotide bindi…	adherens junction;anchoring junction;axon;blood microparticle;cell cortex part;cell junction;cell part;cell projection;cell-substrate adherens junction;cell-substrate junction;chromatin;chromosomal part;cortical cytoskeleton;cytoplasmic part;cytoskeletal part;cytoskeleton;cytosol;extracellular membrane-bounded organelle;extracellular organelle;extracellular region part;extracellular space;extrace…	Adherens junction;Arrhythmogenic right ventricular cardiomyopathy (ARVC);Bacterial invasion of epithelial cells;Dilated cardiomyopathy;Focal adhesion;Hypertrophic cardiomyopathy (HCM);Leukocyte transendothelial migration;Pathogenic Escherichia coli infection;Phagosome;Phototransduction - fly;Regulation of actin cytoskeleton;Shigellosis;Tight junction;Vibrio cholerae infection;Viral myocarditis	45	1	1	94.4	4.5	4.5	41.736	264.04	5814400000	164
P60766	P60766	Cdc42	Cell division control protein 42 homolog			1.88194	2.10023			0.465796	0.690682			0.132355	-0.236949			0.247915	0.308831			1.32424	1.40574			1.75784	1.63064	actin cytoskeleton organization;actin filament branching;actin filament bundle assembly;actin filament organization;actin filament-based process;adherens junction organization;anatomical structure development;anatomical structure formation involved in morphogenesis;anatomical structure morphogenesis;angiogenesis;biological adhesion;biological regulation;canonical Wnt receptor signaling pathway;ca…	binding;catalytic activity;enzyme binding;GTP binding;GTPase activity;GTP-dependent protein binding;guanyl nucleotide binding;guanyl ribonucleotide binding;hydrolase activity;hydrolase activity, acting on acid anhydrides;hydrolase activity, acting on acid anhydrides, in phosphorus-containing anhydrides;kinase binding;nucleoside-triphosphatase activity;nucleotide binding;protein binding;protein ki…	adherens junction;anchoring junction;apical part of cell;cell body;cell junction;cell part;cell periphery;cell projection;cell-cell junction;cell-substrate adherens junction;cell-substrate junction;cytoplasm;cytoplasmic membrane-bounded vesicle;cytoplasmic part;cytoplasmic vesicle;cytoskeletal part;cytosol;extracellular membrane-bounded organelle;extracellular organelle;extracellular region part;…	Adherens junction;Axon guidance;Bacterial invasion of epithelial cells;Chemokine signaling pathway;Endocytosis;Epithelial cell signaling in Helicobacter pylori infection;Fc gamma R-mediated phagocytosis;Focal adhesion;GnRH signaling pathway;Leukocyte transendothelial migration;MAPK signaling pathway;MAPK signaling pathway - yeast;Neurotrophin signaling pathway;Pancreatic cancer;Pathogenic Escheri…	9	8	8	57.6	51.8	51.8	21.258	156.13	634910000	72
P60879	P60879	Snap25	Synaptosomal-associated protein 25			1.92594	2.6175			1.05114	1.85429			0.643701	1.43158			0.197334	-0.359737			2.31014	2.33194			1.51228	1.9819	associative learning;behavior;biological regulation;cellular component assembly;cellular component assembly at cellular level;cellular component organization;cellular component organization at cellular level;cellular component organization or biogenesis;cellular component organization or biogenesis at cellular level;cellular macromolecular complex assembly;cellular macromolecular complex subunit …	binding;calcium-dependent protein binding;protein binding;SNAP receptor activity;SNARE binding;syntaxin binding;syntaxin-1 binding	axon;axon part;axonal growth cone;BLOC complex;BLOC-1 complex;cell junction;cell part;cell projection;cell projection part;cytoplasm;cytoplasmic part;cytosolic part;Golgi apparatus part;growth cone;intracellular organelle part;intracellular part;macromolecular complex;membrane;membrane part;myelin sheath;neuron projection;organelle;organelle part;perinuclear region of cytoplasm;plasma membrane;pr…	SNARE interactions in vesicular transport	26	26	25	83	83	83	23.315	323.31	26485000000	517
P60904	P60904	Dnajc5	DnaJ homolog subfamily C member 5			1.04559	1.81362			0.21722	0.513239			0.0750486	0.235892			0.402882	-0.619778			0.722511	1.15021			0.88753	1.30496	biological regulation;negative regulation of apoptosis;negative regulation of biological process;negative regulation of cell death;negative regulation of cellular process;negative regulation of neuron apoptosis;negative regulation of programmed cell death;regulation of apoptosis;regulation of biological process;regulation of cell death;regulation of cellular process;regulation of neuron apoptosis…		cell part;clathrin-coated vesicle;coated vesicle;cytoplasmic membrane-bounded vesicle;cytoplasmic part;cytoplasmic vesicle;extracellular membrane-bounded organelle;extracellular organelle;extracellular region part;extracellular vesicular exosome;intracellular membrane-bounded organelle;intracellular organelle;intracellular organelle part;intracellular part;lysosomal membrane;melanosome;membrane;m…	Protein processing in endoplasmic reticulum	6	6	6	46	46	46	22.101	323.31	2116700000	82
P61027	P61027	Rab10	Ras-related protein Rab-10			1.73838	1.75472			1.68793	1.74618			1.14178	1.38334			0.113981	0.15951			2.16119	1.69943			1.63201	1.6579	anatomical structure morphogenesis;antigen processing and presentation;axonogenesis;biological regulation;cell differentiation;cell part morphogenesis;cell projection morphogenesis;cell projection organization;cellular component morphogenesis;cellular component organization;cellular component organization at cellular level;cellular component organization or biogenesis;cellular component organizat…	binding;catalytic activity;cytoskeletal protein binding;GDP binding;GTP binding;GTPase activity;guanyl nucleotide binding;guanyl ribonucleotide binding;hydrolase activity;hydrolase activity, acting on acid anhydrides;hydrolase activity, acting on acid anhydrides, in phosphorus-containing anhydrides;myosin binding;myosin V binding;nucleoside-triphosphatase activity;nucleotide binding;protein bindi…	adherens junction;anchoring junction;cell junction;cell part;cell projection;cell-substrate adherens junction;cell-substrate junction;cilium;cytoplasmic membrane-bounded vesicle;cytoplasmic part;cytoplasmic vesicle;cytoplasmic vesicle membrane;cytoplasmic vesicle part;endocytic vesicle membrane;endoplasmic reticulum membrane;endoplasmic reticulum part;endoplasmic reticulum tubular network;endosom…		8	7	7	37.5	32	32	22.541	151.76	2407300000	111
P61161	P61161	Actr2	Actin-related protein 2			0.283804	0.601012			0.127897	0.299607			0.403824	0.866533			0.703509	-0.84795			0.237412	0.409099			0.0513168	0.0977118	actin cytoskeleton organization;actin filament organization;actin filament-based process;actin nucleation;anatomical structure formation involved in morphogenesis;Arp2/3 complex-mediated actin nucleation;asymmetric cell division;biological regulation;cell cycle;cell cycle cytokinesis;cell cycle process;cell division;cell projection assembly;cell projection organization;cellular component assembly…	adenyl nucleotide binding;adenyl ribonucleotide binding;ATP binding;binding;nucleotide binding;purine nucleotide binding;purine ribonucleoside triphosphate binding;purine ribonucleotide binding;ribonucleotide binding;structural constituent of cytoskeleton;structural molecule activity	actin cap;adherens junction;anchoring junction;Arp2/3 protein complex;cell cortex;cell cortex part;cell junction;cell part;cell projection;cell-substrate adherens junction;cell-substrate junction;cytoplasm;cytoplasmic part;cytoskeletal part;extracellular membrane-bounded organelle;extracellular organelle;extracellular region part;extracellular vesicular exosome;focal adhesion;intracellular organe…		13	13	13	39.3	39.3	39.3	44.76	200.81	3084800000	117
P61164	P61164	Actr1a	Alpha-centractin			0.654396	-1.1812			0.989282	-1.87344			1.5146	-2.77393	+	+	3.68089	-3.77334			0.693656	0.922664			1.25163	-1.72047		adenyl nucleotide binding;adenyl ribonucleotide binding;ATP binding;binding;nucleotide binding;purine nucleotide binding;purine ribonucleoside triphosphate binding;purine ribonucleotide binding;ribonucleotide binding	cell part;centrosome;cytoplasm;cytoplasmic part;cytoskeletal part;dynactin complex;extracellular membrane-bounded organelle;extracellular organelle;extracellular region part;extracellular vesicular exosome;intracellular non-membrane-bounded organelle;intracellular organelle;intracellular organelle part;intracellular part;macromolecular complex;membrane-bounded organelle;membrane-bounded vesicle;m…		37	37	21	84.6	84.6	48.9	42.613	323.31	251720000000	2047
P61264;Q00262	P61264	Stx1b	Syntaxin-1B			0.239667	0.538503			0.22803	0.581739			0.65545	1.38517			0.55295	-0.963168			1.03577	1.30901			1.31099	1.44271	acrosome reaction;biological regulation;calcium ion-dependent exocytosis;cell differentiation;cellular chemical homeostasis;cellular component assembly;cellular component organization;cellular component organization at cellular level;cellular component organization or biogenesis;cellular component organization or biogenesis at cellular level;cellular developmental process;cellular homeostasis;cel…	binding;calcium-dependent protein binding;enzyme binding;kinase binding;protein binding;protein dimerization activity;protein kinase binding;SNAP receptor activity;SNARE binding	basolateral plasma membrane;cell junction;cell part;cell projection;cell surface;cell-cell junction;clathrin-coated vesicle;coated vesicle;cytoplasmic membrane-bounded vesicle;cytoplasmic part;cytoplasmic vesicle;endomembrane system;extracellular membrane-bounded organelle;extracellular organelle;extracellular region part;extracellular space;extracellular vesicular exosome;integral to membrane;in…	SNARE interactions in vesicular transport	24	24	22	62.2	62.2	56.6	33.244	323.31	41967000000	686
P61294	P61294	Rab6b	Ras-related protein Rab-6B			0.905404	1.44113			0.178212	0.439464			0.621576	1.25962			0.52491	-0.863939			0.404244	0.717963			0.309891	0.555985	biological regulation;cellular process;cellular response to stimulus;endosome transport;establishment of localization;establishment of localization in cell;establishment of protein localization;Golgi vesicle transport;intracellular protein transport;intracellular signal transduction;intracellular transport;intra-Golgi vesicle-mediated transport;metabolic process;protein transport;Rab protein sign…	binding;catalytic activity;cytoskeletal protein binding;GTP binding;GTPase activity;guanyl nucleotide binding;guanyl ribonucleotide binding;hydrolase activity;hydrolase activity, acting on acid anhydrides;hydrolase activity, acting on acid anhydrides, in phosphorus-containing anhydrides;myosin binding;myosin V binding;nucleoside-triphosphatase activity;nucleotide binding;protein binding;purine nu…	cell part;cytoplasmic membrane-bounded vesicle;cytoplasmic part;cytoplasmic vesicle;Golgi apparatus;Golgi apparatus part;Golgi membrane;intracellular membrane-bounded organelle;intracellular organelle;intracellular organelle part;intracellular part;membrane;membrane-bounded organelle;membrane-bounded vesicle;organelle;organelle membrane;organelle part;vesicle		9	9	2	41.8	41.8	11.5	23.461	104.62	10088000000	225
P61963	P61963	Dcaf7	DDB1- and CUL4-associated factor 7			0.00746097	0.0225849			0.102256	0.287171			0.671125	-1.44302			0.604599	-0.931823			2.38714	2.47474			0.759814	-1.00994	cellular macromolecule metabolic process;cellular metabolic process;cellular process;cellular protein metabolic process;developmental process;macromolecule metabolic process;macromolecule modification;metabolic process;multicellular organismal development;multicellular organismal process;primary metabolic process;protein metabolic process;protein modification by small protein conjugation;protein …		cell part;CUL4 RING ubiquitin ligase complex;cullin-RING ubiquitin ligase complex;cytoplasm;intracellular organelle part;intracellular part;macromolecular complex;nuclear matrix;nuclear part;nucleoplasm;organelle part;protein complex;ubiquitin ligase complex		17	17	17	66.1	66.1	66.1	38.926	323.31	6766900000	187
P61979	P61979	Hnrnpk	Heterogeneous nuclear ribonucleoprotein K			0.974077	-1.26851			0.16628	-0.336055			0.427072	0.78678			1.01772	-1.05985			0.281802	-0.425629			0.233085	0.360437	biological regulation;cellular macromolecule metabolic process;cellular metabolic process;cellular nitrogen compound metabolic process;cellular process;macromolecule metabolic process;metabolic process;mRNA metabolic process;mRNA processing;negative regulation of biological process;negative regulation of cellular metabolic process;negative regulation of cellular process;negative regulation of mac…	binding;core promoter proximal region DNA binding;core promoter proximal region sequence-specific DNA binding;DNA binding;nucleic acid binding;nucleic acid binding transcription factor activity;regulatory region DNA binding;regulatory region nucleic acid binding;RNA binding;RNA polymerase II core promoter proximal region sequence-specific DNA binding;RNA polymerase II core promoter proximal regio…	adherens junction;anchoring junction;catalytic step 2 spliceosome;cell junction;cell part;cell projection;cell-substrate adherens junction;cell-substrate junction;chromatin;chromosomal part;cytoplasm;cytoskeletal part;extracellular membrane-bounded organelle;extracellular organelle;extracellular region part;extracellular vesicular exosome;focal adhesion;intracellular non-membrane-bounded organell…	Spliceosome	18	18	18	48.4	48.4	48.4	50.976	236.22	4827100000	138
P61982	P61982	Ywhag	14-3-3 protein gamma;14-3-3 protein gamma, N-terminally processed			0.443554	1.00053			0.321001	0.870823			0.472819	1.22318			0.325306	-0.664526			1.16012	1.55183			0.534809	0.903632	biological regulation;cellular process;cellular response to chemical stimulus;cellular response to endogenous stimulus;cellular response to hormone stimulus;cellular response to insulin stimulus;cellular response to organic substance;cellular response to peptide hormone stimulus;cellular response to stimulus;establishment of localization;establishment of localization in cell;establishment of prot…	actin binding;binding;cytoskeletal protein binding;enzyme binding;insulin-like growth factor receptor binding;kinase binding;protein binding;protein domain specific binding;protein kinase binding;protein kinase C binding;receptor binding	adherens junction;anchoring junction;cell junction;cell part;cell-substrate adherens junction;cell-substrate junction;cytoplasmic part;cytoplasmic vesicle membrane;cytoplasmic vesicle part;cytosol;extracellular membrane-bounded organelle;extracellular organelle;extracellular region part;extracellular vesicular exosome;focal adhesion;intracellular organelle part;intracellular part;membrane;membran…	Cell cycle;Neurotrophin signaling pathway;Oocyte meiosis	25	21	18	87.4	87.4	81	28.302	323.31	34388000000	673
P62137	P62137	Ppp1ca	Serine/threonine-protein phosphatase PP1-alpha catalytic subunit			0.460201	0.763226			0.0276403	0.0732625			0.275966	-0.633651			1.88713	-1.91927			0.596113	0.714473			0.287988	-0.436707	anatomical structure development;anatomical structure morphogenesis;biological regulation;branching morphogenesis of a tube;carbohydrate metabolic process;cell cycle phase;cell cycle process;cell division;cellular carbohydrate metabolic process;cellular glucan metabolic process;cellular macromolecule metabolic process;cellular metabolic process;cellular polysaccharide metabolic process;cellular p…	binding;catalytic activity;cation binding;hydrolase activity;hydrolase activity, acting on ester bonds;ion binding;metal ion binding;phosphatase activity;phosphoprotein phosphatase activity;phosphoric ester hydrolase activity;protein serine/threonine phosphatase activity;ribonucleoprotein binding	cell part;cell projection;cell projection part;cytoplasm;cytoplasmic part;dendritic spine;extracellular membrane-bounded organelle;extracellular organelle;extracellular region part;extracellular vesicular exosome;glycogen granule;histone methyltransferase complex;intracellular membrane-bounded organelle;intracellular non-membrane-bounded organelle;intracellular organelle;intracellular organelle p…	Focal adhesion;Insulin signaling pathway;Long-term potentiation;Meiosis - yeast;Oocyte meiosis;Regulation of actin cytoskeleton;Vascular smooth muscle contraction	24	24	7	66.4	66.4	19.4	37.54	323.31	16291000000	447
P62141	P62141	Ppp1cb	Serine/threonine-protein phosphatase PP1-beta catalytic subunit			1.71774	1.78519			0.806339	1.19066			0.0865463	-0.194617			0.980557	-0.925043			0.0574875	0.113339			0.159501	-0.238068	biological regulation;carbohydrate metabolic process;cell cycle;cell division;cellular carbohydrate metabolic process;cellular glucan metabolic process;cellular macromolecule metabolic process;cellular metabolic process;cellular polysaccharide metabolic process;cellular process;cellular protein metabolic process;circadian regulation of gene expression;circadian rhythm;dephosphorylation;energy der…	binding;catalytic activity;cation binding;enzyme binding;hydrolase activity;hydrolase activity, acting on ester bonds;ion binding;kinase binding;metal ion binding;myosin phosphatase activity;myosin-light-chain-phosphatase activity;phosphatase activity;phosphoprotein phosphatase activity;phosphoric ester hydrolase activity;protein binding;protein kinase binding;protein serine/threonine phosphatase…	adherens junction;anchoring junction;cell junction;cell part;cell-substrate adherens junction;cell-substrate junction;cytoplasm;cytoplasmic part;extracellular membrane-bounded organelle;extracellular organelle;extracellular region part;extracellular vesicular exosome;focal adhesion;glycogen granule;histone methyltransferase complex;intracellular membrane-bounded organelle;intracellular non-membra…	Focal adhesion;Insulin signaling pathway;Long-term potentiation;Meiosis - yeast;Oocyte meiosis;Regulation of actin cytoskeleton;Vascular smooth muscle contraction	23	9	8	66.7	33.9	30.6	37.186	61.152	2745200000	110
P62196	P62196	Psmc5	26S protease regulatory subunit 8			0.566242	-0.539324			1.3983	1.20253			0.144965	-0.202614			0.00528922	-0.00605656			0.157194	-0.19166			1.07751	0.962502	biological regulation;catabolic process;cellular catabolic process;cellular macromolecule catabolic process;cellular macromolecule metabolic process;cellular metabolic process;cellular process;ER-associated protein catabolic process;macromolecule catabolic process;macromolecule metabolic process;metabolic process;modification-dependent macromolecule catabolic process;modification-dependent protei…	adenyl nucleotide binding;adenyl ribonucleotide binding;ATP binding;binding;G-protein-coupled receptor binding;hormone receptor binding;nucleotide binding;peptide hormone receptor binding;protein binding;purine nucleotide binding;purine ribonucleoside triphosphate binding;purine ribonucleotide binding;receptor binding;ribonucleotide binding;TBP-class protein binding;thyrotropin-releasing hormone …	blood microparticle;cell part;cytoplasm;cytoplasmic part;cytoplasmic vesicle;cytosolic part;cytosolic proteasome complex;extracellular membrane-bounded organelle;extracellular organelle;extracellular region part;extracellular vesicular exosome;holo TFIIH complex;inclusion body;intracellular membrane-bounded organelle;intracellular organelle;intracellular organelle part;intracellular part;macromol…	Proteasome	14	14	14	47.5	47.5	47.5	45.626	196.35	897580000	64
P62259	P62259	Ywhae	14-3-3 protein epsilon			0.179625	0.322633			0.0566347	0.13748			0.323942	0.612565			1.09672	-1.26076			1.0814	1.05886			0.0266629	-0.0531861	anatomical structure development;biological regulation;cell migration;cell motility;cellular chemical homeostasis;cellular component movement;cellular homeostasis;cellular ion homeostasis;cellular process;cerebral cortex development;chemical homeostasis;developmental process;establishment of localization;establishment of localization in cell;establishment of protein localization;hippocampus devel…	amine binding;amino acid binding;antigen binding;binding;carboxylic acid binding;channel regulator activity;enzyme binding;histone deacetylase binding;ion channel binding;MHC class II protein complex binding;MHC protein complex binding;phosphoprotein binding;phosphoserine binding;potassium channel regulator activity;protein binding;protein dimerization activity;protein domain specific binding;pro…	adherens junction;anchoring junction;axon;cell junction;cell part;cell projection;cell-substrate adherens junction;cell-substrate junction;cytoplasmic membrane-bounded vesicle;cytoplasmic part;cytoplasmic vesicle;cytoplasmic vesicle membrane;cytoplasmic vesicle part;cytoskeletal part;cytosol;extracellular membrane-bounded organelle;extracellular organelle;extracellular region part;extracellular v…	Cell cycle;Neurotrophin signaling pathway;Oocyte meiosis	29	26	26	83.1	80	80	29.174	323.31	21120000000	518
P62484	P62484	Abi2	Abl interactor 2			0.410949	-0.591946			1.06008	1.34917			0.0351763	0.0846768			0.443159	-0.509718			0.554339	0.769153			0.869197	0.967626	actin cytoskeleton organization;actin filament organization;actin filament-based process;actin polymerization or depolymerization;anatomical structure development;behavior;biological regulation;camera-type eye development;cell migration;cell motility;cell projection organization;cellular component movement;cellular component organization;cellular component organization at cellular level;cellular …	binding;enzyme binding;proline-rich region binding;protein binding;protein complex binding;protein domain specific binding;SH3 domain binding;ubiquitin protein ligase binding	adherens junction;anchoring junction;cell junction;cell part;cell projection;cell-cell adherens junction;cell-cell junction;cytoplasmic part;cytoskeleton;cytosol;dendrite;filopodium;intracellular non-membrane-bounded organelle;intracellular organelle;intracellular part;lamellipodium;macromolecular complex;neuron projection;non-membrane-bounded organelle;organelle;protein complex;SCAR complex	Regulation of actin cytoskeleton	12	9	9	30.3	26	26	49.387	117.41	804700000	74
P62743	P62743	Ap2s1	AP-2 complex subunit sigma		+	2.63672	3.37122			0.547527	1.29105			0.479957	-1.05029			0.205241	-0.388739			0.297754	0.593908		+	2.54068	2.8062	cellular component organization;cellular component organization or biogenesis;cellular membrane organization;cellular process;endocytosis;establishment of localization;establishment of localization in cell;establishment of protein localization;intracellular protein transport;intracellular transport;membrane invagination;membrane organization;protein transport;transport;vesicle-mediated transport	protein transporter activity;substrate-specific transporter activity;transporter activity	AP-2 adaptor complex;AP-type membrane coat adaptor complex;cell part;clathrin adaptor complex;cytoplasmic part;cytoplasmic vesicle part;intracellular organelle part;intracellular part;macromolecular complex;membrane part;organelle part;plasma membrane part;protein complex	Endocrine and other factor-regulated calcium reabsorption;Endocytosis;Huntington's disease	8	8	8	46.5	46.5	46.5	17.018	142.88	8957200000	328
P62746	P62746	Rhob	Rho-related GTP-binding protein RhoB			1.41158	1.84261			0.0386242	0.0840439			0.182505	0.40609			0.558784	-0.610569			0.156212	0.275126			0.270711	0.386068	anatomical structure formation involved in morphogenesis;angiogenesis;apoptosis;biological adhesion;biological regulation;cell adhesion;cell death;cell differentiation;cellular developmental process;cellular process;cellular response to abiotic stimulus;cellular response to chemical stimulus;cellular response to hydrogen peroxide;cellular response to ionizing radiation;cellular response to oxidat…	binding;GDP binding;GTP binding;guanyl nucleotide binding;guanyl ribonucleotide binding;nucleotide binding;purine nucleotide binding;purine ribonucleoside triphosphate binding;purine ribonucleotide binding;ribonucleotide binding	adherens junction;anchoring junction;cell division site part;cell junction;cell part;cell-substrate adherens junction;cell-substrate junction;cleavage furrow;cytoplasmic part;cytosol;early endosome;endosomal part;endosome;endosome membrane;extracellular membrane-bounded organelle;extracellular organelle;extracellular region part;extracellular vesicular exosome;focal adhesion;intracellular membran…		11	11	9	66.8	66.8	53.6	22.123	168.36	1037800000	63
P62751	P62751	Rpl23a	60S ribosomal protein L23a			0.791302	-1.31444			0.687269	1.31279			0.605855	-1.24998			0.716998	-1.00249			1.18407	-1.31403			0.0296844	-0.0675631	biosynthetic process;cellular biosynthetic process;cellular macromolecule biosynthetic process;cellular macromolecule metabolic process;cellular metabolic process;cellular process;cellular protein metabolic process;macromolecule biosynthetic process;macromolecule metabolic process;metabolic process;primary metabolic process;protein metabolic process;translation	binding;nucleic acid binding;nucleotide binding;RNA binding;rRNA binding;structural constituent of ribosome;structural molecule activity	cell part;cytoplasmic part;intracellular membrane-bounded organelle;intracellular non-membrane-bounded organelle;intracellular organelle;intracellular part;macromolecular complex;membrane-bounded organelle;non-membrane-bounded organelle;nucleus;organelle;ribonucleoprotein complex;ribosome	Ribosome	9	9	9	41.7	41.7	41.7	17.695	49.563	3255400000	69
P62806	P62806	Hist1h4a	Histone H4			0.804335	-1.59204			0.257091	-0.721223			0.724326	-1.73543			0.336053	0.781875			0.159419	-0.354154			0.229176	0.496797	biological regulation;cellular component assembly;cellular component assembly at cellular level;cellular component organization;cellular component organization at cellular level;cellular component organization or biogenesis;cellular component organization or biogenesis at cellular level;cellular macromolecular complex assembly;cellular macromolecular complex subunit organization;cellular process;…	binding;DNA binding;nucleic acid binding	cell part;chromosomal part;chromosome;extracellular membrane-bounded organelle;extracellular organelle;extracellular region part;extracellular vesicular exosome;intracellular non-membrane-bounded organelle;intracellular organelle;intracellular organelle part;intracellular part;macromolecular complex;membrane;membrane-bounded organelle;membrane-bounded vesicle;non-membrane-bounded organelle;nuclea…	Systemic lupus erythematosus	11	11	11	57.3	57.3	57.3	11.367	72.556	24426000000	192
P62814	P62814	Atp6v1b2	V-type proton ATPase subunit B, brain isoform			0.134139	-0.275307			0.195208	0.413129			0.02587	-0.0700804			0.352653	-0.476946			0.819816	1.16418		+	2.59901	2.22584	ATP hydrolysis coupled proton transport;ATP metabolic process;cation transport;cellular metabolic process;cellular nitrogen compound metabolic process;cellular process;energy coupled proton transport, against electrochemical gradient;establishment of localization;heterocycle metabolic process;hydrogen transport;ion transmembrane transport;ion transport;metabolic process;monovalent inorganic catio…	adenyl nucleotide binding;adenyl ribonucleotide binding;ATP binding;binding;catalytic activity;hydrolase activity;hydrolase activity, acting on acid anhydrides;hydrolase activity, acting on acid anhydrides, catalyzing transmembrane movement of substances;nucleotide binding;purine nucleotide binding;purine ribonucleoside triphosphate binding;purine ribonucleotide binding;ribonucleotide binding;tra…	cell part;cell projection;cytoplasm;cytoplasmic membrane-bounded vesicle;cytoplasmic part;cytoplasmic vesicle;cytosol;endomembrane system;extracellular membrane-bounded organelle;extracellular organelle;extracellular region part;extracellular vesicular exosome;integral to membrane;intracellular membrane-bounded organelle;intracellular organelle;intracellular organelle part;intracellular part;intr…	Collecting duct acid secretion;Epithelial cell signaling in Helicobacter pylori infection;Oxidative phosphorylation;Phagosome;Rheumatoid arthritis;Vibrio cholerae infection	26	26	26	63	63	63	56.55	323.31	3575100000	196
P62821	P62821	Rab1A	Ras-related protein Rab-1A			0.742336	1.32507			0.66534	1.17673			0.378582	-0.775656			0.244703	-0.431126			0.177376	0.352379			0.463031	0.706022	anatomical structure morphogenesis;autophagic vacuole assembly;autophagy;biological adhesion;biological regulation;cargo loading into COPII-coated vesicle;cargo loading into vesicle;catabolic process;cell adhesion;cell migration;cell morphogenesis;cell morphogenesis involved in differentiation;cell motility;cell-substrate adhesion;cellular catabolic process;cellular component assembly;cellular co…	binding;catalytic activity;GTP binding;GTPase activity;guanyl nucleotide binding;guanyl ribonucleotide binding;hydrolase activity;hydrolase activity, acting on acid anhydrides;hydrolase activity, acting on acid anhydrides, in phosphorus-containing anhydrides;nucleoside-triphosphatase activity;nucleotide binding;purine nucleotide binding;purine ribonucleoside triphosphate binding;purine ribonucleo…	cell part;cytoplasmic membrane-bounded vesicle;cytoplasmic part;cytoplasmic vesicle;cytosol;early endosome;endoplasmic reticulum membrane;endoplasmic reticulum part;endosome;extracellular membrane-bounded organelle;extracellular organelle;extracellular region part;extracellular vesicular exosome;Golgi apparatus;Golgi apparatus part;Golgi membrane;intracellular membrane-bounded organelle;intracell…		13	13	8	68.8	68.8	42.4	22.677	208.48	4166500000	110
P62830	P62830	Rpl23	60S ribosomal protein L23			0.902946	-1.64162			0.413384	1.01541			0.467154	-1.15399			0.813588	-1.21446			0.722778	-1.07559			0.757167	-1.09731	biosynthetic process;cellular biosynthetic process;cellular macromolecule biosynthetic process;cellular macromolecule metabolic process;cellular metabolic process;cellular process;cellular protein metabolic process;macromolecule biosynthetic process;macromolecule metabolic process;metabolic process;primary metabolic process;protein metabolic process;translation	structural constituent of ribosome;structural molecule activity	adherens junction;anchoring junction;cell junction;cell part;cell-substrate adherens junction;cell-substrate junction;cytoplasm;cytoplasmic part;cytosolic large ribosomal subunit;cytosolic part;cytosolic ribosome;extracellular membrane-bounded organelle;extracellular organelle;extracellular region part;extracellular vesicular exosome;focal adhesion;intracellular non-membrane-bounded organelle;int…	Ribosome	5	5	5	37.9	37.9	37.9	14.865	43.338	5711000000	92
P62835	P62835	Rap1a	Ras-related protein Rap-1A			1.4484	1.66381			0.0956006	-0.147951			0.275529	-0.423416			0.0705417	0.0991611			0.43598	0.617195			0.757611	0.809313	anatomical structure development;biological regulation;cell development;cellular developmental process;cellular process;cellular response to cAMP;cellular response to chemical stimulus;cellular response to organic substance;cellular response to stimulus;developmental process;endothelial cell development;epithelial cell development;establishment of endothelial barrier;establishment of localization…	binding;catalytic activity;enzyme binding;enzyme regulator activity;GTP binding;GTPase activity;GTPase binding;GTPase regulator activity;guanyl nucleotide binding;guanyl ribonucleotide binding;guanyl-nucleotide exchange factor activity;hydrolase activity;hydrolase activity, acting on acid anhydrides;hydrolase activity, acting on acid anhydrides, in phosphorus-containing anhydrides;nucleoside-trip…	cell junction;cell part;cell projection;cytoplasm;cytoplasmic part;early endosome;endosome;extracellular membrane-bounded organelle;extracellular organelle;extracellular region part;extracellular vesicular exosome;guanyl-nucleotide exchange factor complex;intracellular membrane-bounded organelle;intracellular organelle;intracellular part;late endosome;macromolecular complex;membrane;membrane-boun…	Chemokine signaling pathway;Focal adhesion;Leukocyte transendothelial migration;Long-term potentiation;MAPK signaling pathway;Neurotrophin signaling pathway;Pancreatic secretion;Renal cell carcinoma	12	12	2	52.2	52.2	15.2	20.987	40.244	752360000	62
P62874	P62874	Gnb1	Guanine nucleotide-binding protein G(I)/G(S)/G(T) subunit beta-1			1.0963	1.78172			0.140135	0.376271			0.486026	1.11313			0.282598	-0.570358			0.741266	1.04501			0.981044	1.32216	activation of phospholipase C activity;activation of phospholipase C activity by G-protein coupled receptor protein signaling pathway coupled to IP3 second messenger;anatomical structure development;apoptosis;biological regulation;calcium ion homeostasis;cardiac muscle cell apoptosis;cation homeostasis;cell death;cell proliferation;cell surface receptor linked signaling pathway;cellular calcium i…	binding;catalytic activity;cytoskeletal protein binding;enzyme binding;GTPase activity;GTPase binding;hydrolase activity;hydrolase activity, acting on acid anhydrides;hydrolase activity, acting on acid anhydrides, in phosphorus-containing anhydrides;molecular transducer activity;nucleoside-triphosphatase activity;protein binding;protein complex binding;pyrophosphatase activity;signal transducer a…	cell body;cell part;cell projection;cell projection part;cilium;cilium part;cytoplasmic part;dendrite;extracellular membrane-bounded organelle;extracellular organelle;extracellular region part;extracellular vesicular exosome;extrinsic to internal side of plasma membrane;extrinsic to membrane;extrinsic to plasma membrane;heterotrimeric G-protein complex;intracellular organelle part;intracellular p…	Chemokine signaling pathway;Phototransduction;Taste transduction	19	19	12	71.5	71.5	41.2	37.377	323.31	34013000000	577
P62880	P62880	Gnb2	Guanine nucleotide-binding protein G(I)/G(S)/G(T) subunit beta-2			1.38576	2.02063			0.164017	0.444118			0.283641	0.736142			0.223831	-0.433157			0.279829	0.544525			0.395253	0.699282	biological regulation;cell surface receptor linked signaling pathway;cellular process;cellular response to stimulus;G-protein coupled receptor protein signaling pathway;metabolic process;regulation of biological process;regulation of cellular process;response to stimulus;signal transduction	binding;calcium channel regulator activity;catalytic activity;channel regulator activity;enzyme binding;GTPase activity;GTPase binding;hydrolase activity;hydrolase activity, acting on acid anhydrides;hydrolase activity, acting on acid anhydrides, in phosphorus-containing anhydrides;molecular transducer activity;nucleoside-triphosphatase activity;protein binding;protein complex binding;pyrophospha…	adherens junction;anchoring junction;cell body;cell junction;cell part;cell-substrate adherens junction;cell-substrate junction;cytoplasmic part;extracellular membrane-bounded organelle;extracellular organelle;extracellular region part;extracellular space;extracellular vesicular exosome;extrinsic to internal side of plasma membrane;extrinsic to membrane;extrinsic to plasma membrane;focal adhesion…	Chemokine signaling pathway	16	10	7	69.4	48.2	40.3	37.331	323.31	10122000000	235
P62881	P62881	Gnb5	Guanine nucleotide-binding protein subunit beta-5			1.76674	1.36794			0.640044	0.780382			0.151134	-0.174931			0.177334	-0.141053			0.525136	0.557352			0.0468505	0.0521227	biological regulation;cell surface receptor linked signaling pathway;cellular process;cellular response to stimulus;G-protein coupled receptor protein signaling pathway;regulation of biological process;regulation of cellular process;response to stimulus;signal transduction	binding;chaperone binding;G-protein gamma-subunit binding;molecular transducer activity;protein binding;signal transducer activity	cell part;cell projection;cilium;intracellular membrane-bounded organelle;intracellular organelle;intracellular part;membrane;membrane-bounded organelle;myelin sheath;nonmotile primary cilium;nucleus;organelle;photoreceptor inner segment;photoreceptor outer segment;plasma membrane;primary cilium	Chemokine signaling pathway	5	5	5	19.7	19.7	19.7	43.565	36.63	922560000	47
P62908	P62908	Rps3	40S ribosomal protein S3			1.0499	-2.02102			1.15266	-2.17007			0.462777	-1.34484			0.612293	-1.19745			0.845493	-1.46699			0.310762	-0.621782	apoptosis;biological regulation;biosynthetic process;catabolic process;cell cycle phase;cell cycle process;cell death;cell division;cellular biosynthetic process;cellular catabolic process;cellular component organization;cellular component organization at cellular level;cellular component organization or biogenesis;cellular component organization or biogenesis at cellular level;cellular macromole…	binding;carbon-oxygen lyase activity;catalytic activity;damaged DNA binding;DNA binding;DNA N-glycosylase activity;DNA-(apurinic or apyrimidinic site) lyase activity;enzyme binding;hydrolase activity;hydrolase activity, acting on glycosyl bonds;hydrolase activity, hydrolyzing N-glycosyl compounds;kinase binding;lyase activity;mRNA binding;NF-kappaB binding;nucleic acid binding;oxidized base lesio…	adherens junction;anchoring junction;cell junction;cell part;cell projection membrane;cell projection part;cell-substrate adherens junction;cell-substrate junction;cytoplasm;cytoplasmic part;cytoskeletal part;cytosol;cytosolic small ribosomal subunit;extracellular membrane-bounded organelle;extracellular organelle;extracellular region part;extracellular vesicular exosome;focal adhesion;intracellu…	Ribosome	22	22	22	77.8	77.8	77.8	26.674	172.92	68431000000	404
P62983;P62984;P0CG49;P0CG50	P62983;P62984;P0CG49;P0CG50	Rps27a;Uba52;Ubb;Ubc	Ubiquitin-40S ribosomal protein S27a;Ubiquitin;40S ribosomal protein S27a;Ubiquitin-60S ribosomal protein L40;Ubiquitin;60S ribosomal protein L40;Polyubiquitin-B;Ubiquitin;Polyubiquitin-C;Ubiquitin;Ubiquitin-related 1;Ubiquitin-related 2			0.262255	0.423267			0.592198	0.807443			0.524234	0.855151			0.171131	-0.311595			0.566647	0.605883			1.17723	0.957934	adipose tissue development;anatomical structure development;anatomical structure morphogenesis;biological regulation;biosynthetic process;cell cycle phase;cell cycle process;cell development;cell part morphogenesis;cell projection morphogenesis;cell projection organization;cellular biosynthetic process;cellular chemical homeostasis;cellular component morphogenesis;cellular component movement;cell…	binding;cation binding;enzyme binding;ion binding;metal ion binding;protease binding;protein binding;structural constituent of ribosome;structural molecule activity	cell body;cell part;cell projection;cytoplasm;cytoplasmic part;cytosol;cytosolic small ribosomal subunit;extracellular membrane-bounded organelle;extracellular organelle;extracellular region part;extracellular vesicular exosome;intracellular membrane-bounded organelle;intracellular non-membrane-bounded organelle;intracellular organelle;intracellular organelle part;intracellular part;macromolecula…	Parkinson's disease;PPAR signaling pathway;Ribosome	13	13	13	59.6	59.6	59.6	17.951	323.31	46385000000	979
P63001;P60764;Q05144;Q8R527;Q9ER71	P63001;P60764	Rac1;Rac3	Ras-related C3 botulinum toxin substrate 1;Ras-related C3 botulinum toxin substrate 3			1.55607	2.18121			0.361723	0.797056			0.353736	-0.85141			0.526007	-0.816751			0.335955	0.608591			0.696328	1.08034	actin cytoskeleton organization;actin filament organization;actin filament polymerization;actin filament-based process;actin polymerization or depolymerization;anatomical structure arrangement;anatomical structure development;anatomical structure homeostasis;anatomical structure morphogenesis;auditory receptor cell morphogenesis;axon guidance;biological adhesion;biological regulation;bone resorpt…	binding;calcium-dependent protein binding;catalytic activity;enzyme binding;enzyme regulator activity;GBD domain binding;GDP-dissociation inhibitor binding;GTP binding;GTPase activity;GTP-dependent protein binding;guanyl nucleotide binding;guanyl ribonucleotide binding;hydrolase activity;hydrolase activity, acting on acid anhydrides;hydrolase activity, acting on acid anhydrides, in phosphorus-con…	actin filament;adherens junction;anchoring junction;cell body;cell junction;cell part;cell periphery;cell projection;cell projection membrane;cell projection part;cell-substrate adherens junction;cell-substrate junction;cytoplasm;cytoplasmic membrane-bounded vesicle;cytoplasmic part;cytoplasmic vesicle;cytoskeletal part;cytosol;early endosome membrane;endomembrane system;endosomal part;endosome m…	Adherens junction;Amyotrophic lateral sclerosis (ALS);Axon guidance;B cell receptor signaling pathway;Bacterial invasion of epithelial cells;Chemokine signaling pathway;Colorectal cancer;Epithelial cell signaling in Helicobacter pylori infection;Fc epsilon RI signaling pathway;Fc gamma R-mediated phagocytosis;Focal adhesion;Insulin signaling pathway;Leukocyte transendothelial migration;MAPK signa…	11	11	10	65.1	65.1	59.4	21.45	75.5	4943200000	192
P63011	P63011	Rab3a	Ras-related protein Rab-3A			1.39342	1.75747			0.0748782	-0.202074			0.148876	0.377473			0.288263	-0.493691			0.546513	0.817386			0.842388	1.16374	anatomical structure development;anatomical structure morphogenesis;axonogenesis;biological regulation;cell communication;cell part morphogenesis;cell projection morphogenesis;cell projection organization;cell-cell signaling;cellular component morphogenesis;cellular component organization;cellular component organization at cellular level;cellular component organization or biogenesis;cellular comp…	ATPase activator activity;ATPase regulator activity;binding;catalytic activity;cytoskeletal protein binding;enzyme activator activity;enzyme regulator activity;GTP binding;GTPase activity;guanyl nucleotide binding;guanyl ribonucleotide binding;hydrolase activity;hydrolase activity, acting on acid anhydrides;hydrolase activity, acting on acid anhydrides, in phosphorus-containing anhydrides;myosin …	acrosomal vesicle;axon;axon part;cell part;cell projection;cell projection part;clathrin-coated vesicle;coated vesicle;cytoplasmic membrane-bounded vesicle;cytoplasmic part;cytoplasmic vesicle;cytoplasmic vesicle membrane;cytoplasmic vesicle part;cytosol;endosome;intracellular membrane-bounded organelle;intracellular organelle;intracellular organelle part;intracellular part;macromolecular complex…		9	9	7	49.5	49.5	37.3	24.97	323.31	9023200000	218
P63017	P63017	Hspa8	Heat shock cognate 71 kDa protein			0.305017	0.537006			0.889646	1.2744			0.498175	0.923242			0.255425	-0.380414			0.885185	0.94119			1.1353	1.05072	biological regulation;biosynthetic process;cellular biosynthetic process;cellular component disassembly;cellular component disassembly at cellular level;cellular component organization;cellular component organization at cellular level;cellular component organization or biogenesis;cellular component organization or biogenesis at cellular level;cellular macromolecular complex disassembly;cellular m…	adenyl nucleotide binding;adenyl ribonucleotide binding;antigen binding;ATP binding;ATPase activity;ATPase activity, coupled;binding;C3HC4-type RING finger domain binding;catalytic activity;enzyme binding;G-protein-coupled receptor binding;heat shock protein binding;hydrolase activity;hydrolase activity, acting on acid anhydrides;hydrolase activity, acting on acid anhydrides, in phosphorus-contai…	adherens junction;anchoring junction;blood microparticle;cell junction;cell part;cell-substrate adherens junction;cell-substrate junction;cytoplasmic membrane-bounded vesicle;cytoplasmic part;cytoplasmic vesicle;cytosol;extracellular membrane-bounded organelle;extracellular organelle;extracellular region part;extracellular space;extracellular vesicular exosome;focal adhesion;intracellular;intrace…	Antigen processing and presentation;Endocytosis;MAPK signaling pathway;Measles;Protein processing in endoplasmic reticulum;Spliceosome;Toxoplasmosis	76	76	54	90.7	90.7	77.9	70.87	323.31	642780000000	4646
P63037	P63037	Dnaja1	DnaJ homolog subfamily A member 1			0.707957	-0.967615			1.45936	2.13922			0.0836118	0.19624			0.597765	-0.699705			0.196232	0.341941			0.526571	0.677187	androgen receptor signaling pathway;biological regulation;cell motility;cellular component movement;cellular localization;cellular macromolecule localization;cellular macromolecule metabolic process;cellular metabolic process;cellular process;cellular protein localization;cellular protein metabolic process;cellular response to stimulus;cellular response to stress;detection of stimulus;DNA damage …	adenyl nucleotide binding;adenyl ribonucleotide binding;ATP binding;binding;C3HC4-type RING finger domain binding;cation binding;chaperone binding;enzyme binding;G-protein-coupled receptor binding;heat shock protein binding;Hsp70 protein binding;ion binding;lipoprotein particle receptor binding;low-density lipoprotein particle receptor binding;metal ion binding;nucleotide binding;protein binding;…	cell part;cytoplasmic part;cytosol;endoplasmic reticulum;extracellular membrane-bounded organelle;extracellular organelle;extracellular region part;extracellular vesicular exosome;intracellular membrane-bounded organelle;intracellular organelle;intracellular part;macromolecular complex;membrane;membrane-bounded organelle;membrane-bounded vesicle;mitochondrion;nucleus;organelle;perinuclear region …	Protein processing in endoplasmic reticulum	25	25	25	63.2	63.2	63.2	44.868	323.31	22077000000	240
P63038	P63038	Hspd1	60 kDa heat shock protein, mitochondrial			0.289453	-0.568106			0.0835995	-0.211227			0.809188	-1.38663			0.0280833	-0.0562574			0.948674	1.23779			0.332629	0.586876	activation of caspase activity;activation of immune response;activation of innate immune response;adaptive immune response;adaptive immune response based on somatic recombination of immune receptors built from immunoglobulin superfamily domains;B cell activation;B cell activation involved in immune response;B cell cytokine production;B cell mediated immunity;B cell proliferation;biological regula…	adenyl nucleotide binding;adenyl ribonucleotide binding;ATP binding;binding;chaperone binding;double-stranded RNA binding;enzyme binding;lipopolysaccharide binding;nucleic acid binding;nucleotide binding;p53 binding;protein binding;purine nucleotide binding;purine ribonucleoside triphosphate binding;purine ribonucleotide binding;ribonucleotide binding;RNA binding;ubiquitin protein ligase binding	cell part;cell surface;coated pit;coated vesicle;cyclin-dependent protein kinase activating kinase holoenzyme complex;cytoplasm;cytoplasmic membrane-bounded vesicle;cytoplasmic part;cytoplasmic vesicle;cytosol;early endosome;endosome;extracellular membrane-bounded organelle;extracellular organelle;extracellular region part;extracellular space;extracellular vesicular exosome;intracellular membrane…	ko05152;RNA degradation;Type I diabetes mellitus	36	36	36	69.6	69.6	69.6	60.955	323.31	5417900000	349
P63044	P63044	Vamp2	Vesicle-associated membrane protein 2			0.336951	-0.70889			0.0264908	0.0770289			0.397894	0.825991		+	3.01986	-2.69341			0.830307	0.957279			1.01233	1.07947	biological regulation;calcium ion-dependent exocytosis;cell activation;cell activation involved in immune response;cellular component assembly;cellular component organization;cellular component organization at cellular level;cellular component organization or biogenesis;cellular component organization or biogenesis at cellular level;cellular membrane fusion;cellular membrane organization;cellular…	binding;calcium-dependent protein binding;calmodulin binding;lipid binding;phospholipid binding;protein binding;SNAP receptor activity;SNARE binding;syntaxin binding;syntaxin-1 binding	cell junction;cell part;cell projection part;clathrin coated vesicle membrane;clathrin-coated vesicle;coated vesicle;coated vesicle membrane;cytoplasmic membrane-bounded vesicle;cytoplasmic part;cytoplasmic vesicle;cytoplasmic vesicle membrane;cytoplasmic vesicle part;extracellular membrane-bounded organelle;extracellular organelle;extracellular region part;extracellular vesicular exosome;Golgi a…	Salivary secretion;SNARE interactions in vesicular transport;Vasopressin-regulated water reabsorption	10	10	4	70.7	70.7	39.7	12.691	323.31	11139000000	331
P63046	P63046	Sult4a1	Sulfotransferase 4A1			0.495255	-0.738268			0.643783	-0.902768			0.452339	-0.797547			0.277611	-0.376184			1.23942	1.35956	+	+	4.40864	2.80427	cellular metabolic process;cellular process;lipid metabolic process;metabolic process;primary metabolic process;steroid metabolic process;sulfur compound metabolic process	catalytic activity;sulfotransferase activity;transferase activity;transferase activity, transferring sulfur-containing groups	cell part;cytoplasm;intracellular part		13	13	13	50	50	50	33.053	271.56	2423500000	181
P63085	P63085	Mapk1	Mitogen-activated protein kinase 1			1.28116	1.43034			0.977291	1.30452			1.15995	1.63997			0.075182	0.113221			0.834551	0.901298			0.343823	0.398889	activation of immune response;anatomical structure development;anatomical structure formation involved in morphogenesis;anatomical structure morphogenesis;antigen receptor-mediated signaling pathway;apoptosis;B cell receptor signaling pathway;biological regulation;biosynthetic process;blood vessel development;caveolin-mediated endocytosis;cell cycle;cell death;cell proliferation;cell surface rece…	adenyl nucleotide binding;adenyl ribonucleotide binding;ATP binding;binding;catalytic activity;enzyme binding;kinase activity;MAP kinase activity;molecular transducer activity;nucleotide binding;phosphatase binding;phosphoprotein binding;phosphotransferase activity, alcohol group as acceptor;phosphotyrosine binding;protein binding;protein kinase activity;protein phosphorylated amino acid binding;…	adherens junction;anchoring junction;axon;caveola;cell junction;cell part;cell projection;cell projection cytoplasm;cell projection part;cell-substrate adherens junction;cell-substrate junction;cytoplasm;cytoplasmic part;cytoskeletal part;cytoskeleton;cytosol;dendrite cytoplasm;early endosome;endosome;extracellular membrane-bounded organelle;extracellular organelle;extracellular region part;extra…	Acute myeloid leukemia;Adherens junction;Aldosterone-regulated sodium reabsorption;Alzheimer's disease;Axon guidance;B cell receptor signaling pathway;Bladder cancer;Chagas disease (American trypanosomiasis);Chemokine signaling pathway;Chronic myeloid leukemia;Colorectal cancer;Dorso-ventral axis formation;Endometrial cancer;ErbB signaling pathway;Fc epsilon RI signaling pathway;Fc gamma R-mediat…	13	13	11	45.3	45.3	37.7	41.275	55.418	1525800000	97
P63087	P63087	Ppp1cc	Serine/threonine-protein phosphatase PP1-gamma catalytic subunit			0.247416	0.49366			0.0196481	-0.0456357			1.33859	-1.84677			1.10423	-1.17687			0.117674	-0.214396			0.0173718	-0.0324685	biological regulation;carbohydrate metabolic process;cell cycle;cell division;cellular carbohydrate metabolic process;cellular glucan metabolic process;cellular macromolecule metabolic process;cellular metabolic process;cellular polysaccharide metabolic process;cellular process;cellular protein metabolic process;circadian regulation of gene expression;circadian rhythm;dephosphorylation;energy der…	binding;catalytic activity;cation binding;hydrolase activity;hydrolase activity, acting on ester bonds;ion binding;metal ion binding;phosphatase activity;phosphoprotein phosphatase activity;phosphoric ester hydrolase activity;protein serine/threonine phosphatase activity	adherens junction;anchoring junction;cell division site part;cell junction;cell part;cell-substrate adherens junction;cell-substrate junction;chromosomal part;cleavage furrow;condensed chromosome kinetochore;cytoplasmic part;focal adhesion;histone methyltransferase complex;intracellular membrane-bounded organelle;intracellular non-membrane-bounded organelle;intracellular organelle;intracellular o…	Focal adhesion;Insulin signaling pathway;Long-term potentiation;Meiosis - yeast;Oocyte meiosis;Regulation of actin cytoskeleton;Vascular smooth muscle contraction	21	3	3	62.8	11.5	11.5	36.983	190.08	4139000000	108
P63101	P63101	Ywhaz	14-3-3 protein zeta/delta			0.0971065	0.104172			0.144495	-0.265927			0.034819	0.0439387		+	2.72883	-2.11057			1.34638	0.709337			0.953228	0.551173	amine transport;biological regulation;cellular component assembly;cellular component assembly at cellular level;cellular component organization;cellular component organization at cellular level;cellular component organization or biogenesis;cellular component organization or biogenesis at cellular level;cellular process;establishment of Golgi localization;establishment of localization;establishmen…	binding;enzyme binding;identical protein binding;kinase binding;protein binding;protein domain specific binding;protein kinase binding;transcription factor binding	adherens junction;anchoring junction;blood microparticle;cell junction;cell leading edge;cell part;cell-substrate adherens junction;cell-substrate junction;cytoplasmic membrane-bounded vesicle;cytoplasmic part;cytoplasmic vesicle;cytoplasmic vesicle membrane;cytoplasmic vesicle part;cytoskeletal part;cytosol;extracellular membrane-bounded organelle;extracellular organelle;extracellular region par…	Cell cycle;Neurotrophin signaling pathway;Oocyte meiosis	30	30	22	87.3	87.3	72.2	27.771	323.31	56862000000	951
P63141;P16390;B2RQA1;Q61762;P59053	P63141;P16390	Kcna2;Kcna3	Potassium voltage-gated channel subfamily A member 2;Potassium voltage-gated channel subfamily A member 3			0.00551745	-0.010734			0.374054	-0.45237			0.426417	-0.581062			0.236786	-0.250955			1.71193	1.69153			0.104751	0.165219	anatomical structure arrangement;behavior;biological regulation;calcium ion homeostasis;cation homeostasis;cation transport;cellular calcium ion homeostasis;cellular cation homeostasis;cellular chemical homeostasis;cellular component assembly;cellular component organization;cellular component organization or biogenesis;cellular divalent inorganic cation homeostasis;cellular homeostasis;cellular i…	actinin binding;alpha-actinin binding;binding;cation channel activity;cation transmembrane transporter activity;channel activity;channel inhibitor activity;channel regulator activity;cytoskeletal protein binding;delayed rectifier potassium channel activity;enzyme binding;gated channel activity;ion channel activity;ion channel inhibitor activity;ion transmembrane transporter activity;kinase bindin…	axon;axon part;axon terminus;cation channel complex;cell body membrane;cell junction;cell part;cell projection;cell projection membrane;cell projection part;cell-cell contact zone;cell-cell junction;contractile fiber part;cytoplasmic part;dendrite;endoplasmic reticulum;endoplasmic reticulum membrane;endoplasmic reticulum part;Golgi apparatus;integral to membrane;integral to plasma membrane;interc…		12	12	6	34.9	34.9	21.8	56.7	138.85	1965600000	62
P63250	P63250	Kcnj3	G protein-activated inward rectifier potassium channel 1		+	3.28984	2.21057			1.05791	0.304867			0.561181	0.219012			1.23205	0.288987			0.00204707	-0.000833109			0.463232	0.245264	cation transport;cellular potassium ion transport;cellular process;establishment of localization;ion transmembrane transport;ion transport;metal ion transport;monovalent inorganic cation transport;potassium ion import;potassium ion transmembrane transport;potassium ion transport;response to abiotic stimulus;response to electrical stimulus;response to stimulus;transmembrane transport;transport	cation channel activity;cation transmembrane transporter activity;channel activity;gated channel activity;G-protein activated inward rectifier potassium channel activity;inward rectifier potassium channel activity;ion channel activity;ion transmembrane transporter activity;ligand-gated channel activity;ligand-gated ion channel activity;passive transmembrane transporter activity;potassium channel …	cell part;external side of plasma membrane;integral to membrane;integral to plasma membrane;intrinsic to membrane;intrinsic to plasma membrane;membrane part;plasma membrane part;T-tubule		6	6	6	15.4	15.4	15.4	56.573	10.926	65590000	14
P63260	P63260	Actg1	Actin, cytoplasmic 2;Actin, cytoplasmic 2, N-terminally processed			0.0973453	0.0746752			0.0966135	0.0725417			0.184826	0.135735			1.91742	-0.846876			0.481149	0.197457			1.17395	0.393423	actin cytoskeleton organization;actin filament-based process;actomyosin structure organization;anatomical structure homeostasis;biological adhesion;biological regulation;cell adhesion;cell-cell adhesion;cellular component organization;cellular component organization at cellular level;cellular component organization or biogenesis;cellular component organization or biogenesis at cellular level;cell…	adenyl nucleotide binding;adenyl ribonucleotide binding;ATP binding;binding;enzyme binding;identical protein binding;nucleotide binding;protein binding;purine nucleotide binding;purine ribonucleoside triphosphate binding;purine ribonucleotide binding;ribonucleotide binding;structural constituent of cytoskeleton;structural molecule activity;ubiquitin protein ligase binding	actin cytoskeleton;blood microparticle;cell part;contractile fiber;contractile fiber part;costamere;cytoplasmic part;cytoskeletal part;cytoskeleton;cytosol;extracellular membrane-bounded organelle;extracellular organelle;extracellular region part;extracellular space;extracellular vesicular exosome;filamentous actin;intracellular membrane-bounded organelle;intracellular non-membrane-bounded organe…	Adherens junction;Arrhythmogenic right ventricular cardiomyopathy (ARVC);Bacterial invasion of epithelial cells;Dilated cardiomyopathy;Focal adhesion;Hypertrophic cardiomyopathy (HCM);Leukocyte transendothelial migration;Pathogenic Escherichia coli infection;Phagosome;Phototransduction - fly;Regulation of actin cytoskeleton;Shigellosis;Tight junction;Vibrio cholerae infection;Viral myocarditis	45	45	1	94.4	94.4	4.5	41.792	323.31	2030200000000	9243
P63318	P63318	Prkcg	Protein kinase C gamma type			0.664518	0.420166			1.89977	1.41096			0.340786	-0.235866			0.144816	-0.0855905			0.603238	0.518231			1.3197	0.974159	behavior;biological regulation;cell communication;cell-cell signaling;cellular macromolecule metabolic process;cellular metabolic process;cellular process;cellular protein metabolic process;cellular response to stimulus;chemosensory behavior;cognition;developmental process;innervation;intracellular signal transduction;learning or memory;macromolecule metabolic process;macromolecule modification;m…	adenyl nucleotide binding;adenyl ribonucleotide binding;ATP binding;binding;calcium-dependent protein kinase activity;calcium-dependent protein kinase C activity;calcium-dependent protein serine/threonine kinase activity;catalytic activity;cation binding;ion binding;kinase activity;metal ion binding;nucleotide binding;phosphotransferase activity, alcohol group as acceptor;protein kinase activity;…	cell junction;cell part;cell projection;cell-cell junction;cytoplasm;cytoplasmic part;cytosol;dendrite;intracellular membrane-bounded organelle;intracellular organelle;intracellular part;membrane;membrane-bounded organelle;neuron projection;nucleus;organelle;perinuclear region of cytoplasm;plasma membrane;synapse part;synaptic membrane	African trypanosomiasis;Aldosterone-regulated sodium reabsorption;Amoebiasis;Calcium signaling pathway;Endocrine and other factor-regulated calcium reabsorption;ErbB signaling pathway;Fc gamma R-mediated phagocytosis;Focal adhesion;Gap junction;Gastric acid secretion;Glioma;Leukocyte transendothelial migration;Long-term depression;Long-term potentiation;MAPK signaling pathway;MAPK signaling pathw…	14	14	14	25.3	25.3	25.3	78.357	136.04	1778000000	57
P63321;Q9JIW9	P63321	Rala	Ras-related protein Ral-A		+	2.62497	2.52306			0.158765	-0.296276			0.059137	0.138437			0.082271	0.138816			0.387132	0.60584			0.0366995	0.0631371	actin cytoskeleton organization;actin cytoskeleton reorganization;actin filament-based process;anatomical structure formation involved in morphogenesis;apoptosis;biological regulation;cell communication;cell death;cellular component organization;cellular component organization at cellular level;cellular component organization or biogenesis;cellular component organization or biogenesis at cellular…	ATPase binding;binding;catalytic activity;cytoskeletal protein binding;Edg-2 lysophosphatidic acid receptor binding;endothelial differentiation G-protein coupled receptor binding;enzyme binding;GDP binding;G-protein-coupled receptor binding;GTP binding;GTPase activity;guanyl nucleotide binding;guanyl ribonucleotide binding;hydrolase activity;hydrolase activity, acting on acid anhydrides;hydrolase…	adherens junction;anchoring junction;autophagic vacuole;cell cortex part;cell division site part;cell junction;cell part;cell surface;cell-substrate adherens junction;cell-substrate junction;cleavage furrow;cytoplasmic membrane-bounded vesicle;cytoplasmic part;cytoplasmic vesicle;cytoplasmic vesicle membrane;cytoplasmic vesicle part;endocytic vesicle;exocyst;extracellular membrane-bounded organel…	Pancreatic cancer;Pathways in cancer	8	8	8	42.7	42.7	42.7	23.553	87.649	1196700000	68
P63328;P48455	P63328	Ppp3ca	Serine/threonine-protein phosphatase 2B catalytic subunit alpha isoform	+	+	4.81284	3.61165			1.11058	1.32134			0.150251	-0.237975			0.0571392	-0.0684081			0.440438	0.58201		+	2.15802	1.61011	anatomical structure development;biological regulation;calcineurin-NFAT signaling pathway;calcium ion transport;calcium-mediated signaling;carbohydrate homeostasis;cardiac muscle adaptation;cardiac muscle hypertrophy;cardiac muscle hypertrophy in response to stress;cation transport;cell cycle process;cell development;cellular chemical homeostasis;cellular developmental process;cellular glucose ho…	binding;calcium-dependent protein serine/threonine phosphatase activity;calmodulin binding;calmodulin-dependent protein phosphatase activity;catalytic activity;cation binding;drug binding;enzyme binding;hydrolase activity;hydrolase activity, acting on ester bonds;ion binding;metal ion binding;phosphatase activity;phosphoprotein phosphatase activity;phosphoric ester hydrolase activity;protein bind…	calcineurin complex;cell part;contractile fiber part;cytoplasm;cytoplasmic part;cytosol;extracellular membrane-bounded organelle;extracellular organelle;extracellular region part;extracellular vesicular exosome;intracellular membrane-bounded organelle;intracellular organelle;intracellular organelle part;intracellular part;macromolecular complex;membrane;membrane-bounded organelle;membrane-bounded…	Alzheimer's disease;Amyotrophic lateral sclerosis (ALS);Apoptosis;Axon guidance;B cell receptor signaling pathway;Calcium signaling pathway;ko05152;Long-term potentiation;MAPK signaling pathway;Natural killer cell mediated cytotoxicity;Oocyte meiosis;Osteoclast differentiation;T cell receptor signaling pathway;VEGF signaling pathway;Wnt signaling pathway	24	24	16	47.2	47.2	29	58.643	269.73	4196600000	185
P63330	P63330	Ppp2ca	Serine/threonine-protein phosphatase 2A catalytic subunit alpha isoform			0.281316	0.543483			0.360422	0.721994			0.720132	1.222			0.536485	-0.6426			0.279173	0.461321			0.640563	0.75987	anatomical structure development;biological regulation;cell cycle;cellular component assembly;cellular component organization;cellular component organization or biogenesis;cellular macromolecule metabolic process;cellular metabolic process;cellular process;cellular protein metabolic process;dephosphorylation;developmental process;macromolecular complex assembly;macromolecular complex subunit orga…	binding;catalytic activity;cation binding;GABA receptor binding;hydrolase activity;hydrolase activity, acting on ester bonds;ion binding;metal ion binding;phosphatase activity;phosphoprotein phosphatase activity;phosphoric ester hydrolase activity;protein binding;protein C-terminus binding;protein dimerization activity;protein heterodimerization activity;protein serine/threonine phosphatase activ…	cell part;chromosomal part;chromosome, centromeric region;cytoplasm;cytoplasmic part;cytoskeletal part;cytosol;extracellular membrane-bounded organelle;extracellular organelle;extracellular region part;extracellular vesicular exosome;intracellular membrane-bounded organelle;intracellular organelle;intracellular organelle part;intracellular part;macromolecular complex;membrane;membrane-bounded org…	Cell cycle - yeast;Chagas disease (American trypanosomiasis);Hepatitis C;Long-term depression;Meiosis - yeast;mRNA surveillance pathway;Oocyte meiosis;TGF-beta signaling pathway;Tight junction;Wnt signaling pathway	18	18	2	68.6	68.6	6.8	35.608	323.31	2362700000	102
P67778	P67778	Phb	Prohibitin			0.542737	-1.31116			0.92404	-1.91836			0.534384	-1.46924			0.870171	-1.47142			1.29532	1.94606			0.0439466	0.113389	anatomical structure morphogenesis;apoptosis;biological regulation;biosynthetic process;cell death;cell differentiation;cellular biosynthetic process;cellular component organization;cellular component organization at cellular level;cellular component organization or biogenesis;cellular component organization or biogenesis at cellular level;cellular developmental process;cellular macromolecule bio…	binding;DNA binding;enzyme binding;histone deacetylase binding;nucleic acid binding;nucleic acid binding transcription factor activity;protein binding;regulatory region DNA binding;regulatory region nucleic acid binding;sequence-specific DNA binding RNA polymerase II transcription factor activity;sequence-specific DNA binding transcription factor activity;transcription regulatory region DNA bindi…	cell part;cell surface;cytoplasm;cytoplasmic part;extracellular membrane-bounded organelle;extracellular organelle;extracellular region part;extracellular vesicular exosome;extrinsic to membrane;extrinsic to mitochondrial outer membrane;extrinsic to organelle membrane;integral to membrane;integral to plasma membrane;intracellular membrane-bounded organelle;intracellular organelle;intracellular or…		26	26	26	87.1	87.1	87.1	29.82	323.31	18406000000	344
P67871	P67871	Csnk2b	Casein kinase II subunit beta			1.61907	1.63145			1.73427	1.96475			1.05274	1.32433			0.0943581	-0.108698			0.567269	0.633555			0.433106	0.49788	adiponectin-mediated signaling pathway;anatomical structure morphogenesis;biological regulation;cell surface receptor linked signaling pathway;cellular process;cellular response to chemical stimulus;cellular response to cytokine stimulus;cellular response to organic substance;cellular response to stimulus;cytokine-mediated signaling pathway;developmental process;endothelial tube morphogenesis;epi…	binding;cation binding;chromatin binding;enzyme regulator activity;identical protein binding;ion binding;kinase regulator activity;metal ion binding;protein binding;protein domain specific binding;protein kinase regulator activity;receptor binding;transcription factor binding	cell part;cytoplasm;extracellular membrane-bounded organelle;extracellular organelle;extracellular region part;extracellular vesicular exosome;intracellular membrane-bounded organelle;intracellular organelle;intracellular organelle part;intracellular part;macromolecular complex;membrane;membrane-bounded organelle;membrane-bounded vesicle;nuclear part;nucleus;organelle;organelle part;PcG protein c…	Adherens junction;Circadian rhythm - plant;Measles;Ribosome biogenesis in eukaryotes;Tight junction;Wnt signaling pathway	5	5	5	23.3	23.3	23.3	24.942	32.93	1730900000	53
P67984	P67984	Rpl22	60S ribosomal protein L22			0.0467106	-0.049965		+	2.61384	2.6851			0.0762368	0.0912004			0.19327	0.151432			0.0120869	0.0105237			0.714565	0.561358	alpha-beta T cell activation;alpha-beta T cell differentiation;biosynthetic process;cell activation;cell differentiation;cellular biosynthetic process;cellular developmental process;cellular macromolecule biosynthetic process;cellular macromolecule metabolic process;cellular metabolic process;cellular process;cellular protein metabolic process;developmental process;immune system process;leukocyte…	binding;carbohydrate binding;glycosaminoglycan binding;heparin binding;pattern binding;polysaccharide binding;structural constituent of ribosome;structural molecule activity	adherens junction;anchoring junction;cell junction;cell part;cell-substrate adherens junction;cell-substrate junction;cytoplasm;cytoplasmic part;cytosolic large ribosomal subunit;extracellular membrane-bounded organelle;extracellular organelle;extracellular region part;extracellular vesicular exosome;focal adhesion;intracellular membrane-bounded organelle;intracellular non-membrane-bounded organe…	Ribosome	9	9	8	68.8	68.8	62.5	14.759	161.88	25089000000	113
P68033;P63268;P68134;P62737	P68033;P63268;P68134;P62737	Actc1;Actg2;Acta1;Acta2	Actin, alpha cardiac muscle 1;Actin, gamma-enteric smooth muscle;Actin, alpha skeletal muscle;Actin, aortic smooth muscle			0.281678	-0.704859			0.104753	-0.309982			0.0919166	0.283339			0.918907	-1.51419			0.070032	0.16245			0.107708	-0.243871	actin cytoskeleton organization;actin filament organization;actin filament-based movement;actin filament-based process;actin-mediated cell contraction;actin-myosin filament sliding;actomyosin structure organization;anatomical structure development;anatomical structure formation involved in morphogenesis;anatomical structure morphogenesis;biological regulation;cardiac muscle contraction;cardiac mu…	adenyl nucleotide binding;adenyl ribonucleotide binding;ATP binding;ATPase activity;binding;catalytic activity;cytoskeletal protein binding;enzyme binding;hydrolase activity;hydrolase activity, acting on acid anhydrides;hydrolase activity, acting on acid anhydrides, in phosphorus-containing anhydrides;kinase binding;myosin binding;nucleoside-triphosphatase activity;nucleotide binding;protein bind…	actin cytoskeleton;actin filament;actin filament bundle;actomyosin;actomyosin, actin part;adherens junction;anchoring junction;blood microparticle;cell junction;cell part;cell periphery;cell-substrate adherens junction;cell-substrate junction;contractile fiber;contractile fiber part;cytoplasm;cytoplasmic part;cytoskeletal part;cytoskeleton;extracellular membrane-bounded organelle;extracellular or…	Cardiac muscle contraction;Dilated cardiomyopathy;Hypertrophic cardiomyopathy (HCM);Vascular smooth muscle contraction	29	5	5	58.6	20.7	20.7	42.019	323.31	57378000000	317
P68181	P68181	Prkacb	cAMP-dependent protein kinase catalytic subunit beta			0.224755	-0.308151			2.20905	2.87211			0.214919	-0.343733			0.326771	-0.345012			0.688619	0.895404	+	+	4.83135	2.7317	anatomical structure formation involved in morphogenesis;biological regulation;cAMP-mediated signaling;cell surface receptor linked signaling pathway;cellular macromolecule metabolic process;cellular metabolic process;cellular process;cellular protein metabolic process;cellular response to stimulus;cyclic-nucleotide-mediated signaling;developmental process;G-protein coupled receptor protein signa…	adenyl nucleotide binding;adenyl ribonucleotide binding;ATP binding;binding;cAMP-dependent protein kinase activity;catalytic activity;cation binding;cyclic nucleotide-dependent protein kinase activity;enzyme binding;ion binding;kinase activity;magnesium ion binding;metal ion binding;nucleotide binding;phosphotransferase activity, alcohol group as acceptor;protein binding;protein kinase activity;p…	cAMP-dependent protein kinase complex;cell part;centrosome;cytoplasmic part;cytoskeletal part;cytosol;extracellular membrane-bounded organelle;extracellular organelle;extracellular region part;extracellular vesicular exosome;intracellular membrane-bounded organelle;intracellular non-membrane-bounded organelle;intracellular organelle;intracellular organelle part;intracellular part;macromolecular c…	Amoebiasis;Apoptosis;Bile secretion;Calcium signaling pathway;Chemokine signaling pathway;Dilated cardiomyopathy;Endocrine and other factor-regulated calcium reabsorption;Gap junction;Gastric acid secretion;GnRH signaling pathway;Hedgehog signaling pathway;Insulin signaling pathway;Long-term potentiation;MAPK signaling pathway;Meiosis - yeast;Melanogenesis;Olfactory transduction;Oocyte meiosis;Pr…	29	29	11	72.9	72.9	31.1	40.707	323.31	48711000000	420
P68254	P68254	Ywhaq	14-3-3 protein theta			0.115455	-0.284886			0.632753	1.06364			0.545041	1.10396		+	2.74535	-2.6018			1.14666	1.25784			0.19591	0.341892	anatomical structure development;biological regulation;developmental process;negative regulation of biological process;negative regulation of biosynthetic process;negative regulation of cellular biosynthetic process;negative regulation of cellular macromolecule biosynthetic process;negative regulation of cellular metabolic process;negative regulation of cellular process;negative regulation of gen…		adherens junction;anchoring junction;cell junction;cell part;cell-substrate adherens junction;cell-substrate junction;cytoplasmic part;cytoplasmic vesicle membrane;cytoplasmic vesicle part;cytosol;extracellular membrane-bounded organelle;extracellular organelle;extracellular region part;extracellular vesicular exosome;focal adhesion;intracellular organelle part;intracellular part;macromolecular c…	Cell cycle;Neurotrophin signaling pathway;Oocyte meiosis	26	20	20	76.7	72.2	72.2	27.778	323.31	23698000000	555
P68368	P68368	Tuba4a	Tubulin alpha-4A chain			0.242227	0.555177			1.69739	2.67419			0.0502945	0.155594			0.763142	-1.21212			0.517773	0.881127			1.41252	1.5328	cellular component assembly;cellular component assembly at cellular level;cellular component organization;cellular component organization at cellular level;cellular component organization or biogenesis;cellular component organization or biogenesis at cellular level;cellular macromolecular complex assembly;cellular macromolecular complex subunit organization;cellular process;cellular protein compl…	binding;catalytic activity;GTP binding;GTPase activity;guanyl nucleotide binding;guanyl ribonucleotide binding;hydrolase activity;hydrolase activity, acting on acid anhydrides;hydrolase activity, acting on acid anhydrides, in phosphorus-containing anhydrides;nucleoside-triphosphatase activity;nucleotide binding;purine nucleotide binding;purine ribonucleoside triphosphate binding;purine ribonucleo…	cell part;cytoplasm;cytoskeletal part;extracellular membrane-bounded organelle;extracellular organelle;extracellular region part;extracellular vesicular exosome;intracellular organelle part;intracellular part;macromolecular complex;membrane-bounded organelle;membrane-bounded vesicle;microtubule;organelle;organelle part;protein complex;vesicle	Gap junction;Pathogenic Escherichia coli infection;Phagosome	41	12	12	80.8	32.4	32.4	49.924	323.31	264690000000	592
P68369	P68369	Tuba1a	Tubulin alpha-1A chain			0.537681	-0.481221			0.770884	0.75171			0.216495	-0.274002			2.13527	-1.15453			0.0398061	0.0405308			0.152679	0.13026	cellular component assembly;cellular component assembly at cellular level;cellular component organization;cellular component organization at cellular level;cellular component organization or biogenesis;cellular component organization or biogenesis at cellular level;cellular macromolecular complex assembly;cellular macromolecular complex subunit organization;cellular process;cellular protein compl…	binding;catalytic activity;GTP binding;GTPase activity;guanyl nucleotide binding;guanyl ribonucleotide binding;hydrolase activity;hydrolase activity, acting on acid anhydrides;hydrolase activity, acting on acid anhydrides, in phosphorus-containing anhydrides;nucleoside-triphosphatase activity;nucleotide binding;purine nucleotide binding;purine ribonucleoside triphosphate binding;purine ribonucleo…	cell part;cytoplasmic microtubule;cytoplasmic part;cytoskeletal part;endosome;extracellular membrane-bounded organelle;extracellular organelle;extracellular region part;extracellular vesicular exosome;intracellular membrane-bounded organelle;intracellular organelle;intracellular organelle part;intracellular part;macromolecular complex;membrane-bounded organelle;membrane-bounded vesicle;microtubul…	Gap junction;Pathogenic Escherichia coli infection;Phagosome	47	47	0	86.7	86.7	0	50.135	323.31	3727900000000	8473
P68372	P68372	Tubb4b	Tubulin beta-4B chain			1.29486	-0.609171			0.431511	0.379898			0.9309	-0.665045	+	+	4.27992	-1.62118			0.028504	-0.0218547			0.175219	0.11805	cellular component assembly;cellular component assembly at cellular level;cellular component organization;cellular component organization at cellular level;cellular component organization or biogenesis;cellular component organization or biogenesis at cellular level;cellular macromolecular complex assembly;cellular macromolecular complex subunit organization;cellular process;cellular protein compl…	binding;catalytic activity;double-stranded RNA binding;GTP binding;GTPase activity;guanyl nucleotide binding;guanyl ribonucleotide binding;hydrolase activity;hydrolase activity, acting on acid anhydrides;hydrolase activity, acting on acid anhydrides, in phosphorus-containing anhydrides;nucleic acid binding;nucleoside-triphosphatase activity;nucleotide binding;purine nucleotide binding;purine ribo…	cell part;cytoplasm;cytoskeletal part;extracellular membrane-bounded organelle;extracellular organelle;extracellular region part;extracellular vesicular exosome;intracellular membrane-bounded organelle;intracellular organelle;intracellular organelle part;intracellular part;macromolecular complex;membrane-bounded organelle;membrane-bounded vesicle;microtubule;myelin sheath;nucleus;organelle;organe…	Gap junction;Pathogenic Escherichia coli infection;Phagosome	42	42	2	85.8	85.8	3.6	49.83	323.31	2408700000000	9621
P68373	P68373	Tuba1c	Tubulin alpha-1C chain			1.48938	-1.23488			0.340849	0.421709			1.92799	-1.98179			1.62731	-1.58431			0.0506891	-0.0751056			1.61523	-1.26735	cellular component assembly;cellular component assembly at cellular level;cellular component organization;cellular component organization at cellular level;cellular component organization or biogenesis;cellular component organization or biogenesis at cellular level;cellular macromolecular complex assembly;cellular macromolecular complex subunit organization;cellular process;cellular protein compl…	binding;catalytic activity;GTP binding;GTPase activity;guanyl nucleotide binding;guanyl ribonucleotide binding;hydrolase activity;hydrolase activity, acting on acid anhydrides;hydrolase activity, acting on acid anhydrides, in phosphorus-containing anhydrides;nucleoside-triphosphatase activity;nucleotide binding;purine nucleotide binding;purine ribonucleoside triphosphate binding;purine ribonucleo…	cell part;cytoplasmic microtubule;cytoplasmic part;cytoskeletal part;intracellular membrane-bounded organelle;intracellular organelle;intracellular organelle part;intracellular part;macromolecular complex;membrane-bounded organelle;microtubule;nucleus;organelle;organelle part;protein complex;vesicle	Gap junction;Pathogenic Escherichia coli infection;Phagosome	46	4	2	86.6	15.8	9.6	49.909	128.37	39682000000	390
P68404	P68404	Prkcb	Protein kinase C beta type			1.62777	0.841891		+	3.31742	1.80272			0.215339	0.106647			0.943543	0.266937			1.06309	0.378669			0.478971	0.41608	activation of immune response;antigen receptor-mediated signaling pathway;apoptosis;B cell activation;B cell receptor signaling pathway;biological regulation;biosynthetic process;calcium ion homeostasis;calcium ion transport;cation homeostasis;cation transport;cell activation;cell death;cell surface receptor linked signaling pathway;cellular biosynthetic process;cellular calcium ion homeostasis;c…	adenyl nucleotide binding;adenyl ribonucleotide binding;androgen receptor binding;ATP binding;binding;calcium channel regulator activity;catalytic activity;cation binding;channel regulator activity;chromatin binding;enzyme binding;histone binding;histone kinase activity;histone kinase activity (H3-T6 specific);histone threonine kinase activity;hormone receptor binding;ion binding;kinase activity;…	cell part;cytoplasm;extracellular membrane-bounded organelle;extracellular organelle;extracellular region part;extracellular vesicular exosome;intracellular membrane-bounded organelle;intracellular organelle;intracellular part;membrane;membrane-bounded organelle;membrane-bounded vesicle;nucleus;organelle;plasma membrane;vesicle	African trypanosomiasis;Aldosterone-regulated sodium reabsorption;Amoebiasis;Calcium signaling pathway;Endocrine and other factor-regulated calcium reabsorption;ErbB signaling pathway;Fc gamma R-mediated phagocytosis;Focal adhesion;Gap junction;Gastric acid secretion;Glioma;Leukocyte transendothelial migration;Long-term depression;Long-term potentiation;MAPK signaling pathway;MAPK signaling pathw…	14	14	10	26.8	26.8	21.5	76.75	88.25	1330300000	36
P68510	P68510	Ywhah	14-3-3 protein eta			0.388939	0.836833			0.485896	0.986886			0.32985	0.878739			0.792264	-1.08844			1.97542	2.00435			0.420477	0.698543	anatomical structure development;biological regulation;C21-steroid hormone catabolic process;C21-steroid hormone metabolic process;catabolic process;cellular component organization;cellular component organization at cellular level;cellular component organization or biogenesis;cellular component organization or biogenesis at cellular level;cellular hormone metabolic process;cellular metabolic proc…	actin binding;binding;channel regulator activity;cytoskeletal protein binding;enzyme binding;glucocorticoid receptor binding;hormone receptor binding;ion channel binding;nuclear hormone receptor binding;protein binding;protein dimerization activity;protein domain specific binding;protein heterodimerization activity;receptor binding;sodium channel regulator activity;steroid hormone receptor binding	cell junction;cell part;cell-cell contact zone;cell-cell junction;cytoplasm;cytoplasmic part;cytoplasmic vesicle membrane;cytoplasmic vesicle part;cytosol;extracellular membrane-bounded organelle;extracellular organelle;extracellular region part;extracellular vesicular exosome;intercalated disc;intracellular organelle part;intracellular part;membrane;membrane-bounded organelle;membrane-bounded ve…	Cell cycle;Neurotrophin signaling pathway;Oocyte meiosis	24	19	19	79.7	73.2	73.2	28.211	323.31	4872600000	194
P70168	P70168	Kpnb1	Importin subunit beta-1			0.416778	-0.379171			1.58691	1.27988			0.133085	0.165561			0.0246116	0.0241565			0.172623	0.181891	+	+	4.82198	2.17204	establishment of localization;establishment of localization in cell;establishment of protein localization;intracellular protein transport;intracellular transport;nuclear import;nuclear transport;nucleocytoplasmic transport;protein import;protein import into nucleus;protein targeting;protein transport;ribosomal protein import into nucleus;transport	binding;enzyme binding;protein binding;protein domain specific binding;protein transporter activity;substrate-specific transporter activity;transporter activity	cell part;cytoplasm;cytoplasmic part;endoplasmic reticulum part;endoplasmic reticulum tubular network;envelope;extracellular membrane-bounded organelle;extracellular organelle;extracellular region part;extracellular vesicular exosome;intracellular organelle part;intracellular part;macromolecular complex;membrane;membrane-bounded organelle;membrane-bounded vesicle;nuclear envelope;nuclear membrane…	RNA transport	15	15	15	25.8	25.8	25.8	97.183	84.936	725610000	72
P70392	P70392	Rasgrf2	Ras-specific guanine nucleotide-releasing factor 2			0.654205	-0.948267			1.49321	1.82798			1.76336	2.40843			0.555073	-0.676385			1.91902	1.932			0.230394	-0.328623	biological regulation;cellular process;cellular response to stimulus;intracellular signal transduction;long-term synaptic potentiation;positive regulation of biological process;positive regulation of cell communication;positive regulation of cellular process;positive regulation of multicellular organismal process;positive regulation of neurological system process;positive regulation of signaling;…	enzyme regulator activity;GTPase regulator activity;guanyl-nucleotide exchange factor activity;nucleoside-triphosphatase regulator activity;Ras guanyl-nucleotide exchange factor activity;Rho guanyl-nucleotide exchange factor activity;small GTPase regulator activity	cell part;cytoplasmic part;endoplasmic reticulum membrane;endoplasmic reticulum part;intracellular organelle part;intracellular part;membrane;membrane part;organelle membrane;organelle part;plasma membrane	MAPK signaling pathway	49	49	48	53.6	53.6	52.8	135.67	323.31	12673000000	349
P70398	P70398	Usp9x	Probable ubiquitin carboxyl-terminal hydrolase FAF-X			0.0665769	-0.158121			1.10617	1.50555			0.116773	0.310738			0.970205	-1.17672			0.644041	0.827082			0.423148	0.547193	anatomical structure arrangement;anatomical structure development;axon extension;biological regulation;BMP signaling pathway;catabolic process;cell cycle phase;cell cycle process;cell division;cell growth;cell migration;cell motility;cell surface receptor linked signaling pathway;cellular catabolic process;cellular component movement;cellular component organization;cellular component organization…	binding;catalytic activity;co-SMAD binding;cysteine-type endopeptidase activity;cysteine-type peptidase activity;endopeptidase activity;hydrolase activity;peptidase activity;peptidase activity, acting on L-amino acid peptides;protein binding;SMAD binding;small conjugating protein-specific protease activity;ubiquitin-specific protease activity	apical part of cell;cell part;cell projection part;cytoplasm;growth cone;intracellular part;membrane;site of polarized growth		97	97	97	42.2	42.2	42.2	290.71	323.31	27398000000	796
P70663	P70663	Sparcl1	SPARC-like protein 1			0.234629	-0.213342			1.78234	1.6956			0.046381	0.058067			0.144232	0.112234			0.753028	0.570015			1.22076	0.809775	biological regulation;cellular process;cellular response to stimulus;regulation of biological process;regulation of cellular process;response to stimulus;signal transduction	binding;calcium ion binding;cation binding;ion binding;metal ion binding	extracellular matrix;extracellular membrane-bounded organelle;extracellular organelle;extracellular region part;extracellular space;extracellular vesicular exosome;membrane-bounded organelle;membrane-bounded vesicle;organelle;proteinaceous extracellular matrix;vesicle		38	38	38	64.9	64.9	64.9	72.286	323.31	9929800000	161
P80313	P80313	Cct7	T-complex protein 1 subunit eta			0.486539	-0.700643			1.35778	1.78581			0.213891	-0.409122			0.0507869	-0.0777578			0.740728	0.970847			0.952781	1.04245	binding of sperm to zona pellucida;cell recognition;cell-cell recognition;cellular macromolecule metabolic process;cellular metabolic process;cellular process;cellular process involved in reproduction;cellular protein metabolic process;macromolecule metabolic process;metabolic process;primary metabolic process;protein folding;protein metabolic process;reproductive process;sperm-egg recognition	adenyl nucleotide binding;adenyl ribonucleotide binding;ATP binding;binding;identical protein binding;nucleotide binding;protein binding;purine nucleotide binding;purine ribonucleoside triphosphate binding;purine ribonucleotide binding;ribonucleotide binding	cell body;cell part;chaperonin-containing T-complex;cytoplasmic part;cytoskeletal part;cytosolic part;extracellular membrane-bounded organelle;extracellular organelle;extracellular region part;extracellular vesicular exosome;intracellular membrane-bounded organelle;intracellular organelle;intracellular organelle part;intracellular part;macromolecular complex;membrane-bounded organelle;membrane-bo…		25	25	25	55.7	55.7	55.7	59.652	323.31	2533300000	121
P80315	P80315	Cct4	T-complex protein 1 subunit delta			0.134483	0.212899			1.87704	2.07697			0.193977	-0.304442			0.103163	0.134978			1.52623	1.3943			0.403593	0.488297	binding of sperm to zona pellucida;cell recognition;cell-cell recognition;cellular macromolecule metabolic process;cellular metabolic process;cellular process;cellular process involved in reproduction;cellular protein metabolic process;macromolecule metabolic process;metabolic process;primary metabolic process;protein folding;protein metabolic process;reproductive process;sperm-egg recognition	adenyl nucleotide binding;adenyl ribonucleotide binding;ATP binding;binding;nucleotide binding;purine nucleotide binding;purine ribonucleoside triphosphate binding;purine ribonucleotide binding;ribonucleotide binding	cell body;cell part;centrosome;chaperonin-containing T-complex;cytoplasm;cytoplasmic membrane-bounded vesicle;cytoplasmic part;cytoplasmic vesicle;cytoskeletal part;cytosolic part;extracellular membrane-bounded organelle;extracellular organelle;extracellular region part;extracellular vesicular exosome;intracellular membrane-bounded organelle;intracellular non-membrane-bounded organelle;intracellu…		24	24	24	51.6	51.6	51.6	58.066	323.31	4170200000	123
P80317	P80317	Cct6a	T-complex protein 1 subunit zeta			0.461204	-0.661399			1.29104	1.73635			0.218037	-0.413422			0.191674	-0.259043			1.08912	1.26224			0.733956	0.891747	binding of sperm to zona pellucida;cell recognition;cell-cell recognition;cellular macromolecule metabolic process;cellular metabolic process;cellular process;cellular process involved in reproduction;cellular protein metabolic process;macromolecule metabolic process;metabolic process;primary metabolic process;protein folding;protein metabolic process;reproductive process;sperm-egg recognition	adenyl nucleotide binding;adenyl ribonucleotide binding;ATP binding;binding;nucleotide binding;purine nucleotide binding;purine ribonucleoside triphosphate binding;purine ribonucleotide binding;ribonucleotide binding	acrosomal vesicle;cell body;cell part;chaperonin-containing T-complex;cytoplasmic membrane-bounded vesicle;cytoplasmic part;cytoplasmic vesicle;cytoskeletal part;cytosolic part;extracellular membrane-bounded organelle;extracellular organelle;extracellular region part;extracellular vesicular exosome;intracellular membrane-bounded organelle;intracellular organelle;intracellular organelle part;intra…		21	21	17	51.8	51.8	44.4	58.004	323.31	2723900000	114
P80318	P80318	Cct3	T-complex protein 1 subunit gamma			0.281164	0.523437			1.48531	1.88635			0.275792	-0.501326			0.472974	-0.540274			1.35904	1.43057			0.600631	0.745644	binding of sperm to zona pellucida;cell recognition;cell-cell recognition;cellular component assembly;cellular component assembly at cellular level;cellular component organization;cellular component organization at cellular level;cellular component organization or biogenesis;cellular component organization or biogenesis at cellular level;cellular macromolecule metabolic process;cellular metabolic…	adenyl nucleotide binding;adenyl ribonucleotide binding;ATP binding;binding;nucleotide binding;purine nucleotide binding;purine ribonucleoside triphosphate binding;purine ribonucleotide binding;ribonucleotide binding	cell body;cell part;chaperonin-containing T-complex;cytoplasm;cytoplasmic part;cytoskeletal part;cytosolic part;extracellular membrane-bounded organelle;extracellular organelle;extracellular region part;extracellular vesicular exosome;intracellular organelle part;intracellular part;macromolecular complex;membrane;membrane-bounded organelle;membrane-bounded vesicle;microtubule;myelin sheath;organe…		27	27	27	52.1	52.1	52.1	60.629	270.98	5025500000	170
P83510	P83510	Tnik	Traf2 and NCK-interacting protein kinase			1.13795	-1.82594			0.0309199	-0.0857531			1.11208	-2.02564			1.64804	-1.85736			1.29956	1.78789			0.365455	-0.561879	actin cytoskeleton organization;actin cytoskeleton reorganization;actin filament-based process;activation of JNKK activity;activation of MAPKK activity;activation of protein kinase activity;anatomical structure morphogenesis;biological regulation;cell part morphogenesis;cell projection assembly;cell projection morphogenesis;cell projection organization;cell surface receptor linked signaling pathw…	adenyl nucleotide binding;adenyl ribonucleotide binding;ATP binding;binding;catalytic activity;kinase activity;nucleotide binding;phosphotransferase activity, alcohol group as acceptor;protein kinase activity;protein serine/threonine kinase activity;purine nucleotide binding;purine ribonucleoside triphosphate binding;purine ribonucleotide binding;ribonucleotide binding;transferase activity;transf…	apical plasma membrane;cell part;cytoplasm;cytoplasmic part;cytoskeleton;endosome;extracellular membrane-bounded organelle;extracellular organelle;extracellular region part;extracellular vesicular exosome;intracellular membrane-bounded organelle;intracellular non-membrane-bounded organelle;intracellular organelle;intracellular organelle part;intracellular part;membrane part;membrane-bounded organ…		91	91	70	72.3	72.3	60.3	150.37	323.31	105860000000	1290
P83741	P83741	Wnk1	Serine/threonine-protein kinase WNK1			1.01127	-0.328174		+	3.02506	1.64241			0.492282	-0.205113			0.587139	0.166155			0.0271784	-0.0120183			0.526372	0.242453	biological regulation;cellular macromolecule metabolic process;cellular metabolic process;cellular process;cellular protein metabolic process;cellular response to stimulus;establishment of localization;intracellular signal transduction;ion transport;macromolecule metabolic process;macromolecule modification;metabolic process;negative regulation of biological process;negative regulation of catalyt…	adenyl nucleotide binding;adenyl ribonucleotide binding;ATP binding;binding;catalytic activity;channel inhibitor activity;channel regulator activity;chloride channel inhibitor activity;chloride channel regulator activity;enzyme binding;enzyme inhibitor activity;enzyme regulator activity;ion channel inhibitor activity;kinase activity;kinase inhibitor activity;kinase regulator activity;nucleotide b…	cell part;cytoplasm;intracellular part		27	21	21	11.9	9.9	9.9	250.93	105.13	2174500000	45
P84091	P84091	Ap2m1	AP-2 complex subunit mu			1.08167	1.69186			0.488755	1.14143			0.473379	1.06004			1.71802	-1.90375			0.473292	0.817935		+	2.33259	2.22916	cellular component organization;cellular component organization or biogenesis;cellular membrane organization;cellular process;endocytosis;establishment of localization;establishment of localization in cell;establishment of protein localization;intracellular protein transport;intracellular transport;membrane invagination;membrane organization;protein transport;transport;vesicle-mediated transport	binding;lipid binding;peptide binding;signal sequence binding	AP-type membrane coat adaptor complex;cell part;clathrin adaptor complex;coated pit;cytoplasmic membrane-bounded vesicle;cytoplasmic part;cytoplasmic vesicle;extracellular membrane-bounded organelle;extracellular organelle;extracellular region part;extracellular vesicular exosome;intracellular membrane-bounded organelle;intracellular organelle;intracellular part;macromolecular complex;membrane;me…	Endocrine and other factor-regulated calcium reabsorption;Endocytosis;Huntington's disease	44	44	44	83.2	83.2	83.2	49.654	323.31	88604000000	1414
P84096	P84096	Rhog	Rho-related GTP-binding protein RhoG			1.98657	2.22508			0.293759	-0.394922			0.168354	0.304712			0.181862	-0.2169			0.955548	1.07252			0.674705	0.701866	actin cytoskeleton organization;actin filament-based process;biological regulation;cell chemotaxis;cell migration;cell motility;cellular component movement;cellular component organization;cellular component organization at cellular level;cellular component organization or biogenesis;cellular component organization or biogenesis at cellular level;cellular process;cellular response to chemical stim…	binding;catalytic activity;GTP binding;GTPase activity;guanyl nucleotide binding;guanyl ribonucleotide binding;hydrolase activity;hydrolase activity, acting on acid anhydrides;hydrolase activity, acting on acid anhydrides, in phosphorus-containing anhydrides;nucleoside-triphosphatase activity;nucleotide binding;purine nucleotide binding;purine ribonucleoside triphosphate binding;purine ribonucleo…	adherens junction;anchoring junction;cell junction;cell part;cell-substrate adherens junction;cell-substrate junction;extracellular membrane-bounded organelle;extracellular organelle;extracellular region part;extracellular vesicular exosome;focal adhesion;intracellular;membrane;membrane-bounded organelle;membrane-bounded vesicle;organelle;plasma membrane;vesicle	Bacterial invasion of epithelial cells;Shigellosis	9	8	8	51.8	46.1	46.1	21.308	128.27	631860000	69
[truncated: 588 more rows]

## Sheet: Significant interacting prot
BAIT	Protein IDs	Majority protein IDs	Gene names (bait bold)	Protein names	Crapome value experiments where the protein was found (%)	CAV12: Significant Class A	CAV12: Significant Class B	CAV12: -Log(P-value)	CAV12: Difference	CAV13: Significant Class A	CAV13: Significant Class B	CAV13: -Log(P-value)	CAV13: Difference	HCN2: Significant Class A	HCN2: Significant Class B	HCN2: -Log(P-value)	HCN2: Difference	HCN4: Significant Class A	HCN4: Significant Class B	HCN4: -Log(P-value)	HCN4: Difference	KV43: Significant Class A	KV43: Significant Class B	KV43: -Log(P-value)	KV43: Difference	SK3: Significant Class A	SK3: Significant Class B	SK3: -Log(P-value)	SK3: Difference	GOBP name	GOMF name	GOCC name	KEGG name	Peptides	Razor + unique peptides	Unique peptides	Sequence coverage [%]	Unique + razor sequence coverage [%]	Unique sequence coverage [%]	Mol. weight [kDa]	Score	Intensity	MS/MS count
[truncated: 373 more rows]

[truncated: 2 more sheets: major interactants (fig5), legend]
