# Supplementary material for: High-Resolution Proteomics Unravel a Native Functional Complex of Cav1.3, SK3, and Hyperpolarization-Activated Cyclic Nucleotide-Gated Channels in Midbrain Dopaminergic Neurons
Source: Cells. 2024 May 30;13(11):944. doi: 10.3390/cells13110944 (PMC11172389; doi:10.3390/cells13110944)
Supplement: Supplementary file 1 [file cells-13-00944-s001.zip › Table S2.xlsx]

## Sheet: table S2
Sequence	Amino acid before	Last amino acid	Amino acid after	Length	Missed cleavages	Mass	Proteins	Leading razor protein	Start position	End position	Gene names	Protein names	Unique (Groups)	Unique (Proteins)	Charges	PEP	Score	Intensity	Reverse	Potential contaminant	MS/MS Count	Intensity CAV12-88	Intensity CAV12-89	Intensity CAV12-91	Intensity CAV12-92	Intensity CAV13-43	Intensity CAV13-77	Intensity CAV13-226	Intensity CAV13-228	Intensity HCN2-106	Intensity HCN2-153	Intensity HCN2-162	Intensity HCN4-122	Intensity HCN4-127	Intensity HCN4-204	Intensity HCN4-79	Intensity HCN4-81	Intensity HCN4-83	Intensity KV43-105	Intensity KV43-166	Intensity KV43-170	Intensity KV43-210	Intensity KV43-49	Intensity KV43-68	Intensity KV43-71	Intensity SK3-215	Intensity SK3-217	Intensity SK3-219	Intensity SK3-72
AINYLISGYQR	K	R	Q	11	0	1296.68	Q61838	Q61838	1016	1026	A2m	Alpha-2-macroglobulin;Alpha-2-macroglobulin 165 kDa subunit;Alpha-2-macroglobulin 35 kDa subunit	yes	yes	2	0.0039094	84.522	0			1	0	0	0	0	0	0	0	0	0	0	0	0	0	0	0	0	0	0	0	0	0	0	0	0	0	0	0	0
IEHSFEVK	K	K	E	8	0	987.503	Q61838	Q61838	213	220	A2m	Alpha-2-macroglobulin;Alpha-2-macroglobulin 165 kDa subunit;Alpha-2-macroglobulin 35 kDa subunit	yes	yes	2	0.0014993	133.12	15077000			4	3768300	5168700	0	3008000	0	0	0	0	0	0	0	0	0	0	0	0	0	0	0	0	0	0	0	0	0	0	0	0
IEHSFEVKEYVLPK	K	K	F	14	1	1716.91	Q61838	Q61838	213	226	A2m	Alpha-2-macroglobulin;Alpha-2-macroglobulin 165 kDa subunit;Alpha-2-macroglobulin 35 kDa subunit	yes	yes	3;4	1.0582e-05	103.14	20897000			6	1681700	2073600	897190	9266100	0	0	0	0	0	0	0	0	0	0	0	0	0	0	0	0	0	0	0	0	0	0	0	0
TVQGAFFGVPVYK	K	K	D	13	0	1411.75	Q61838	Q61838	625	637	A2m	Alpha-2-macroglobulin;Alpha-2-macroglobulin 165 kDa subunit;Alpha-2-macroglobulin 35 kDa subunit	yes	yes	2	0.001544	91.584	0			1	0	0	0	0	0	0	0	0	0	0	0	0	0	0	0	0	0	0	0	0	0	0	0	0	0	0	0	0
VPDTITEWK	K	K	A	9	0	1087.56	Q61838	Q61838	770	778	A2m	Alpha-2-macroglobulin;Alpha-2-macroglobulin 165 kDa subunit;Alpha-2-macroglobulin 35 kDa subunit	yes	yes	2	2.1733e-09	156.75	435340000			12	0	6911100	0	0	184010000	0	0	0	0	0	0	0	0	30679000	0	0	0	0	0	0	0	0	0	0	0	0	0	0
YGAATFTR	K	R	S	8	0	885.434	Q61838;Q6GQT1	Q61838	1282	1289	A2m;A2mp	Alpha-2-macroglobulin;Alpha-2-macroglobulin 165 kDa subunit;Alpha-2-macroglobulin 35 kDa subunit;Alpha-2-macroglobulin-P	no	no	2	9.7014e-07	155.51	198710000			5	0	0	0	4297300	0	0	0	0	0	0	0	0	0	0	0	0	0	0	0	0	0	0	0	0	44233000	0	0	0
NALFCLDTAWK	R	K	S	11	0	1337.64	Q6GQT1	Q6GQT1	1123	1133	A2mp	Alpha-2-macroglobulin-P	yes	yes	2	0.00089348	107.15	9691000			3	0	4829300	0	2235500	0	0	0	0	0	0	0	0	0	0	0	0	0	0	0	0	0	0	0	0	0	0	0	0
AAEDSNLISGFGVAEGSEK	K	K	V	19	0	1879.88	Q3UHJ0	Q3UHJ0	892	910	Aak1	AP2-associated protein kinase 1	yes	yes	2;3	1.8817e-181	233.28	126160000			27	0	1131700	0	0	0	0	0	0	0	17929000	15225000	0	0	0	0	0	0	0	0	0	0	9918800	0	16528000	0	12593000	0	7768900
AAEDSNLISGFGVAEGSEKVAEDEFDPIPVLITK	K	K	N	34	1	3546.76	Q3UHJ0	Q3UHJ0	892	925	Aak1	AP2-associated protein kinase 1	yes	yes	3	9.6809e-108	170.74	36452000			11	0	0	0	0	0	12067000	0	0	0	0	0	0	0	0	0	0	0	0	0	0	0	0	0	7653800	0	0	0	0
AGQTQPNPGILPIQPALTPR	K	R	K	20	0	2068.14	Q3UHJ0	Q3UHJ0	372	391	Aak1	AP2-associated protein kinase 1	yes	yes	2;3	3.0648e-90	187.37	700890000			39	0	1026300	0	0	19211000	5562000	136530000	397820000	0	7986000	0	0	0	0	0	0	0	0	0	0	0	13470000	12928000	11056000	0	0	18641000	10210000
AGQTQPNPGILPIQPALTPRK	K	K	R	21	1	2196.24	Q3UHJ0	Q3UHJ0	372	392	Aak1	AP2-associated protein kinase 1	yes	yes	3	2.0377e-87	172.69	19878000			8	0	0	0	0	0	1748200	0	0	0	0	0	0	0	0	0	0	0	0	0	0	0	0	0	936850	0	0	0	0
APEMVNLYSGK	R	K	I	11	0	1207.59	Q3UHJ0	Q3UHJ0	227	237	Aak1	AP2-associated protein kinase 1	yes	yes	2	0.00018136	148.91	599760000			7	0	0	0	0	0	0	0	389170000	0	0	0	0	0	0	0	0	0	0	0	0	0	0	0	1140300	0	0	0	0
AQATPSQPLQSSQPK	K	K	Q	15	0	1566.8	Q3UHJ0	Q3UHJ0	420	434	Aak1	AP2-associated protein kinase 1	yes	yes	2	2.201e-84	220.81	3762100000			67	0	590410	0	0	43634000	32568000	760000000	821270000	0	35279000	38078000	0	0	0	0	0	0	0	0	0	7882700	42917000	2663200	33686000	10962000	30077000	109340000	11548000
ARLTDPIPTTETSIAPR	K	R	Q	17	1	1837.99	Q3UHJ0	Q3UHJ0	351	367	Aak1	AP2-associated protein kinase 1	yes	yes	3	0.0014315	60.307	19980000			3	0	0	0	0	0	16316000	0	0	0	0	0	0	0	0	0	0	0	0	0	0	0	0	0	0	0	0	0	0
ATVQPLPQAAGPSNQPGLLPSVSQPK	R	K	A	26	0	2581.39	Q3UHJ0	Q3UHJ0	394	419	Aak1	AP2-associated protein kinase 1	yes	yes	2;3	9.9927e-38	131.54	942490000			32	0	0	0	0	0	6480900	163590000	432810000	0	0	0	0	0	0	0	0	0	0	0	0	0	14567000	12010000	1130200	0	0	87794000	10347000
DLKVENILLHDR	R	R	G	12	1	1463.81	Q3UHJ0	Q3UHJ0	176	187	Aak1	AP2-associated protein kinase 1	yes	yes	2;3;4	2.1226e-09	172.57	1325600000			10	0	0	0	0	0	0	224430000	469300000	0	0	0	0	0	0	0	0	0	0	0	0	0	0	0	0	0	0	0	0
ECPVPNVQNSPIPAK	K	K	L	15	0	1648.82	Q3UHJ0	Q3UHJ0	318	332	Aak1	AP2-associated protein kinase 1	yes	yes	2	8.031e-07	147.62	684510000			13	0	0	0	0	0	0	146740000	245610000	0	0	8905000	0	0	0	0	0	0	0	0	0	0	7094800	0	0	0	0	38326000	0
ECPVPNVQNSPIPAKLPEPVK	K	K	A	21	1	2312.22	Q3UHJ0	Q3UHJ0	318	338	Aak1	AP2-associated protein kinase 1	yes	yes	3	8.3056e-22	126.91	329880000			11	0	0	0	0	0	0	48970000	232580000	0	0	0	0	0	0	0	0	0	0	0	0	0	2028200	0	0	0	0	0	0
EQGSSGLGSGSSGGGGSSSGLGSGYIGR	R	R	V	28	0	2401.07	Q3UHJ0	Q3UHJ0	10	37	Aak1	AP2-associated protein kinase 1	yes	yes	2;3	2.8102e-290	257.22	613420000			31	0	0	0	0	0	11422000	112300000	194580000	0	5020500	10228000	0	0	0	0	0	0	0	0	0	0	7552000	0	9766500	0	0	28016000	14510000
FQNPQAEGVNAVEDEIK	K	K	K	17	0	1886.9	Q3UHJ0	Q3UHJ0	202	218	Aak1	AP2-associated protein kinase 1	yes	yes	2	0.0015116	71.548	1422700			1	0	0	0	0	0	0	0	0	0	0	0	0	0	0	0	0	0	0	0	0	0	0	0	0	0	0	0	0
FQNPQAEGVNAVEDEIKK	K	K	Y	18	1	2015	Q3UHJ0	Q3UHJ0	202	219	Aak1	AP2-associated protein kinase 1	yes	yes	3	1.6542e-129	224.86	1636000000			26	0	1851100	0	0	19653000	0	354410000	369880000	0	41864000	0	0	0	0	0	0	0	0	0	0	0	13435000	13340000	43572000	0	0	108390000	27231000
GGQAVDSGIPLLSVSDPFIPLQVPDAPEK	K	K	L	29	0	2945.54	Q3UHJ0	Q3UHJ0	760	788	Aak1	AP2-associated protein kinase 1	yes	yes	3	6.128e-06	59.636	12709000			5	0	0	0	0	0	3343700	0	0	0	0	0	0	0	0	0	0	0	0	0	0	0	3401800	0	0	0	0	0	0
GGQAVDSGIPLLSVSDPFIPLQVPDAPEKLIEGLK	K	K	S	35	1	3598.95	Q3UHJ0	Q3UHJ0	760	794	Aak1	AP2-associated protein kinase 1	yes	yes	3	0.042365	18.139	1647900			1	0	0	0	0	0	1647900	0	0	0	0	0	0	0	0	0	0	0	0	0	0	0	0	0	0	0	0	0	0
GGQVVNLMNQR	R	R	L	11	0	1214.62	Q3UHJ0	Q3UHJ0	131	141	Aak1	AP2-associated protein kinase 1	yes	yes	2	0.012609	63.961	1038300			1	0	0	0	0	0	0	0	0	0	0	0	0	0	0	0	0	0	0	0	0	0	0	0	0	0	0	0	0
GHYVLCDFGSATNK	R	K	F	14	0	1567.71	Q3UHJ0	Q3UHJ0	188	201	Aak1	AP2-associated protein kinase 1	yes	yes	2;3	8.3326e-141	257.8	1815900000			19	0	0	0	0	0	0	404030000	484080000	0	0	8662700	0	0	0	0	0	0	0	0	0	0	3251700	0	0	0	0	81974000	7758000
GHYVLCDFGSATNKFQNPQAEGVNAVEDEIKK	R	K	Y	32	2	3564.69	Q3UHJ0	Q3UHJ0	188	219	Aak1	AP2-associated protein kinase 1	yes	yes	4;5	4.5612e-17	90.123	16780000			7	0	0	0	0	0	0	0	0	0	0	0	0	0	0	0	0	0	0	0	0	0	0	0	2541900	0	0	0	2246500
ILSDVTHSAVFGVPASK	R	K	S	17	0	1726.93	Q3UHJ0	Q3UHJ0	633	649	Aak1	AP2-associated protein kinase 1	yes	yes	2;3	1.7456e-231	283.05	2176100000			40	0	2078700	0	0	0	44977000	538010000	625670000	0	0	0	0	0	0	0	0	0	0	0	0	0	0	0	8341600	0	0	75669000	20204000
KECPVPNVQNSPIPAK	K	K	L	16	1	1776.92	Q3UHJ0	Q3UHJ0	317	332	Aak1	AP2-associated protein kinase 1	yes	yes	3	0.018047	34.48	3522900			2	0	0	0	0	0	0	0	0	0	0	0	0	0	0	0	0	0	0	0	0	0	0	0	0	0	0	0	0
KECPVPNVQNSPIPAKLPEPVK	K	K	A	22	2	2440.31	Q3UHJ0	Q3UHJ0	317	338	Aak1	AP2-associated protein kinase 1	yes	yes	3;4	0.00019821	90.884	7912000			2	0	0	0	0	0	0	0	0	0	0	0	0	0	0	0	0	0	0	0	0	0	0	0	6367700	0	0	0	0
KGGQAVDSGIPLLSVSDPFIPLQVPDAPEK	R	K	L	30	1	3073.63	Q3UHJ0	Q3UHJ0	759	788	Aak1	AP2-associated protein kinase 1	yes	yes	3	0.00031371	42.121	1732800			2	0	0	0	0	0	0	0	0	0	0	0	0	0	0	0	0	0	0	0	0	0	0	0	0	0	0	0	0
LCYFTLPFGESQVAICDGSFTIPDNSR	K	R	Y	27	0	3093.42	Q3UHJ0	Q3UHJ0	255	281	Aak1	AP2-associated protein kinase 1	yes	yes	3	3.2944e-05	59.691	1986300			1	0	0	0	0	0	0	0	0	0	0	0	0	0	0	0	0	0	0	0	0	0	0	0	0	0	0	0	0
LGEGKLPEK	K	K	L	9	1	969.549	Q3UHJ0	Q3UHJ0	717	725	Aak1	AP2-associated protein kinase 1	yes	yes	2	0.0023291	129.63	12727000			2	0	0	0	0	0	0	0	0	0	0	0	0	0	0	0	0	0	0	0	0	0	0	0	5944300	0	0	0	0
LGEGKLPEKLGGSAESLIPGFQPTQGDAFTTPSFSAGTAEK	K	K	R	41	2	4120.06	Q3UHJ0	Q3UHJ0	717	757	Aak1	AP2-associated protein kinase 1	yes	yes	4	0.00034501	27.873	4016700			2	0	0	0	0	0	0	0	0	0	0	0	0	0	0	0	0	0	0	0	0	0	0	0	0	0	0	0	0
LGGSAESLIPGFQPTQGDAFTTPSFSAGTAEK	K	K	R	32	0	3168.53	Q3UHJ0	Q3UHJ0	726	757	Aak1	AP2-associated protein kinase 1	yes	yes	3	5.131e-11	72.292	24123000			6	0	0	0	0	0	0	0	0	0	0	0	0	0	0	0	0	0	0	0	0	0	0	973120	14786000	0	0	0	0
LPSQTESVTSNR	R	R	T	12	0	1317.65	Q3UHJ0	Q3UHJ0	842	853	Aak1	AP2-associated protein kinase 1	yes	yes	2	1.2604e-20	192.26	999900000			31	0	0	0	0	46719000	0	51771000	310260000	0	40675000	0	0	0	0	0	0	0	12251000	0	0	0	25362000	3781900	15880000	0	38462000	145030000	628160
LQTGFTENEVLQIFCDTCEAVAR	R	R	L	23	0	2700.25	Q3UHJ0	Q3UHJ0	142	164	Aak1	AP2-associated protein kinase 1	yes	yes	2;3	2.006e-10	109.08	69007000			15	0	0	0	0	0	3289700	0	45486000	0	0	0	0	0	0	0	0	0	0	0	0	0	0	0	0	0	0	0	0
LTAEELLNK	K	K	D	9	0	1029.57	Q3UHJ0	Q3UHJ0	704	712	Aak1	AP2-associated protein kinase 1	yes	yes	2	0.010931	78.192	53951000			1	0	0	0	0	0	0	0	53951000	0	0	0	0	0	0	0	0	0	0	0	0	0	0	0	0	0	0	0	0
LTAEELLNKDFAK	K	K	L	13	1	1490.8	Q3UHJ0	Q3UHJ0	704	716	Aak1	AP2-associated protein kinase 1	yes	yes	2;3	2.2285e-96	239.02	1576100000			24	0	0	0	0	0	0	430790000	559210000	0	0	0	0	0	0	0	0	0	0	0	0	0	334460	0	20089000	0	15002000	0	13167000
LTDPIPTTETSIAPR	R	R	Q	15	0	1610.85	Q3UHJ0	Q3UHJ0	353	367	Aak1	AP2-associated protein kinase 1	yes	yes	2;3	6.9939e-19	133.05	522200000			38	0	4135200	0	0	7992700	55056000	0	36713000	0	0	24188000	0	0	0	0	0	0	0	0	0	0	32108000	1085000	8854900	0	0	0	28296000
MFVNNEHDLQVCK	R	K	R	13	0	1632.74	Q3UHJ0	Q3UHJ0	76	88	Aak1	AP2-associated protein kinase 1	yes	yes	3	0.037409	45.79	144600000			1	0	0	0	0	0	0	0	0	0	0	0	0	0	0	0	0	0	0	0	0	0	0	0	0	0	0	0	0
MFVNNEHDLQVCKR	R	R	E	14	1	1788.84	Q3UHJ0	Q3UHJ0	76	89	Aak1	AP2-associated protein kinase 1	yes	yes	3;4	0.0074128	52.265	95475000			2	0	0	0	0	0	0	0	95475000	0	0	0	0	0	0	0	0	0	0	0	0	0	0	0	0	0	0	0	0
NSSGSSESSLPNLAR	R	R	S	15	0	1504.71	Q3UHJ0	Q3UHJ0	934	948	Aak1	AP2-associated protein kinase 1	yes	yes	2	6.8274e-126	245.94	386550000			43	0	1088700	0	0	9503200	23788000	0	0	0	0	24600000	0	0	0	0	0	0	0	0	0	0	20907000	5916600	22864000	0	0	60900000	6331500
QPQAPPTPQQTPATQTQGLPTQAQATPQHQQQHLLK	K	K	Q	36	0	3923	Q3UHJ0	Q3UHJ0	435	470	Aak1	AP2-associated protein kinase 1	yes	yes	3;4	1.178e-158	208.76	2866200000			37	0	0	0	0	0	52128000	602960000	926140000	0	0	0	0	0	0	0	0	0	0	0	0	0	17538000	8608800	55932000	0	28066000	90600000	41869000
RATVQPLPQAAGPSNQPGLLPSVSQPK	K	K	A	27	1	2737.49	Q3UHJ0	Q3UHJ0	393	419	Aak1	AP2-associated protein kinase 1	yes	yes	2;3;4	1.695e-135	195.73	277180000			23	0	0	0	0	0	0	0	0	0	10343000	0	0	0	0	0	0	0	0	0	0	0	0	0	60296000	0	0	0	54972000
REQGSSGLGSGSSGGGGSSSGLGSGYIGR	R	R	V	29	1	2557.18	Q3UHJ0	Q3UHJ0	9	37	Aak1	AP2-associated protein kinase 1	yes	yes	3	6.1152e-72	160.53	127480000			7	0	0	0	0	0	22356000	0	51534000	0	0	0	0	0	0	0	0	0	0	0	0	0	0	0	6195800	0	0	30461000	5595600
RILSDVTHSAVFGVPASK	R	K	S	18	1	1883.03	Q3UHJ0	Q3UHJ0	632	649	Aak1	AP2-associated protein kinase 1	yes	yes	3	6.4873e-05	80.316	0			1	0	0	0	0	0	0	0	0	0	0	0	0	0	0	0	0	0	0	0	0	0	0	0	0	0	0	0	0
SATTTPSGSPR	K	R	T	11	0	1060.51	Q3UHJ0	Q3UHJ0	668	678	Aak1	AP2-associated protein kinase 1	yes	yes	2	0.011763	60.518	0			1	0	0	0	0	0	0	0	0	0	0	0	0	0	0	0	0	0	0	0	0	0	0	0	0	0	0	0	0
SLLLVDQLIDL	R	L	-	11	0	1240.73	Q3UHJ0	Q3UHJ0	949	959	Aak1	AP2-associated protein kinase 1	yes	yes	2	3.1016e-09	133.12	23401000			11	0	0	0	0	0	2255500	0	0	0	0	0	0	0	0	0	0	0	0	0	0	0	0	656370	10870000	0	0	0	3244800
STQLLQAAAAEASLNK	K	K	S	16	0	1614.86	Q3UHJ0	Q3UHJ0	650	665	Aak1	AP2-associated protein kinase 1	yes	yes	2;3	9.6061e-57	174.65	188230000			32	0	1097500	0	0	0	0	0	0	0	6882200	0	0	0	0	0	0	0	0	0	0	0	2859300	5135300	4261700	0	0	46058000	3057900
TAVVVPQSQAQPATAPQAAAAQEPGQIQAPVR	K	R	Q	32	0	3179.67	Q3UHJ0	Q3UHJ0	565	596	Aak1	AP2-associated protein kinase 1	yes	yes	3;4	2.001e-26	103.85	459170000			33	0	0	0	0	0	0	101530000	141970000	0	0	0	0	0	0	0	0	0	0	0	0	0	11679000	3018200	20706000	0	0	43902000	18879000
TAVVVPQSQAQPATAPQAAAAQEPGQIQAPVRQQPK	K	K	V	36	1	3660.93	Q3UHJ0	Q3UHJ0	565	600	Aak1	AP2-associated protein kinase 1	yes	yes	3	1.0717e-26	100.1	10072000			1	0	0	0	0	0	10072000	0	0	0	0	0	0	0	0	0	0	0	0	0	0	0	0	0	0	0	0	0	0
TDSLTGEDSLLDCSLLSNPTAGLLEEFAPIALSAPTHK	R	K	A	38	0	3982.97	Q3UHJ0	Q3UHJ0	854	891	Aak1	AP2-associated protein kinase 1	yes	yes	3	2.5279e-09	55.117	15709000			3	0	0	0	0	0	0	0	0	0	0	0	0	0	0	0	0	0	0	0	0	0	0	0	7518100	0	0	0	0
TSQQNVSNASEGSTWNPFDDDNFSK	R	K	L	25	0	2774.17	Q3UHJ0	Q3UHJ0	679	703	Aak1	AP2-associated protein kinase 1	yes	yes	2;3	3.7224e-110	185.33	49306000			15	0	0	0	0	0	0	0	0	0	0	0	0	0	0	0	0	0	0	0	0	0	0	0	12116000	0	0	0	9028500
TSQQNVSNASEGSTWNPFDDDNFSKLTAEELLNKDFAK	R	K	L	38	2	4246.96	Q3UHJ0	Q3UHJ0	679	716	Aak1	AP2-associated protein kinase 1	yes	yes	4	6.5414e-08	51.544	3347200			1	0	0	0	0	0	0	0	0	0	0	0	0	0	0	0	0	0	0	0	0	0	0	0	0	0	0	0	0
VAEDEFDPIPVLITK	K	K	N	15	0	1684.89	Q3UHJ0	Q3UHJ0	911	925	Aak1	AP2-associated protein kinase 1	yes	yes	2;3	3.1542e-38	167.14	471710000			20	0	0	0	0	0	0	72335000	194170000	0	0	0	0	0	0	0	0	0	0	0	0	0	6828100	959730	9009400	0	0	0	34303000
VENILLHDR	K	R	G	9	0	1107.6	Q3UHJ0	Q3UHJ0	179	187	Aak1	AP2-associated protein kinase 1	yes	yes	2;3	0.0051943	71.349	54160000			3	0	0	0	0	0	0	0	49000000	0	0	0	0	0	0	0	0	0	0	0	0	0	0	0	0	0	0	0	2813700
VQTTPPPTIQGQK	K	K	V	13	0	1393.76	Q3UHJ0	Q3UHJ0	601	613	Aak1	AP2-associated protein kinase 1	yes	yes	2	0.00038086	110.53	927510000			43	0	906960	0	0	28170000	28629000	144660000	107240000	0	0	24426000	0	0	0	0	0	0	0	0	0	0	29949000	5363600	20208000	0	12099000	40716000	7437000
YMLEPDPDKRPDIYQVSYFSFK	R	K	L	22	2	2737.31	Q3UHJ0	Q3UHJ0	292	313	Aak1	AP2-associated protein kinase 1	yes	yes	4	1.8218e-40	172	432280000			6	0	0	0	0	0	0	87299000	192040000	0	0	0	0	0	0	0	0	0	0	0	0	0	0	0	0	0	0	0	0
YSQDMHCLIR	R	R	Y	10	0	1321.59	Q3UHJ0	Q3UHJ0	282	291	Aak1	AP2-associated protein kinase 1	yes	yes	2;3	2.2877e-09	170.69	1128700000			7	0	0	0	0	0	0	0	444160000	0	0	0	0	0	0	0	0	0	0	0	0	0	0	0	0	0	0	0	2152100
ADIWALGCLLYK	K	K	L	12	0	1421.74	Q3UHJ0;Q91Z96	Q3UHJ0	243	254	Aak1;Bmp2k	AP2-associated protein kinase 1;BMP-2-inducible protein kinase	no	no	2	2.7607e-05	130.66	380100000			11	0	0	0	0	0	0	71390000	182290000	0	0	0	0	0	0	0	0	0	0	0	0	0	0	0	2172000	0	0	0	2161100
AQTAPNKDVQR	K	R	E	11	1	1226.64	Q8BGQ7	Q8BGQ7	783	793	Aars	Alanine--tRNA ligase, cytoplasmic	yes	yes	3	0.0083887	60.49	6013500			1	0	0	0	0	0	0	0	0	0	0	0	0	0	0	0	0	0	0	0	0	0	0	0	0	0	0	6013500	0
AVFDETYPDPVR	R	R	V	12	0	1407.67	Q8BGQ7	Q8BGQ7	684	695	Aars	Alanine--tRNA ligase, cytoplasmic	yes	yes	2	0.047569	51.927	2648300			1	0	0	0	0	0	0	0	0	0	0	0	0	0	0	0	0	0	0	0	0	0	0	0	0	0	0	0	2648300
EIADLGEALATAVIPQWQK	R	K	D	19	0	2052.09	Q8BGQ7	Q8BGQ7	794	812	Aars	Alanine--tRNA ligase, cytoplasmic	yes	yes	3	0.033705	30.684	1014900			2	0	0	0	0	0	0	0	0	0	0	0	0	0	0	0	0	0	0	0	0	0	0	0	0	0	0	0	0
TITVALADGGRPDNTGR	R	R	G	17	1	1712.88	Q8BGQ7	Q8BGQ7	304	320	Aars	Alanine--tRNA ligase, cytoplasmic	yes	yes	3	0.00017775	81.656	45318000			1	0	0	0	0	0	0	0	0	0	0	0	0	0	0	0	0	0	0	0	0	0	0	0	0	0	0	45318000	0
VDDSSEDKTEFTVK	K	K	N	14	1	1598.73	Q8BGQ7	Q8BGQ7	551	564	Aars	Alanine--tRNA ligase, cytoplasmic	yes	yes	3	0.0075746	54.393	0			1	0	0	0	0	0	0	0	0	0	0	0	0	0	0	0	0	0	0	0	0	0	0	0	0	0	0	0	0
AALVTELDPADPVLAAPPTPAAPFSR	K	R	F	26	0	2586.37	Q80YE4	Q80YE4	1302	1327	Aatk	Serine/threonine-protein kinase LMTK1	yes	yes	3	4.5842e-05	63.122	5352500			3	0	0	0	0	0	0	0	0	0	0	0	0	0	0	0	0	0	0	0	0	0	0	0	1655100	0	0	0	0
AVDSGYDTENYESPEFVLK	R	K	E	19	0	2161.97	Q80YE4	Q80YE4	938	956	Aatk	Serine/threonine-protein kinase LMTK1	yes	yes	2	3.8464e-34	145.6	7753700			3	0	0	0	0	0	0	0	0	0	0	0	0	0	0	0	0	0	0	0	0	0	0	0	0	0	0	0	1068000
ESLPTFLEGGPSSPSATGLPLR	K	R	A	22	0	2212.14	Q80YE4	Q80YE4	1252	1273	Aatk	Serine/threonine-protein kinase LMTK1	yes	yes	3	0.004517	36.217	986500			1	0	0	0	0	0	0	0	0	0	0	0	0	0	0	0	0	0	0	0	0	0	0	0	0	0	0	0	0
FTVSPTPASR	R	R	F	10	0	1061.55	Q80YE4	Q80YE4	1328	1337	Aatk	Serine/threonine-protein kinase LMTK1	yes	yes	2	0.04218	52.482	0			1	0	0	0	0	0	0	0	0	0	0	0	0	0	0	0	0	0	0	0	0	0	0	0	0	0	0	0	0
SAVSSEVLSPPQQSEEPLPEVPRPEPLGAQGPVGVQPVPGPSHSK	R	K	C	45	1	4577.34	Q80YE4	Q80YE4	1047	1091	Aatk	Serine/threonine-protein kinase LMTK1	yes	yes	4	3.785e-05	29.579	5183400			2	0	0	0	0	0	0	0	0	0	0	0	0	0	0	0	0	0	0	0	0	0	0	0	0	0	0	0	0
SLRPGGSTGLGSGSAAPAAATAASAELTAASSFPLLER	R	R	F	38	1	3499.79	Q80YE4	Q80YE4	417	454	Aatk	Serine/threonine-protein kinase LMTK1	yes	yes	3	4.1761e-13	66.658	4583400			4	0	0	0	0	0	0	0	0	0	0	0	0	0	0	0	0	0	0	0	0	0	0	0	0	0	0	0	1202600
WIAPELVDEVHGNLLVVDQTK	R	K	S	21	0	2374.25	Q80YE4	Q80YE4	297	317	Aatk	Serine/threonine-protein kinase LMTK1	yes	yes	3	0.0091432	34.221	1370100			1	0	0	0	0	0	0	0	0	0	0	0	0	0	0	0	0	0	0	0	0	0	0	0	0	0	0	0	1370100
YREDYLVTADQLWVPLR	K	R	W	17	1	2136.1	Q80YE4	Q80YE4	280	296	Aatk	Serine/threonine-protein kinase LMTK1	yes	yes	3	0.014493	46.249	523530			0	0	0	0	0	0	0	0	0	0	0	0	0	0	0	0	0	0	0	0	0	0	0	0	0	0	0	0	523530
AIHKIDIPSFDWPIAPFPR	K	R	L	19	1	2219.19	P61922	P61922	232	250	Abat	4-aminobutyrate aminotransferase, mitochondrial	yes	yes	3	0.028483	40.844	1683500			0	0	0	0	0	0	0	0	0	0	0	0	0	0	0	0	0	0	0	0	0	0	0	0	0	0	0	0	0
CLEEVEDLIVK	R	K	Y	11	0	1345.68	P61922	P61922	269	279	Abat	4-aminobutyrate aminotransferase, mitochondrial	yes	yes	2	0.0015492	107.21	71428000			3	0	0	0	0	0	0	0	0	0	0	0	0	0	0	0	0	0	0	0	0	0	0	0	0	0	70099000	0	0
EDLLNNVAR	R	R	V	9	0	1042.54	P61922	P61922	402	410	Abat	4-aminobutyrate aminotransferase, mitochondrial	yes	yes	2	6.9527e-07	141.78	62086000			2	0	0	0	0	0	0	0	0	0	0	0	0	0	0	0	0	0	0	0	0	0	0	0	0	0	62086000	0	0
EEFRPSAPYR	K	R	I	10	1	1250.6	P61922	P61922	368	377	Abat	4-aminobutyrate aminotransferase, mitochondrial	yes	yes	2;3	0.00059267	111.95	242990000			3	0	0	0	0	0	0	0	0	0	0	0	0	0	0	0	0	0	0	0	0	0	0	0	0	0	242990000	0	0
GNYLVDVDGNR	R	R	M	11	0	1220.58	P61922	P61922	82	92	Abat	4-aminobutyrate aminotransferase, mitochondrial	yes	yes	2	0.041348	56.013	5834100			1	0	0	0	0	0	0	0	0	0	0	0	0	0	0	0	0	0	0	0	0	0	0	0	0	0	5834100	0	0
GTFCSFDTPDEAIR	R	R	N	14	0	1614.7	P61922	P61922	437	450	Abat	4-aminobutyrate aminotransferase, mitochondrial	yes	yes	2	2.1594e-12	175.49	281270000			6	0	0	0	0	0	0	0	0	0	0	0	0	0	0	0	0	0	0	0	0	0	0	0	0	0	251300000	0	0
GVVLGGCGDK	K	K	S	10	0	960.47	P61922	P61922	461	470	Abat	4-aminobutyrate aminotransferase, mitochondrial	yes	yes	2	0.055656	53.756	22356000			1	0	0	0	0	0	0	0	0	0	0	0	0	0	0	0	0	0	0	0	0	0	0	0	0	0	22356000	0	0
HGCAFLVDEVQTGGGCTGK	K	K	F	19	0	1991.88	P61922	P61922	319	337	Abat	4-aminobutyrate aminotransferase, mitochondrial	yes	yes	3	0.0081487	54.103	19629000			0	0	0	0	0	0	0	0	0	0	0	0	0	0	0	0	0	0	0	0	0	0	0	0	0	0	19629000	0	0
IDIPSFDWPIAPFPR	K	R	L	15	0	1769.91	P61922	P61922	236	250	Abat	4-aminobutyrate aminotransferase, mitochondrial	yes	yes	2;3	9.9397e-72	220.5	222750000			5	0	0	0	0	0	0	0	0	0	0	0	0	0	0	0	0	0	0	0	0	0	0	0	0	0	220730000	0	0
IFNTWLGDPSK	R	K	N	11	0	1276.65	P61922	P61922	378	388	Abat	4-aminobutyrate aminotransferase, mitochondrial	yes	yes	2	0.0002297	151.22	186030000			3	0	0	0	0	0	0	0	0	0	0	0	0	0	0	0	0	0	0	0	0	0	0	0	0	0	183760000	0	0
KHGCAFLVDEVQTGGGCTGK	R	K	F	20	1	2119.98	P61922	P61922	318	337	Abat	4-aminobutyrate aminotransferase, mitochondrial	yes	yes	3	1.1753e-06	92.492	47935000			2	0	0	0	0	0	0	0	0	0	0	0	0	0	0	0	0	0	0	0	0	0	0	0	0	0	37394000	0	0
LKYPLEEFTTDNQQEEAR	R	R	C	18	1	2210.05	P61922	P61922	251	268	Abat	4-aminobutyrate aminotransferase, mitochondrial	yes	yes	3	8.1363e-15	142.35	185650000			8	0	0	0	0	0	0	0	0	0	0	0	0	0	0	0	0	0	0	0	0	0	0	0	0	0	149350000	0	0
LVQQPQNASTFINR	K	R	P	14	0	1614.85	P61922	P61922	115	128	Abat	4-aminobutyrate aminotransferase, mitochondrial	yes	yes	2	1.0557e-08	167.12	12944000			1	0	0	0	0	0	0	0	0	0	0	0	0	0	0	0	0	0	0	0	0	0	0	0	0	0	12944000	0	0
MLDLYSQISSVPIGYNHPALAK	R	K	L	22	0	2416.25	P61922	P61922	93	114	Abat	4-aminobutyrate aminotransferase, mitochondrial	yes	yes	3	2.7403e-05	85.231	31044000			1	0	0	0	0	0	0	0	0	0	0	0	0	0	0	0	0	0	0	0	0	0	0	0	0	0	31044000	0	0
NLLLAEVINIIK	K	K	R	12	0	1351.84	P61922	P61922	389	400	Abat	4-aminobutyrate aminotransferase, mitochondrial	yes	yes	2;3	0.0043911	91.549	41361000			3	0	0	0	0	0	0	0	0	0	0	0	0	0	0	0	0	0	0	0	0	0	0	0	0	0	32041000	0	0
QLNTIQNAEAVHFFCNYEESR	K	R	G	21	0	2569.17	P61922	P61922	61	81	Abat	4-aminobutyrate aminotransferase, mitochondrial	yes	yes	3	1.6756e-17	121.46	62894000			3	0	0	0	0	0	0	0	0	0	0	0	0	0	0	0	0	0	0	0	0	0	0	0	0	0	61805000	0	0
REDLLNNVAR	K	R	V	10	1	1198.64	P61922	P61922	401	410	Abat	4-aminobutyrate aminotransferase, mitochondrial	yes	yes	2	0.0029069	101.82	86808000			1	0	0	0	0	0	0	0	0	0	0	0	0	0	0	0	0	0	0	0	0	0	0	0	0	0	86808000	0	0
TEVPGPR	K	R	S	7	0	754.397	P61922	P61922	48	54	Abat	4-aminobutyrate aminotransferase, mitochondrial	yes	yes	2	0.010449	117.7	91721000			5	0	0	0	0	0	0	0	0	0	0	0	0	0	0	0	0	0	0	0	0	0	0	0	0	0	75146000	0	0
TIFMWYR	K	R	S	7	0	1015.5	P61922	P61922	174	180	Abat	4-aminobutyrate aminotransferase, mitochondrial	yes	yes	2	0.046971	74.717	12597000			1	0	0	0	0	0	0	0	0	0	0	0	0	0	0	0	0	0	0	0	0	0	0	0	0	0	12597000	0	0
TLLTGLLDLQAQYPQFISR	K	R	V	19	0	2176.19	P61922	P61922	414	432	Abat	4-aminobutyrate aminotransferase, mitochondrial	yes	yes	2;3	7.144e-90	184.21	7898700			6	0	0	0	0	0	0	0	0	0	0	0	0	0	0	0	0	0	0	0	0	0	0	0	0	0	0	0	0
TVAGIIVEPIQSEGGDNHASDDFFR	R	R	K	25	0	2673.27	P61922	P61922	286	310	Abat	4-aminobutyrate aminotransferase, mitochondrial	yes	yes	3	7.2319e-07	84.404	40060000			6	0	0	0	0	0	0	0	0	0	0	0	0	0	0	0	0	0	0	0	0	0	0	0	0	0	33518000	0	0
AIILDEPTAGVDPYAR	R	R	R	16	0	1699.88	P41234	P41234	1143	1158	Abca2	ATP-binding cassette sub-family A member 2	yes	yes	2	0.022453	57.567	7676100			0	0	0	0	0	0	0	0	0	0	7676100	0	0	0	0	0	0	0	0	0	0	0	0	0	0	0	0	0	0
KDVLPGAEGLTAVGGQAGNLAR	R	R	C	22	1	2093.12	P41234	P41234	1340	1361	Abca2	ATP-binding cassette sub-family A member 2	yes	yes	3	0.025322	34.155	6219100			0	0	0	0	0	0	0	0	0	0	6219100	0	0	0	0	0	0	0	0	0	0	0	0	0	0	0	0	0	0
LPVSTKPVEDDVDVASER	R	R	Q	18	1	1954.98	P41234	P41234	2021	2038	Abca2	ATP-binding cassette sub-family A member 2	yes	yes	3	0.00016103	78.021	18947000			2	0	0	0	0	0	0	0	0	0	0	0	0	0	0	0	0	0	0	0	0	9491900	0	0	0	0	0	0	0
GIPANNIIQEVQK	K	K	V	13	0	1422.78	Q8K448	Q8K448	585	597	Abca5	ATP-binding cassette sub-family A member 5	yes	yes	2	0.023755	63.408	10444000			0	0	0	0	0	0	0	0	0	0	10444000	0	0	0	0	0	0	0	0	0	0	0	0	0	0	0	0	0	0
IFLGDYGSHSSEDDESIK	K	K	C	18	0	1997.89	Q8K448	Q8K448	1357	1374	Abca5	ATP-binding cassette sub-family A member 5	yes	yes	3	0.0028075	53.773	32919000			1	0	0	0	0	0	0	0	0	0	0	0	0	0	0	0	0	0	0	0	0	0	0	0	0	0	0	32919000	0
STVINTLVGDVEPTSGK	K	K	I	17	0	1715.89	Q8K448	Q8K448	1340	1356	Abca5	ATP-binding cassette sub-family A member 5	yes	yes	2	0.044042	46.408	11074000			1	0	0	0	0	0	0	0	0	0	11074000	0	0	0	0	0	0	0	0	0	0	0	0	0	0	0	0	0	0
VIVTEEYANEK	K	K	E	11	0	1293.65	Q8K448	Q8K448	103	113	Abca5	ATP-binding cassette sub-family A member 5	yes	yes	2	0.015658	61.65	0			1	0	0	0	0	0	0	0	0	0	0	0	0	0	0	0	0	0	0	0	0	0	0	0	0	0	0	0	0
LAGLHDAILR	K	R	M	10	0	1077.63	Q61102	Q61102	584	593	Abcb7	ATP-binding cassette sub-family B member 7, mitochondrial	yes	yes	3	0.0019541	74.944	8660100			1	0	0	0	0	0	0	0	0	0	0	0	0	0	0	0	0	0	0	0	0	0	0	0	0	0	8660100	0	0
VAISLGFLGGAK	R	K	A	12	0	1131.67	Q61102	Q61102	140	151	Abcb7	ATP-binding cassette sub-family B member 7, mitochondrial	yes	yes	2	0.0030749	93.111	30980000			1	0	0	0	0	0	0	0	0	0	0	0	0	0	0	0	0	0	0	0	0	0	0	0	0	0	0	0	0
GPQVPAGEPTQEASGATATK	R	K	A	20	0	1895.92	P48410	P48410	45	64	Abcd1	ATP-binding cassette sub-family D member 1	yes	yes	2	3.2716e-07	104.86	44798000			5	0	0	0	0	0	0	0	0	0	0	0	0	0	0	0	0	0	0	0	0	0	0	0	0	0	0	0	0
EITELAGYTAR	K	R	V	11	0	1222.62	Q61285	Q61285	414	424	Abcd2	ATP-binding cassette sub-family D member 2	yes	yes	2	0.079235	48.073	80042000			1	0	0	0	0	0	0	0	0	0	0	0	0	0	0	0	0	0	0	0	0	0	0	0	0	0	0	0	0
FEQLDTAIR	R	R	L	9	0	1091.56	Q61285	Q61285	686	694	Abcd2	ATP-binding cassette sub-family D member 2	yes	yes	2	0.00068766	114.89	50452000			3	0	0	0	0	0	0	0	0	0	0	0	0	0	0	0	0	0	0	0	0	29297000	0	0	0	0	0	0	0
GGNLELPLSDTLAIK	R	K	G	15	0	1539.85	Q61285	Q61285	455	469	Abcd2	ATP-binding cassette sub-family D member 2	yes	yes	2	1.407e-05	121.02	11206000			3	0	0	0	0	0	0	0	0	0	0	0	0	0	0	0	0	0	0	0	0	3851100	0	0	0	0	0	0	0
GTVIDVDHGIICENVPIITPAGEVVASR	K	R	L	28	0	2930.52	Q61285	Q61285	470	497	Abcd2	ATP-binding cassette sub-family D member 2	yes	yes	3	0.0015921	33.265	4465100			1	0	0	0	0	0	0	0	0	0	0	0	0	0	0	0	0	0	0	0	0	0	0	0	0	0	0	0	0
IIANVEEIAFYR	R	R	G	12	0	1436.77	Q61285	Q61285	299	310	Abcd2	ATP-binding cassette sub-family D member 2	yes	yes	2	0.0038783	88.392	101220000			3	0	0	0	0	0	0	0	0	0	0	0	0	0	0	0	0	0	0	0	0	7393500	0	0	0	0	0	0	0
LVDHAYETYFANQTYYK	R	K	V	17	0	2124.98	Q61285	Q61285	179	195	Abcd2	ATP-binding cassette sub-family D member 2	yes	yes	3	8.8183e-05	90.754	90773000			3	0	0	0	0	0	0	0	0	0	0	0	0	0	0	0	0	0	0	0	0	20249000	0	0	0	0	0	0	0
NLLASGADAIER	R	R	I	12	0	1228.64	Q61285	Q61285	396	407	Abcd2	ATP-binding cassette sub-family D member 2	yes	yes	2	6.8196e-09	172.98	388450000			6	0	0	0	0	0	0	0	0	0	0	0	0	0	0	0	0	0	0	0	0	27901000	0	0	0	0	0	0	0
AVVDKVFLSR	R	R	L	10	1	1132.66	P55096	P55096	57	66	Abcd3	ATP-binding cassette sub-family D member 3	yes	yes	3	0.00052511	97.597	79736000			2	0	0	0	0	0	0	0	0	0	0	0	0	0	0	0	0	0	0	0	0	0	0	0	0	0	0	0	0
DQVIYPDGK	R	K	E	9	0	1033.51	P55096	P55096	521	529	Abcd3	ATP-binding cassette sub-family D member 3	yes	yes	2	0.098314	47.603	20168000			1	0	0	0	0	0	0	0	0	0	0	0	0	0	0	0	0	0	0	0	0	0	0	0	0	0	0	0	0
DQVIYPDGKEDQK	R	K	K	13	1	1533.73	P55096	P55096	521	533	Abcd3	ATP-binding cassette sub-family D member 3	yes	yes	2;3	9.4459e-13	147.83	1083600000			22	0	0	0	0	0	0	108440000	40060000	0	0	0	0	0	0	0	0	0	0	0	0	16661000	6828000	0	0	0	0	0	0
EGGWDSVQDWMDVLSGGEK	R	K	Q	19	0	2093.9	P55096	P55096	558	576	Abcd3	ATP-binding cassette sub-family D member 3	yes	yes	2	9.9971e-09	123.38	2605200			7	0	0	0	0	0	0	0	0	0	0	0	0	0	0	0	0	0	0	0	0	0	0	0	2103100	0	0	0	0
EYLDNVQLGHILER	K	R	E	14	0	1697.87	P55096	P55096	544	557	Abcd3	ATP-binding cassette sub-family D member 3	yes	yes	2;3	1.2809e-45	210.15	897530000			16	0	0	0	0	0	0	50074000	24472000	0	0	0	0	0	0	0	0	0	0	0	37234000	0	0	0	0	0	0	0	2162700
FDHVPLATPNGDILIQDLSFEVR	K	R	S	23	0	2595.33	P55096	P55096	442	464	Abcd3	ATP-binding cassette sub-family D member 3	yes	yes	3	1.6785e-05	83.905	31350000			3	0	0	0	0	0	0	0	0	0	0	0	0	0	0	0	0	0	0	0	0	4349400	0	0	0	0	0	0	0
FSMGFIDSIIAK	R	K	Y	12	0	1327.68	P55096	P55096	311	322	Abcd3	ATP-binding cassette sub-family D member 3	yes	yes	2	0.00024942	119.22	124210000			4	0	0	0	0	0	0	0	0	0	0	0	0	0	0	0	0	0	0	0	0	0	0	0	0	0	0	0	0
GIEGAQASPLVPGAGEIINTDNIIK	K	K	F	25	0	2476.32	P55096	P55096	417	441	Abcd3	ATP-binding cassette sub-family D member 3	yes	yes	2;3	2.438e-30	132.51	1240600000			20	0	0	0	0	0	0	0	0	0	0	0	0	0	0	0	0	0	0	0	0	73469000	0	0	5984900	0	0	0	0
HLHSTHSELLEDYYQSGR	R	R	M	18	0	2171	P55096	P55096	345	362	Abcd3	ATP-binding cassette sub-family D member 3	yes	yes	2;3;4	1.1875e-137	249.66	806550000			8	0	0	0	0	0	0	185420000	50868000	0	0	0	0	0	0	0	0	0	0	0	0	0	0	0	0	0	0	0	0
IANPDQLLTQDVEK	R	K	F	14	0	1582.82	P55096	P55096	182	195	Abcd3	ATP-binding cassette sub-family D member 3	yes	yes	2;3	1.0098e-85	228.83	4272500000			34	0	5780100	1071600	0	0	0	94825000	42579000	0	0	0	0	0	0	0	0	0	0	10357000	77181000	204090000	0	3814400	0	0	0	0	7418300
ITEDTVEFGS	K	S	-	10	0	1096.49	P55096	P55096	650	659	Abcd3	ATP-binding cassette sub-family D member 3	yes	yes	2	0.0048743	85.813	53925000			1	0	0	0	0	0	0	0	0	0	0	0	0	0	0	0	0	0	0	0	0	0	0	0	0	0	0	0	0
ITELMQVLK	R	K	D	9	0	1073.62	P55096	P55096	391	399	Abcd3	ATP-binding cassette sub-family D member 3	yes	yes	2	7.3416e-12	170.32	725510000			13	0	0	0	0	0	0	0	0	0	0	0	0	0	0	0	0	0	0	0	0	28228000	0	0	0	0	0	0	0
KITEDTVEFGS	K	S	-	11	1	1224.59	P55096	P55096	649	659	Abcd3	ATP-binding cassette sub-family D member 3	yes	yes	2	0.0028869	109.44	49188000			2	0	0	0	0	0	0	0	0	0	0	0	0	0	0	0	0	0	0	0	0	12084000	0	0	0	0	0	0	0
KVGITLFTVSHR	R	R	K	12	1	1356.79	P55096	P55096	615	626	Abcd3	ATP-binding cassette sub-family D member 3	yes	yes	3	0.0075031	56.139	94847000			2	0	0	0	0	0	0	0	0	0	0	0	0	0	0	0	0	0	0	0	0	0	0	0	0	0	0	0	0
LAGFTAR	R	R	I	7	0	734.408	P55096	P55096	384	390	Abcd3	ATP-binding cassette sub-family D member 3	yes	yes	2	0.025762	90.986	29223000			1	0	0	0	0	0	0	0	0	0	0	0	0	0	0	0	0	0	0	0	0	0	0	0	0	0	0	0	0
LFYVPQRPYMTLGTLR	K	R	D	16	1	1954.05	P55096	P55096	505	520	Abcd3	ATP-binding cassette sub-family D member 3	yes	yes	3	0.00018518	100.43	588390000			9	0	0	0	0	0	0	80687000	0	0	0	0	0	0	0	0	0	0	0	0	0	20325000	0	0	0	0	0	0	0
LITNSEEIAFYNGNK	R	K	R	15	0	1711.84	P55096	P55096	272	286	Abcd3	ATP-binding cassette sub-family D member 3	yes	yes	2	1.8225e-18	183.33	386420000			9	0	0	0	0	0	0	0	0	0	0	0	0	0	0	0	0	0	0	0	0	53835000	0	0	0	0	0	0	0
LVEHLHNFIFFR	K	R	F	12	0	1570.84	P55096	P55096	299	310	Abcd3	ATP-binding cassette sub-family D member 3	yes	yes	3;4	0.00051266	97.214	119280000			4	0	0	0	0	0	0	19115000	0	0	0	0	0	0	0	0	0	0	0	0	0	0	0	0	0	0	0	0	0
SGANVLICGPNGCGK	R	K	S	15	0	1502.7	P55096	P55096	465	479	Abcd3	ATP-binding cassette sub-family D member 3	yes	yes	2	6.0514e-18	177.57	319990000			9	0	0	0	0	0	0	0	0	0	0	0	0	0	0	0	0	0	0	5040400	5960200	0	4020400	0	0	0	0	0	0
VGITLFTVSHR	K	R	K	11	0	1228.69	P55096	P55096	616	626	Abcd3	ATP-binding cassette sub-family D member 3	yes	yes	3	0.0002397	110.46	114580000			6	0	0	0	0	0	0	48477000	11257000	0	0	0	0	0	0	0	0	0	0	0	0	0	0	0	0	0	0	0	0
VLGELWPLFGGR	R	R	L	12	0	1342.74	P55096	P55096	485	496	Abcd3	ATP-binding cassette sub-family D member 3	yes	yes	2	7.733e-14	181.25	1117600000			22	0	0	0	727180	0	0	56775000	25775000	0	0	0	0	0	0	0	0	0	0	0	11769000	8294700	0	0	1444600	0	0	0	0
YLYEEYLQAFTYYK	R	K	M	14	0	1892.89	P55096	P55096	161	174	Abcd3	ATP-binding cassette sub-family D member 3	yes	yes	2	4.0217e-05	113.63	1809800			2	0	0	0	0	0	0	0	0	0	0	0	0	0	0	0	0	0	0	0	0	0	0	0	0	0	0	0	1809800
AIIKPQYVDQIPK	K	K	A	13	1	1511.87	P61222	P61222	166	178	Abce1	ATP-binding cassette sub-family E member 1	yes	yes	3	0.05452	36.445	3034300			1	0	0	0	0	0	0	0	0	0	0	0	0	0	0	0	0	0	0	0	0	0	0	0	0	0	0	0	0
IAIVNHDK	R	K	C	8	0	908.508	P61222	P61222	8	15	Abce1	ATP-binding cassette sub-family E member 1	yes	yes	2	0.059688	58.782	0			1	0	0	0	0	0	0	0	0	0	0	0	0	0	0	0	0	0	0	0	0	0	0	0	0	0	0	0	0
VAETANEEEVKK	K	K	M	12	1	1345.67	P61222	P61222	333	344	Abce1	ATP-binding cassette sub-family E member 1	yes	yes	3	0.00027088	110.08	44920000			2	0	0	0	0	0	0	0	0	0	0	0	0	0	0	0	0	0	0	0	0	0	0	0	0	0	0	0	0
AANAAENDFSVSQAEVSSR	K	R	Q	19	0	1951.89	Q6P542	Q6P542	268	286	Abcf1	ATP-binding cassette sub-family F member 1	yes	yes	2	6.3767e-90	184.76	6867800			3	0	0	0	0	0	0	0	0	0	0	0	0	0	0	0	0	0	0	0	0	0	0	0	0	0	0	0	0
ALSIPPNIDVLLCEQEVVADETPAVQAVLR	R	R	A	30	0	3258.72	Q6P542	Q6P542	345	374	Abcf1	ATP-binding cassette sub-family F member 1	yes	yes	3	0.0034742	31.111	698830			1	0	0	0	0	0	698830	0	0	0	0	0	0	0	0	0	0	0	0	0	0	0	0	0	0	0	0	0	0
IGFFNQQYAEQLHMEETPTEYLQR	K	R	S	24	0	2971.38	Q6P542	Q6P542	682	705	Abcf1	ATP-binding cassette sub-family F member 1	yes	yes	3	0.0017689	37.228	1723600			1	0	0	0	0	0	0	0	0	0	0	0	0	0	0	0	0	0	0	0	0	0	0	0	0	0	0	0	0
LQGQLEQGDDTAAEK	R	K	L	15	0	1601.75	Q6P542	Q6P542	389	403	Abcf1	ATP-binding cassette sub-family F member 1	yes	yes	2	0.0033358	72.089	0			1	0	0	0	0	0	0	0	0	0	0	0	0	0	0	0	0	0	0	0	0	0	0	0	0	0	0	0	0
PLFKNLDFGIDMDSR	K	R	I	15	1	1766.87	Q6P542	Q6P542	631	645	Abcf1	ATP-binding cassette sub-family F member 1	yes	yes	3	0.090521	27.029	61418000			1	0	0	0	0	0	0	0	0	0	0	0	0	0	0	0	0	0	0	0	0	61418000	0	0	0	0	0	0	0
TFFEELAVEDKQAGEEEK	K	K	L	18	1	2097.97	Q6P542	Q6P542	40	57	Abcf1	ATP-binding cassette sub-family F member 1	yes	yes	3	0.01456	38.417	896940			1	0	0	0	0	0	0	0	0	0	0	0	0	0	0	0	0	0	0	0	0	0	0	0	0	0	0	0	0
VVFAELACR	R	R	E	9	0	1063.55	Q6P542	Q6P542	743	751	Abcf1	ATP-binding cassette sub-family F member 1	yes	yes	2	2.3212e-05	133.12	18947000			1	0	0	0	0	0	0	0	0	0	0	0	0	0	0	0	0	0	0	0	0	0	0	0	0	0	0	0	0
CAASGSSSSGSAAAALDADCSLK	R	K	Q	23	0	2142.92	Q99LR1	Q99LR1	15	37	Abhd12	Monoacylglycerol lipase ABHD12	yes	yes	2	4.4037e-11	103.39	6942000			2	0	0	0	0	0	0	0	0	0	0	0	0	0	0	0	0	0	0	0	0	0	0	0	0	0	0	0	0
CAASGSSSSGSAAAALDADCSLKQNLR	R	R	L	27	1	2654.2	Q99LR1	Q99LR1	15	41	Abhd12	Monoacylglycerol lipase ABHD12	yes	yes	3	4.0441e-08	92.147	13208000			3	0	0	0	0	0	0	0	0	0	0	0	0	0	0	0	0	0	0	0	0	0	0	0	0	0	0	0	0
ETPPDALILESPFTNIR	R	R	E	17	0	1911.99	Q99LR1	Q99LR1	263	279	Abhd12	Monoacylglycerol lipase ABHD12	yes	yes	3	0.0005243	71.497	0			2	0	0	0	0	0	0	0	0	0	0	0	0	0	0	0	0	0	0	0	0	0	0	0	0	0	0	0	0
ETPPDALILESPFTNIREEAK	R	K	S	21	1	2369.21	Q99LR1	Q99LR1	263	283	Abhd12	Monoacylglycerol lipase ABHD12	yes	yes	3	0.00012423	79.635	6323500			1	0	0	0	0	0	0	0	0	0	0	0	0	0	0	0	0	0	0	0	0	0	0	0	4438900	0	0	0	0
GTAEPHSASDAGMKR	K	R	A	15	1	1513.69	Q99LR1	Q99LR1	46	60	Abhd12	Monoacylglycerol lipase ABHD12	yes	yes	4	0.027869	36.022	2357800			1	0	0	0	0	0	0	2357800	0	0	0	0	0	0	0	0	0	0	0	0	0	0	0	0	0	0	0	0	0
GWGDSVGTPSER	R	R	G	12	0	1246.56	Q99LR1	Q99LR1	207	218	Abhd12	Monoacylglycerol lipase ABHD12	yes	yes	2	0.00024921	130.94	78924000			2	0	0	0	0	0	0	0	0	0	0	0	0	0	0	0	0	0	0	0	0	0	0	0	0	0	0	0	0
HISCPLLILHAEDDPVVPFHLGR	K	R	K	23	0	2634.37	Q99LR1	Q99LR1	320	342	Abhd12	Monoacylglycerol lipase ABHD12	yes	yes	4	0.00012338	64.83	3242800			1	0	0	0	0	0	0	0	0	0	0	0	0	0	0	0	0	0	0	0	0	0	0	0	0	0	0	0	0
LIFLNFVR	K	R	V	8	0	1020.61	Q99LR1	Q99LR1	100	107	Abhd12	Monoacylglycerol lipase ABHD12	yes	yes	2	9.7016e-05	146.21	101880000			5	0	0	0	0	0	0	27376000	6877900	0	0	0	0	0	0	0	0	0	0	0	0	0	0	0	0	0	0	0	0
LYNIAAPSR	K	R	S	9	0	1003.55	Q99LR1	Q99LR1	344	352	Abhd12	Monoacylglycerol lipase ABHD12	yes	yes	2	0.0034426	83.265	0			1	0	0	0	0	0	0	0	0	0	0	0	0	0	0	0	0	0	0	0	0	0	0	0	0	0	0	0	0
RTEPVTLEHER	K	R	C	11	1	1365.7	Q99LR1	Q99LR1	4	14	Abhd12	Monoacylglycerol lipase ABHD12	yes	yes	3	0.0013027	81.431	64920000			3	0	0	0	0	0	0	0	0	30559000	0	34362000	0	0	0	0	0	0	0	0	0	0	0	0	0	0	0	0	0
SGDNPVYIWGHSLGTGVATNLVR	R	R	R	23	0	2412.22	Q99LR1	Q99LR1	235	257	Abhd12	Monoacylglycerol lipase ABHD12	yes	yes	3	0.00082	49.638	32139000			2	0	0	0	0	0	0	0	0	0	0	0	0	0	0	0	0	0	0	0	0	0	0	0	0	0	0	0	0
VPYFIDLK	R	K	K	8	0	993.554	Q99LR1	Q99LR1	108	115	Abhd12	Monoacylglycerol lipase ABHD12	yes	yes	2	0.037448	70.525	2825700			1	0	0	0	0	0	0	0	0	0	0	0	0	0	0	0	0	0	0	0	0	0	0	0	0	0	0	0	0
VQFIPFHSDLGYR	K	R	H	13	0	1577.8	Q99LR1	Q99LR1	359	371	Abhd12	Monoacylglycerol lipase ABHD12	yes	yes	3	0.00054292	84.365	246570000			8	0	0	0	0	0	0	95420000	27237000	0	0	0	0	0	0	0	0	0	0	0	0	0	0	0	0	0	0	0	5232300
VQFIPFHSDLGYRHK	K	K	Y	15	1	1842.95	Q99LR1	Q99LR1	359	373	Abhd12	Monoacylglycerol lipase ABHD12	yes	yes	3	0.08876	27.335	50777000			1	0	0	0	0	0	0	0	0	0	0	0	0	0	0	0	0	0	0	0	0	0	0	0	0	0	0	0	0
FQGPVLLVR	R	R	R	9	0	1027.62	Q9Z1Q2	Q9Z1Q2	418	426	Abhd16a	Abhydrolase domain-containing protein 16A	yes	yes	2	0.011408	77.674	115440000			3	0	0	0	0	0	0	0	0	0	0	0	0	0	0	0	0	0	0	0	0	22263000	0	0	0	0	0	0	0
QLANYNFDFR	R	R	S	10	0	1286.6	Q9Z1Q2	Q9Z1Q2	145	154	Abhd16a	Abhydrolase domain-containing protein 16A	yes	yes	2	0.008723	77.677	70692000			5	0	0	0	0	0	0	0	0	0	0	0	0	0	0	0	0	0	0	0	0	17661000	0	0	0	0	0	0	0
QWLEASSQLEEASIYSR	R	R	W	17	0	1995.95	Q9Z1Q2	Q9Z1Q2	472	488	Abhd16a	Abhydrolase domain-containing protein 16A	yes	yes	2	1.7573e-09	125.53	17509000			1	0	0	0	0	0	0	0	0	0	0	0	0	0	0	0	0	0	0	0	0	17509000	0	0	0	0	0	0	0
ESYILHMIHLSEELGYR	K	R	C	17	0	2089.03	Q91ZH7	Q91ZH7	154	170	Abhd3	Phospholipase ABHD3	yes	yes	4	0.078279	22.475	4387000			1	0	0	0	0	0	0	0	0	0	0	0	0	0	0	0	0	0	0	0	0	0	0	0	0	0	0	0	0
TLDDYYTDASPNR	R	R	R	13	0	1529.66	Q91ZH7	Q91ZH7	317	329	Abhd3	Phospholipase ABHD3	yes	yes	2	0.0016923	101.93	4179300			1	0	0	0	0	0	0	0	0	0	0	0	0	0	0	0	0	0	0	0	0	0	0	0	0	0	0	0	0
ELEESAAIQK	K	K	I	10	0	1116.57	Q8R2Y0	Q8R2Y0	190	199	Abhd6	Monoacylglycerol lipase ABHD6	yes	yes	2	0.027342	62.107	1516200			1	0	0	0	0	0	0	0	0	0	0	1516200	0	0	0	0	0	0	0	0	0	0	0	0	0	0	0	0	0
IHQFVECLK	R	K	L	9	0	1172.6	Q8R2Y0	Q8R2Y0	128	136	Abhd6	Monoacylglycerol lipase ABHD6	yes	yes	3	0.029954	39.305	0			1	0	0	0	0	0	0	0	0	0	0	0	0	0	0	0	0	0	0	0	0	0	0	0	0	0	0	0	0
LKELEESAAIQK	R	K	I	12	1	1357.75	Q8R2Y0	Q8R2Y0	188	199	Abhd6	Monoacylglycerol lipase ABHD6	yes	yes	3	0.003226	71.241	40704000			1	0	0	0	0	0	0	0	0	40704000	0	0	0	0	0	0	0	0	0	0	0	0	0	0	0	0	0	0	0
QDQVLDVSGADILAK	K	K	S	15	0	1570.82	Q8R2Y0	Q8R2Y0	277	291	Abhd6	Monoacylglycerol lipase ABHD6	yes	yes	2	0.00019957	110.08	25101000			3	0	0	0	0	0	0	0	0	0	17882000	0	0	0	0	0	0	0	0	0	0	0	0	0	0	0	0	0	0
SSLDDLSIVGQVK	R	K	R	13	0	1359.72	Q8R2Y0	Q8R2Y0	114	126	Abhd6	Monoacylglycerol lipase ABHD6	yes	yes	2	0.0028354	72.922	0			2	0	0	0	0	0	0	0	0	0	0	0	0	0	0	0	0	0	0	0	0	0	0	0	0	0	0	0	0
AELQMLLEEEIPSGK	M	K	R	15	0	1685.85	Q8CBW3	Q8CBW3	2	16	Abi1	Abl interactor 1	yes	yes	2	0.0022777	65.234	2653000			1	0	0	0	0	0	0	0	0	0	0	0	0	0	0	0	0	0	0	0	0	2653000	0	0	0	0	0	0	0
AELQMLLEEEIPSGKR	M	R	A	16	1	1841.96	Q8CBW3	Q8CBW3	2	17	Abi1	Abl interactor 1	yes	yes	2;3	3.2071e-17	122.45	5308000			1	0	0	0	0	0	0	0	0	0	0	0	0	0	0	0	0	0	0	0	0	0	0	0	0	0	0	0	3447800
ALIESYQNLTR	R	R	V	11	0	1306.69	Q8CBW3	Q8CBW3	18	28	Abi1	Abl interactor 1	yes	yes	2	7.8083e-16	157.96	366230000			22	0	0	0	0	0	0	0	0	0	19011000	0	0	0	0	0	0	872460	0	0	0	35297000	10434000	8465200	0	0	41796000	0	16615000
IIAPANMERPVR	K	R	Y	12	1	1365.76	Q8CBW3	Q8CBW3	124	135	Abi1	Abl interactor 1	yes	yes	3	0.00021345	101.93	139670000			4	0	0	0	0	0	0	56484000	0	0	0	0	0	0	0	0	0	0	0	0	0	0	0	0	0	0	0	0	0
KPIDYTVLDDVGHGVK	R	K	W	16	1	1754.92	Q8CBW3	Q8CBW3	139	154	Abi1	Abl interactor 1	yes	yes	3;4	6.1938e-09	125.45	655480000			20	0	0	0	0	0	31057000	0	0	105580000	0	0	0	0	0	0	0	0	0	0	0	17809000	0	0	24206000	0	7743900	0	28205000
NDDGWFEGVCNR	K	R	V	12	0	1467.58	Q8CBW3	Q8CBW3	452	463	Abi1	Abl interactor 1	yes	yes	2	0.00084168	99.568	4548900			1	0	0	0	0	0	0	0	0	0	0	0	0	0	0	0	0	0	0	0	0	0	0	0	0	0	0	0	3031300
TASLNQRPR	R	R	T	9	1	1041.57	Q8CBW3	Q8CBW3	229	237	Abi1	Abl interactor 1	yes	yes	2	0.0023029	129.72	13401000			2	0	0	0	0	0	0	0	0	0	0	0	0	0	0	0	0	0	0	0	0	0	3732200	0	0	0	0	0	0
TLEPVKPPTVPNDYMTSPAR	K	R	L	20	1	2212.12	Q8CBW3	Q8CBW3	200	219	Abi1	Abl interactor 1	yes	yes	2;3	0.00010385	89.26	15337000			3	0	0	0	0	0	0	0	0	0	0	0	0	0	0	0	0	0	0	0	0	0	0	0	0	0	0	0	0
VADYCENNYIQATDK	R	K	R	15	0	1802.78	Q8CBW3	Q8CBW3	29	43	Abi1	Abl interactor 1	yes	yes	2	6.4031e-66	195.25	125650000			20	0	0	0	0	0	0	0	0	0	13090000	13323000	0	0	0	0	0	0	0	0	0	0	7006100	3697800	0	0	12364000	0	6844200
VADYCENNYIQATDKR	R	R	K	16	1	1958.88	Q8CBW3	Q8CBW3	29	44	Abi1	Abl interactor 1	yes	yes	3	1.4484e-08	99.055	0			1	0	0	0	0	0	0	0	0	0	0	0	0	0	0	0	0	0	0	0	0	0	0	0	0	0	0	0	0
VTGLFPGNYVESIMHYTD	R	D	-	18	0	2041.95	Q8CBW3	Q8CBW3	464	481	Abi1	Abl interactor 1	yes	yes	2;3	3.506e-26	138.89	16529000			2	0	0	0	0	0	0	0	0	0	0	0	0	0	0	0	0	0	0	0	0	0	0	0	0	0	0	0	0
VVAIYDYTKDKDDELSFK	K	K	E	18	2	2148.06	Q8CBW3	Q8CBW3	424	441	Abi1	Abl interactor 1	yes	yes	4	1.274e-06	97.095	19669000			3	0	0	0	0	0	0	0	0	0	0	0	0	0	0	0	0	0	0	0	0	0	0	0	0	0	0	0	3936000
AELQMLLEEEIPGGRR	M	R	A	16	1	1839.95	P62484	P62484	2	17	Abi2	Abl interactor 2	yes	yes	3	2.1033e-10	117.37	5055400			2	0	0	0	0	0	0	0	0	0	0	0	0	0	0	0	0	0	0	0	0	0	0	0	0	0	0	0	0
ALFDSYTNLER	R	R	V	11	0	1327.64	P62484	P62484	18	28	Abi2	Abl interactor 2	yes	yes	2	1.8194e-20	182.65	327700000			17	0	0	0	0	0	0	80076000	0	0	0	0	0	0	0	0	0	0	0	0	0	23628000	3233500	6454600	0	0	0	0	6624400
HTPPTIGGSLPYR	R	R	R	13	0	1394.73	P62484	P62484	293	305	Abi2	Abl interactor 2	yes	yes	2;3	9.1108e-05	99.732	19915000			3	0	0	0	0	0	0	0	0	0	0	0	0	0	0	0	0	0	0	0	0	0	0	0	0	0	0	0	3229200
IIAPANLERPVR	K	R	Y	12	1	1347.8	P62484	P62484	124	135	Abi2	Abl interactor 2	yes	yes	2;3	1.604e-09	143.79	88335000			7	0	0	0	0	0	9796400	0	0	0	0	0	0	0	0	0	0	0	0	0	0	0	0	0	0	0	0	0	11642000
KPIDYTILDDIGHGVK	R	K	V	16	1	1782.95	P62484	P62484	139	154	Abi2	Abl interactor 2	yes	yes	3;4	2.109e-05	89.468	39747000			5	0	0	0	0	0	0	0	0	0	0	0	0	0	0	0	0	0	0	0	0	0	0	0	1143900	0	0	0	10056000
NMAPSQQSPVR	R	R	T	11	0	1213.59	P62484	P62484	214	224	Abi2	Abl interactor 2	yes	yes	2	0.0011875	91.867	2366200			2	0	0	0	0	0	0	0	0	0	0	0	0	0	0	0	0	0	0	0	0	0	0	0	0	0	0	0	0
TLEPVRPPVVPNDYVPSPTR	R	R	N	20	1	2232.19	P62484	P62484	194	213	Abi2	Abl interactor 2	yes	yes	3	0.00046012	65.454	11917000			4	0	0	0	0	0	0	0	0	0	0	0	0	0	0	0	0	0	0	0	0	0	0	0	962940	0	0	0	2151900
VADYCENNYIQSPDK	R	K	Q	15	0	1814.78	P62484	P62484	29	43	Abi2	Abl interactor 2	yes	yes	2	1.4299e-58	216.06	212460000			22	0	0	0	0	0	0	27030000	0	0	0	10061000	0	0	0	0	0	0	0	0	0	15824000	0	0	0	0	15212000	0	3410900
VADYCENNYIQSPDKQR	R	R	A	17	1	2098.94	P62484	P62484	29	45	Abi2	Abl interactor 2	yes	yes	2;3	1.506e-15	124.3	97204000			12	0	0	0	0	0	0	0	34316000	0	0	0	0	0	0	0	0	0	0	0	0	0	8892300	6318600	0	0	0	0	5358200
EIGILTTNK	R	K	N	9	0	987.56	P62484;Q8CBW3	Q8CBW3	108	116	Abi2;Abi1	Abl interactor 2;Abl interactor 1	no	no	2	2.12e-06	146.27	116160000			4	0	0	0	0	0	0	0	0	0	0	0	0	0	0	0	0	0	0	0	0	0	0	0	0	0	0	0	0
REIGILTTNK	R	K	N	10	1	1143.66	P62484;Q8CBW3	Q8CBW3	107	116	Abi2;Abi1	Abl interactor 2;Abl interactor 1	no	no	2;3	0.0069109	98.257	17229000			4	0	0	0	0	0	0	0	0	0	0	0	0	0	0	0	0	0	0	0	0	0	0	0	0	0	0	0	2532700
VVAIYDYTK	K	K	D	9	0	1070.56	P62484;Q8CBW3	Q8CBW3	424	432	Abi2;Abi1	Abl interactor 2;Abl interactor 1	no	no	2	0.0049575	90.657	77045000			7	0	0	0	0	0	0	0	0	0	0	0	0	0	0	0	0	0	0	0	0	0	4146200	7955000	0	0	0	0	12003000
AGKPAQSPSQEAGEAGGPTK	K	K	T	20	1	1866.91	P00520	P00520	903	922	Abl1	Tyrosine-protein kinase ABL1	yes	yes	3	8.0039e-08	102.07	19473000			1	0	0	0	0	0	0	0	0	0	0	0	0	0	0	0	0	0	0	0	0	0	0	0	0	0	0	0	0
APDPAITESDSPGVGVAGVAAAPK	R	K	G	24	0	2176.1	Q4JIM5	Q4JIM5	866	889	Abl2	Abelson tyrosine-protein kinase 2	yes	yes	2;3	2.3802e-27	133.25	11552000			6	0	0	0	0	0	0	0	0	0	0	0	0	0	0	0	0	0	0	0	0	0	7375800	0	2236200	0	0	0	0
GATALPLRAPDPAITESDSPGVGVAGVAAAPK	R	K	G	32	1	2955.57	Q4JIM5	Q4JIM5	858	889	Abl2	Abelson tyrosine-protein kinase 2	yes	yes	3	3.0179e-62	143.47	23914000			5	0	0	0	0	0	0	0	0	0	0	0	0	0	0	0	0	0	0	0	0	0	0	4255700	4002300	0	0	0	0
LGVAGVPEDGEQLGWSSPAK	R	K	A	20	0	1995.99	Q4JIM5	Q4JIM5	899	918	Abl2	Abelson tyrosine-protein kinase 2	yes	yes	2	0.00021672	90.476	648300			1	0	0	0	0	0	0	0	0	0	0	0	0	0	0	0	0	0	0	0	0	0	0	0	648300	0	0	0	0
LLSEHQVTSSGDKDRPR	K	R	R	17	2	1923.98	Q4JIM5	Q4JIM5	960	976	Abl2	Abelson tyrosine-protein kinase 2	yes	yes	3;4	0.0023515	68.257	7652400			2	0	0	0	0	0	0	0	0	0	0	0	0	0	0	0	0	0	0	0	0	0	0	0	3481700	0	0	0	0
STQASSGSPALPR	R	R	K	13	0	1257.63	Q4JIM5	Q4JIM5	614	626	Abl2	Abelson tyrosine-protein kinase 2	yes	yes	2	0.00060318	94.465	55089000			8	0	0	0	0	0	0	0	14560000	0	0	0	0	0	0	0	0	0	13595000	0	0	0	0	0	5879800	0	0	11245000	0
TASSSSVVPYLPR	R	R	L	13	0	1362.71	Q4JIM5	Q4JIM5	559	571	Abl2	Abelson tyrosine-protein kinase 2	yes	yes	2	0.01371	66.603	22575000			3	0	0	0	0	0	0	0	0	0	0	0	0	0	0	0	0	0	0	0	0	0	0	0	11259000	0	0	0	0
TVSTSSQPEENVDR	R	R	A	14	0	1547.71	Q4JIM5	Q4JIM5	817	830	Abl2	Abelson tyrosine-protein kinase 2	yes	yes	2	5.7438e-06	147.62	55138000			7	0	0	0	0	0	0	0	0	0	0	0	0	0	0	0	0	0	0	0	0	5790100	0	0	0	0	0	8434600	0
VGEAPGLQQPQPR	R	R	G	13	0	1375.72	Q4JIM5	Q4JIM5	8	20	Abl2	Abelson tyrosine-protein kinase 2	yes	yes	2	0.00041329	106.4	25734000			4	0	0	0	0	0	0	0	0	0	0	0	0	0	0	0	0	0	0	0	0	0	0	8846300	5291900	0	0	0	0
VLGYNQNGEWSEVR	R	R	S	14	0	1649.78	Q4JIM5	Q4JIM5	136	149	Abl2	Abelson tyrosine-protein kinase 2	yes	yes	2	0.00013644	94.767	3031100			1	0	0	0	0	0	0	0	0	0	0	0	0	0	0	0	0	0	0	0	0	0	0	0	0	0	0	0	0
VADFGLSR	K	R	L	8	0	863.45	Q4JIM5;P00520	Q4JIM5	425	432	Abl2;Abl1	Abelson tyrosine-protein kinase 2;Tyrosine-protein kinase ABL1	no	no	2	0.051641	66.351	3722900			1	0	0	0	0	0	0	0	0	0	0	0	0	0	0	0	0	0	0	0	0	0	0	3722900	0	0	0	0	0
AIYDIERPDLITYEPFYTSGYEDK	K	K	Q	24	1	2897.36	Q8K4G5	Q8K4G5	438	461	Ablim1	Actin-binding LIM protein 1	yes	yes	3	7.4107e-08	93.397	49967000			1	0	0	0	0	0	0	0	0	0	0	0	0	0	0	0	0	0	0	0	0	0	0	0	0	0	0	0	0
HFHVPDQGINIYR	K	R	K	13	0	1594.8	Q8K4G5	Q8K4G5	595	607	Ablim1	Actin-binding LIM protein 1	yes	yes	3	0.08251	24.564	75845000			1	0	0	0	0	0	0	0	0	0	0	0	0	0	0	0	0	0	0	0	0	0	0	0	0	0	0	0	0
MDRGVSMPNMLEPK	R	K	I	14	1	1603.75	Q8K4G5	Q8K4G5	784	797	Ablim1	Actin-binding LIM protein 1	yes	yes	2	0.046855	40.589	399560			0	0	0	0	0	0	0	0	0	0	0	0	0	0	0	0	0	0	0	0	0	0	0	0	0	0	0	0	0
PLTPTYAQAPK	R	K	H	11	0	1185.64	Q8K4G5	Q8K4G5	584	594	Ablim1	Actin-binding LIM protein 1	yes	yes	2	0.0020055	102.07	90340000			2	0	0	0	0	0	0	0	0	0	0	0	0	0	0	0	0	0	0	0	0	0	0	0	0	0	0	0	0
SSGREEDEEELLR	R	R	R	13	1	1547.71	Q8K4G5	Q8K4G5	670	682	Ablim1	Actin-binding LIM protein 1	yes	yes	3	0.02113	48.405	63025000			1	0	0	0	0	0	0	0	0	0	0	0	0	0	0	0	0	0	0	0	0	0	0	0	0	0	0	0	0
STSQGSINSPVYSR	R	R	H	14	0	1481.71	Q8K4G5	Q8K4G5	494	507	Ablim1	Actin-binding LIM protein 1	yes	yes	2	2.3074e-71	224.42	357620000			14	0	0	0	0	0	0	0	0	0	0	0	0	0	0	0	0	0	0	0	0	0	0	0	0	0	6317200	0	0
TLSPTPSAEGYQDVR	R	R	D	15	0	1619.78	Q8K4G5	Q8K4G5	473	487	Ablim1	Actin-binding LIM protein 1	yes	yes	2	0.00065651	104.87	12632000			1	0	0	0	0	0	0	0	0	0	0	0	0	0	0	0	0	0	0	0	0	0	0	0	0	0	0	0	0
VDNEILDYK	K	K	D	9	0	1107.54	Q8K4G5	Q8K4G5	420	428	Ablim1	Actin-binding LIM protein 1	yes	yes	2	0.084291	50.034	14405000			1	0	0	0	0	0	0	0	0	0	0	0	0	0	0	0	0	0	0	0	0	0	0	0	0	0	0	0	0
VLEAGDKHYHPSCAR	K	R	C	15	1	1738.82	Q8K4G5	Q8K4G5	296	310	Ablim1	Actin-binding LIM protein 1	yes	yes	4	0.0011414	71.08	42502000			1	0	0	0	0	0	0	0	0	0	0	0	0	0	0	0	0	0	0	0	0	0	0	0	0	0	0	0	0
VLTGEYISK	K	K	D	9	0	1008.55	Q8K4G5	Q8K4G5	259	267	Ablim1	Actin-binding LIM protein 1	yes	yes	2	0.05673	56.434	12727000			1	0	0	0	0	0	0	0	0	0	0	0	0	0	0	0	0	0	0	0	0	0	0	0	0	0	0	0	0
YDSPLHSASHAPSSK	R	K	T	15	0	1582.74	Q8K4G5	Q8K4G5	721	735	Ablim1	Actin-binding LIM protein 1	yes	yes	2	0.00020983	104.87	0			1	0	0	0	0	0	0	0	0	0	0	0	0	0	0	0	0	0	0	0	0	0	0	0	0	0	0	0	0
ACGCDLAEGGFFVR	K	R	Q	14	0	1557.67	Q8BL65	Q8BL65	52	65	Ablim2	Actin-binding LIM protein 2	yes	yes	2	0.008507	69.01	11769000			2	0	0	0	0	0	0	0	0	0	0	0	0	0	0	0	0	0	0	0	11769000	0	0	0	0	0	0	0	0
HYHPSCALCVR	K	R	C	11	0	1398.63	Q8BL65	Q8BL65	230	240	Ablim2	Actin-binding LIM protein 2	yes	yes	3	0.019168	45.879	16998000			1	0	0	0	0	0	0	0	0	0	0	0	0	0	0	0	0	0	0	0	0	0	0	0	0	0	0	0	0
IYPYDSLIVTNR	K	R	I	12	0	1452.76	Q8BL65	Q8BL65	549	560	Ablim2	Actin-binding LIM protein 2	yes	yes	2	0.010563	72.006	34705000			4	0	0	0	0	0	0	0	0	0	0	0	0	0	0	0	0	0	0	0	0	0	0	0	0	0	0	0	0
LGDEILDYR	K	R	D	9	0	1092.55	Q8BL65	Q8BL65	303	311	Ablim2	Actin-binding LIM protein 2	yes	yes	2	0.020637	65.224	0			1	0	0	0	0	0	0	0	0	0	0	0	0	0	0	0	0	0	0	0	0	0	0	0	0	0	0	0	0
LGDEILDYRDLAALPK	K	K	N	16	1	1800.96	Q8BL65	Q8BL65	303	318	Ablim2	Actin-binding LIM protein 2	yes	yes	3	0.025461	34.851	13113000			4	0	0	0	0	0	0	0	0	0	0	0	0	0	0	0	0	0	0	0	0	0	0	0	0	0	11545000	0	0
RLDVEDSSFDQDSR	R	R	K	14	1	1667.74	Q8BL65	Q8BL65	446	459	Ablim2	Actin-binding LIM protein 2	yes	yes	3	0.00021875	84.41	138380000			4	0	0	0	0	0	0	0	0	0	0	0	0	0	0	0	0	0	0	0	0	16937000	0	0	0	0	21908000	0	0
SAVSQPQAAHAPLEKPASTAILCNTCGNVCK	M	K	G	31	1	3279.58	Q8BL65	Q8BL65	2	32	Ablim2	Actin-binding LIM protein 2	yes	yes	3	3.3709e-12	72.292	20759000			1	0	0	0	0	0	0	0	0	0	0	0	0	0	0	0	0	0	0	0	0	0	0	0	0	0	20759000	0	0
STPSLSVHSDSRPPSSTYQQAPR	R	R	H	23	1	2484.2	Q8BL65	Q8BL65	397	419	Ablim2	Actin-binding LIM protein 2	yes	yes	3;4	0.0027133	43.888	41321000			2	0	0	0	0	0	0	0	0	0	0	0	0	0	0	0	0	0	0	0	0	0	0	0	0	0	0	0	0
TNSPDLDSQSLSLSSGTDQEPLQR	R	R	M	24	0	2574.2	Q8BL65	Q8BL65	475	498	Ablim2	Actin-binding LIM protein 2	yes	yes	2;3	1.6518e-50	171.26	66899000			6	0	0	0	0	0	0	0	0	0	0	0	0	0	0	0	0	0	0	0	0	0	0	0	1282600	0	25739000	0	0
TYHPDCFVCAVCR	K	R	L	13	0	1683.7	Q8BL65	Q8BL65	101	113	Ablim2	Actin-binding LIM protein 2	yes	yes	3	0.030471	40.373	40629000			1	0	0	0	0	0	0	0	0	0	0	0	0	0	0	0	0	0	0	0	0	0	0	0	0	0	0	0	0
ASSPGYIDSPTYSR	R	R	Q	14	0	1499.69	Q69ZX8	Q69ZX8	371	384	Ablim3	Actin-binding LIM protein 3	yes	yes	2	0.00017306	106.49	42193000			2	0	0	0	0	0	0	0	0	0	0	0	0	0	0	0	0	0	0	0	0	0	0	0	0	0	0	0	0
CFVCSLCR	K	R	K	8	0	1100.46	Q69ZX8	Q69ZX8	105	112	Ablim3	Actin-binding LIM protein 3	yes	yes	2	0.012896	84.097	32225000			1	0	0	0	0	0	0	0	0	0	0	0	0	0	0	0	0	0	0	0	0	0	0	0	0	0	0	0	0
DFITGEVISALGR	R	R	T	13	0	1376.73	Q69ZX8	Q69ZX8	87	99	Ablim3	Actin-binding LIM protein 3	yes	yes	2	4.0102e-05	158.47	226070000			9	0	0	0	0	0	0	0	0	0	0	0	0	0	0	0	0	0	0	0	0	0	0	0	0	0	0	0	0
DGVPYCESDYHSQFGIK	K	K	C	17	0	2000.86	Q69ZX8	Q69ZX8	193	209	Ablim3	Actin-binding LIM protein 3	yes	yes	2;3	0.036822	50.897	109390000			1	0	0	0	0	0	0	0	0	0	0	0	0	0	0	0	0	0	0	0	0	0	0	0	0	0	0	0	0
ECVCQTCSQSMTSSKPIK	K	K	I	18	1	2129.92	Q69ZX8	Q69ZX8	127	144	Ablim3	Actin-binding LIM protein 3	yes	yes	3	0.00011046	91.457	17494000			1	0	0	0	0	0	0	0	0	0	0	0	0	0	0	0	0	0	0	0	0	0	0	0	0	0	0	0	0
GGSNVIQCYR	R	R	C	10	0	1152.53	Q69ZX8	Q69ZX8	16	25	Ablim3	Actin-binding LIM protein 3	yes	yes	2	2.2172e-05	137.9	121690000			2	0	0	0	0	0	0	0	0	0	0	0	0	0	0	0	0	0	0	0	0	0	0	0	0	0	0	0	0
IYPYELLLVTTR	K	R	G	12	0	1479.83	Q69ZX8	Q69ZX8	619	630	Ablim3	Actin-binding LIM protein 3	yes	yes	2	0.011633	70.977	95885000			4	0	0	0	0	0	0	0	0	0	0	0	0	0	0	0	0	0	0	0	0	0	0	0	0	0	0	0	0
NQEYICTQDYQQLYGTR	K	R	C	17	0	2178.96	Q69ZX8	Q69ZX8	65	81	Ablim3	Actin-binding LIM protein 3	yes	yes	2	1.3537e-71	214.88	47500000			2	0	0	0	0	0	0	0	0	0	0	0	0	0	0	0	0	0	0	0	0	0	0	0	0	0	0	0	0
SSTPTSYQAPK	R	K	H	11	0	1165.56	Q69ZX8	Q69ZX8	418	428	Ablim3	Actin-binding LIM protein 3	yes	yes	2	0.0054428	85.731	171440000			2	0	0	0	0	0	0	0	0	0	0	0	0	0	0	0	0	0	0	0	0	0	0	0	0	0	0	0	0
VDNEILNYK	K	K	D	9	0	1106.56	Q69ZX8	Q69ZX8	299	307	Ablim3	Actin-binding LIM protein 3	yes	yes	2	9.4785e-05	128.69	119340000			3	0	0	0	0	0	0	0	0	0	0	0	0	0	0	0	0	0	0	0	0	0	0	0	0	0	0	0	0
ATATTSQPVLTIQQIETIFYK	K	K	I	21	0	2352.26	Q5SSL4	Q5SSL4	122	142	Abr	Active breakpoint cluster region-related protein	yes	yes	3	0.05345	22.409	1577600			1	0	0	0	0	0	1577600	0	0	0	0	0	0	0	0	0	0	0	0	0	0	0	0	0	0	0	0	0	0
DSHTSVTMEALLYKPIDR	K	R	V	18	1	2075.04	Q5SSL4	Q5SSL4	225	242	Abr	Active breakpoint cluster region-related protein	yes	yes	3	2.9762e-34	149.34	2768100			2	0	0	0	0	0	0	0	0	0	0	0	0	0	0	0	0	0	0	0	0	0	0	0	0	0	0	0	0
ELPEPLLTDR	R	R	L	10	0	1181.63	Q5SSL4	Q5SSL4	727	736	Abr	Active breakpoint cluster region-related protein	yes	yes	2	0.00054675	105.52	72111000			3	0	0	0	0	0	0	0	0	0	0	0	0	0	0	0	0	0	0	0	0	0	0	0	0	0	0	66968000	5142600
GIEEVGIYR	R	R	I	9	0	1034.54	Q5SSL4	Q5SSL4	675	683	Abr	Active breakpoint cluster region-related protein	yes	yes	2	0.00016168	125.25	202630000			4	0	0	0	0	0	0	0	95430000	0	0	0	0	0	0	0	0	0	0	0	0	0	0	0	0	0	0	0	0
GQIQLDPQTVESK	K	K	N	13	0	1441.74	Q5SSL4	Q5SSL4	594	606	Abr	Active breakpoint cluster region-related protein	yes	yes	2	0.00011799	139.15	353350000			6	0	0	0	0	0	0	0	85753000	0	0	0	0	0	0	0	0	0	0	0	0	0	0	0	0	0	19764000	69294000	0
HTPVDHPDYPLLQDALR	K	R	I	17	0	1986	Q5SSL4	Q5SSL4	256	272	Abr	Active breakpoint cluster region-related protein	yes	yes	3	1.6485e-05	92.211	4525600			2	0	0	0	0	0	0	0	0	0	0	0	0	0	0	0	0	0	0	0	0	0	0	0	1107700	0	0	0	3417900
ISGVATDIQALK	R	K	A	12	0	1214.69	Q5SSL4	Q5SSL4	684	695	Abr	Active breakpoint cluster region-related protein	yes	yes	2	0.00025002	148.32	117620000			2	0	0	0	0	0	0	0	0	0	0	0	0	0	0	0	0	0	0	0	0	0	0	0	0	0	0	64105000	0
ISQNFLSSINEDIDPR	R	R	R	16	0	1846.91	Q5SSL4	Q5SSL4	273	288	Abr	Active breakpoint cluster region-related protein	yes	yes	2	0.00014938	109.02	13631000			3	0	0	0	0	0	0	0	0	0	0	0	0	0	0	0	0	0	0	0	0	0	0	0	0	0	0	0	0
ISQNFLSSINEDIDPRR	R	R	T	17	1	2003.01	Q5SSL4	Q5SSL4	273	289	Abr	Active breakpoint cluster region-related protein	yes	yes	3	0.00019872	80.638	4807500			1	0	0	0	0	0	0	0	0	0	0	0	0	0	0	0	0	0	0	0	0	0	0	0	0	0	0	0	0
KMFENEFLLLLNSPTIPFRIHNRNGK	K	K	S	26	3	3127.68	Q5SSL4	Q5SSL4	410	435	Abr	Active breakpoint cluster region-related protein	yes	yes	4	0.080506	17.943	799980			1	0	0	0	0	0	799980	0	0	0	0	0	0	0	0	0	0	0	0	0	0	0	0	0	0	0	0	0	0
LASQLGVYK	K	K	A	9	0	977.555	Q5SSL4	Q5SSL4	177	185	Abr	Active breakpoint cluster region-related protein	yes	yes	2	0.0062361	84.568	9442400			2	0	0	0	0	0	0	0	0	0	0	0	0	0	0	0	0	0	0	0	0	0	0	0	0	0	0	0	0
LYPAFMEGIALSDPAAK	R	K	E	17	0	1792.91	Q5SSL4	Q5SSL4	737	753	Abr	Active breakpoint cluster region-related protein	yes	yes	2	0.0012622	73.927	6080700			1	0	0	0	0	0	0	0	0	0	0	0	0	0	0	0	0	0	0	0	0	0	0	0	0	0	0	6080700	0
MSLHNLATVFGPTLLRPSEVESK	K	K	A	23	1	2525.33	Q5SSL4	Q5SSL4	791	813	Abr	Active breakpoint cluster region-related protein	yes	yes	4	0.00011329	65.854	8297000			2	0	0	0	0	0	0	0	0	0	0	0	0	0	0	0	0	0	0	0	0	0	0	0	0	0	0	0	3924600
QCIEEVEKR	R	R	G	9	1	1189.58	Q5SSL4	Q5SSL4	666	674	Abr	Active breakpoint cluster region-related protein	yes	yes	3	0.013923	52.278	32074000			1	0	0	0	0	0	0	0	0	0	0	0	0	0	0	0	0	0	0	0	0	0	0	0	0	0	0	32074000	0
SQGGGDSVSPTPPEGLAPGVEAGK	R	K	G	24	0	2193.05	Q5SSL4	Q5SSL4	64	87	Abr	Active breakpoint cluster region-related protein	yes	yes	2	4.7759e-99	206.81	87328000			4	0	0	0	0	0	0	57047000	0	0	0	0	0	0	0	0	0	0	0	0	0	0	0	0	0	0	0	27173000	3108200
SYLFLLSSDYER	K	R	S	12	0	1491.72	Q5SSL4	Q5SSL4	436	447	Abr	Active breakpoint cluster region-related protein	yes	yes	2	1.6415e-25	173.32	5045800			1	0	0	0	0	0	0	0	0	0	0	0	0	0	0	0	0	0	0	0	0	0	0	0	0	0	0	0	5045800
VAEKEPINK	R	K	M	9	1	1026.57	Q5SSL4	Q5SSL4	782	790	Abr	Active breakpoint cluster region-related protein	yes	yes	2	2.5278e-05	137.14	14802000			1	0	0	0	0	0	0	0	0	0	0	0	0	0	0	0	0	0	0	0	0	0	0	0	0	0	0	14802000	0
VQQWDSQVTMGHLFQK	K	K	L	16	0	1930.94	Q5SSL4	Q5SSL4	161	176	Abr	Active breakpoint cluster region-related protein	yes	yes	3	0.023606	38.093	0			1	0	0	0	0	0	0	0	0	0	0	0	0	0	0	0	0	0	0	0	0	0	0	0	0	0	0	0	0
ADVLSLEEILAEGVEESDTSSQGSSEGPVR	K	R	L	30	0	3089.45	Q7TQI7	Q7TQI7	678	707	Abtb2	Ankyrin repeat and BTB/POZ domain-containing protein 2	yes	yes	3	2.2352e-17	110.08	3042600			1	0	0	0	0	0	3042600	0	0	0	0	0	0	0	0	0	0	0	0	0	0	0	0	0	0	0	0	0	0
LLLPGLDCEPR	R	R	Q	11	0	1281.68	Q7TQI7	Q7TQI7	453	463	Abtb2	Ankyrin repeat and BTB/POZ domain-containing protein 2	yes	yes	2	0.014542	70.028	8116100			1	0	0	0	0	0	8116100	0	0	0	0	0	0	0	0	0	0	0	0	0	0	0	0	0	0	0	0	0	0
TLEQSLLATCVGSISELSDLVSR	R	R	A	23	0	2477.27	Q7TQI7	Q7TQI7	327	349	Abtb2	Ankyrin repeat and BTB/POZ domain-containing protein 2	yes	yes	3	1.446e-27	130.45	2570100			1	0	0	0	0	0	2570100	0	0	0	0	0	0	0	0	0	0	0	0	0	0	0	0	0	0	0	0	0	0
AGLSLKDMDLIDVNEAFAPQFLSVQK	K	K	A	26	1	2848.47	Q8BWT1	Q8BWT1	307	332	Acaa2	3-ketoacyl-CoA thiolase, mitochondrial	yes	yes	3	0.00015885	50.945	1215000			1	0	0	0	0	0	0	0	0	0	0	0	0	0	0	0	0	0	0	0	0	0	0	0	0	0	0	0	0
DFSATDLTEFAAR	K	R	A	13	0	1442.67	Q8BWT1	Q8BWT1	26	38	Acaa2	3-ketoacyl-CoA thiolase, mitochondrial	yes	yes	2	2.0455e-05	123.51	5008700			1	0	0	0	0	0	0	0	0	0	0	0	0	0	0	0	0	0	0	0	0	0	0	0	0	0	0	0	0
DGTVTAGNASGVSDGAGAVIIASEDAVKK	K	K	H	29	1	2659.33	Q8BWT1	Q8BWT1	242	270	Acaa2	3-ketoacyl-CoA thiolase, mitochondrial	yes	yes	3	2.0468e-16	105.17	10951000			2	0	0	0	0	0	0	0	0	0	0	0	0	0	0	0	0	0	0	0	0	0	0	0	0	0	0	0	0
ITAHLVHELR	R	R	R	10	0	1187.68	Q8BWT1	Q8BWT1	361	370	Acaa2	3-ketoacyl-CoA thiolase, mitochondrial	yes	yes	3	0.034773	39.179	1619300			1	0	0	0	0	0	0	0	0	0	0	0	0	0	0	0	0	0	0	0	0	0	0	0	0	0	0	0	1619300
TNVSGGAIALGHPLGGSGSR	K	R	I	20	0	1806.93	Q8BWT1	Q8BWT1	341	360	Acaa2	3-ketoacyl-CoA thiolase, mitochondrial	yes	yes	3	3.5184e-05	91.725	7790100			1	0	0	0	0	0	0	0	0	0	0	0	0	0	0	0	0	0	0	0	0	0	0	0	0	0	0	0	0
TPFGAYGGLLK	R	K	D	11	0	1122.61	Q8BWT1	Q8BWT1	15	25	Acaa2	3-ketoacyl-CoA thiolase, mitochondrial	yes	yes	2	0.0057289	88.948	2868000			1	0	0	0	0	0	0	0	0	0	0	0	0	0	0	0	0	0	0	0	0	0	0	0	0	0	0	0	0
VGVPTETGALTLNR	R	R	L	14	0	1426.78	Q8BWT1	Q8BWT1	77	90	Acaa2	3-ketoacyl-CoA thiolase, mitochondrial	yes	yes	2	0.00031435	87.667	26646000			5	0	0	0	0	0	0	0	0	0	0	0	0	0	0	0	0	0	0	0	0	0	0	0	6112400	0	0	0	3998700
VPPETIDSVIVGNVMQSSSDAAYLAR	K	R	H	26	0	2718.35	Q8BWT1	Q8BWT1	46	71	Acaa2	3-ketoacyl-CoA thiolase, mitochondrial	yes	yes	3	6.5974e-05	59.912	1739400			2	0	0	0	0	0	0	0	0	0	0	0	0	0	0	0	0	0	0	0	0	0	0	0	1739400	0	0	0	0
DFTVASPAEFVTR	R	R	F	13	0	1438.71	Q5SWU9	Q5SWU9	98	110	Acaca	Acetyl-CoA carboxylase 1;Biotin carboxylase	no	no	2	0.001085	109.16	33819000			4	0	0	0	0	2300800	0	0	0	0	0	0	0	0	0	0	0	0	0	0	0	0	0	0	0	0	0	23773000	0
DIIVIGNDITYR	R	R	I	12	0	1390.75	Q5SWU9	Q5SWU9	1675	1686	Acaca	Acetyl-CoA carboxylase 1;Biotin carboxylase	yes	yes	2	0.011633	70.977	5041400			1	0	0	0	0	0	0	0	0	0	0	0	0	0	0	0	0	0	0	0	0	5041400	0	0	0	0	0	0	0
EEGLGAENLR	K	R	G	10	0	1086.53	Q5SWU9	Q5SWU9	1788	1797	Acaca	Acetyl-CoA carboxylase 1;Biotin carboxylase	yes	yes	2	0.01744	67.838	20542000			1	0	0	0	0	0	0	0	0	0	0	0	0	0	0	0	0	0	0	0	0	0	0	0	0	0	0	0	0
EGLPLMVFANWR	R	R	G	12	0	1431.73	Q5SWU9	Q5SWU9	2035	2046	Acaca	Acetyl-CoA carboxylase 1;Biotin carboxylase	yes	yes	2	0.0084305	77.677	2044700			1	0	0	0	0	0	0	0	0	0	0	0	0	0	0	0	0	0	0	0	0	0	0	0	0	0	0	0	0
FGAYIVDGLR	K	R	E	10	0	1109.59	Q5SWU9	Q5SWU9	2062	2071	Acaca	Acetyl-CoA carboxylase 1;Biotin carboxylase	no	no	2	0.020527	65.305	19142000			3	0	0	0	0	0	0	0	0	0	0	0	0	0	0	0	0	0	0	0	0	0	0	0	0	0	0	0	1852700
FIIGSVSEDNSEDEISNLVK	R	K	L	20	0	2194.06	Q5SWU9	Q5SWU9	19	38	Acaca	Acetyl-CoA carboxylase 1;Biotin carboxylase	yes	yes	2	6.4761e-05	97.551	1790500			2	0	0	0	0	0	0	0	0	0	0	0	0	0	0	0	0	0	0	0	0	0	0	0	0	0	0	0	873040
GGSWVVIDPTINPR	R	R	H	14	0	1509.79	Q5SWU9	Q5SWU9	2089	2102	Acaca	Acetyl-CoA carboxylase 1;Biotin carboxylase	yes	yes	2	0.00014658	94.363	2666100			2	0	868720	0	0	0	0	0	0	0	0	0	0	0	0	0	0	0	0	0	0	0	0	0	0	0	0	0	1797400
GSVLEPEGTVEIK	R	K	F	13	0	1356.71	Q5SWU9	Q5SWU9	2114	2126	Acaca	Acetyl-CoA carboxylase 1;Biotin carboxylase	yes	yes	2	0.029011	53.432	0			1	0	0	0	0	0	0	0	0	0	0	0	0	0	0	0	0	0	0	0	0	0	0	0	0	0	0	0	0
HLEPALAFQLELNR	R	R	M	14	0	1649.89	Q5SWU9	Q5SWU9	1371	1384	Acaca	Acetyl-CoA carboxylase 1;Biotin carboxylase	yes	yes	3	0.0070435	63.727	1463800			0	0	0	0	0	0	0	0	0	0	0	0	0	0	0	0	0	0	0	0	0	0	0	0	0	0	0	0	921350
IDTGWLDR	R	R	L	8	0	974.482	Q5SWU9	Q5SWU9	607	614	Acaca	Acetyl-CoA carboxylase 1;Biotin carboxylase	yes	yes	2	0.074898	60.436	1718400			1	0	0	0	0	0	0	0	0	0	0	0	0	0	0	0	0	0	0	0	0	0	0	0	0	0	0	0	1718400
IGSFGPQEDLLFLR	R	R	A	14	0	1590.84	Q5SWU9	Q5SWU9	1687	1700	Acaca	Acetyl-CoA carboxylase 1;Biotin carboxylase	yes	yes	2	7.0955e-06	114.86	15916000			2	0	0	0	0	0	0	0	0	0	0	0	0	0	0	0	0	0	0	0	0	0	0	0	0	0	0	0	6436000
IIEEAPAAIATPAVFEHMEQCAVK	K	K	L	24	0	2624.3	Q5SWU9	Q5SWU9	386	409	Acaca	Acetyl-CoA carboxylase 1;Biotin carboxylase	yes	yes	3	0.032127	27.408	0			1	0	0	0	0	0	0	0	0	0	0	0	0	0	0	0	0	0	0	0	0	0	0	0	0	0	0	0	0
IIEFVPTK	R	K	A	8	0	945.554	Q5SWU9	Q5SWU9	1921	1928	Acaca	Acetyl-CoA carboxylase 1;Biotin carboxylase	yes	yes	2	0.074898	60.436	2511900			1	0	0	0	0	0	0	0	0	0	0	0	0	0	0	0	0	0	0	0	0	0	0	0	0	0	0	0	0
IIQQAGQVWFPDSAFK	K	K	T	16	0	1833.94	Q5SWU9	Q5SWU9	2009	2024	Acaca	Acetyl-CoA carboxylase 1;Biotin carboxylase	yes	yes	2	0.00097223	85.258	36304000			1	0	0	0	0	0	0	0	0	0	0	0	0	0	0	0	0	0	0	0	0	0	0	0	0	0	0	18468000	3995100
ITDIIGK	K	K	E	7	0	758.454	Q5SWU9	Q5SWU9	1781	1787	Acaca	Acetyl-CoA carboxylase 1;Biotin carboxylase	yes	yes	2	0.04608	80.462	3876800			1	0	0	0	0	0	0	0	0	0	0	0	0	0	0	0	0	0	0	0	0	0	0	0	0	0	0	0	0
ITDIIGKEEGLGAENLR	K	R	G	17	1	1826.97	Q5SWU9	Q5SWU9	1781	1797	Acaca	Acetyl-CoA carboxylase 1;Biotin carboxylase	yes	yes	3	0.011402	48.376	1976000			0	0	0	0	0	0	0	0	0	0	0	0	0	0	0	0	0	0	0	0	0	0	0	0	1088200	0	0	0	0
ITSENPDEGFKPSSGTVQELNFR	R	R	S	23	1	2551.22	Q5SWU9	Q5SWU9	509	531	Acaca	Acetyl-CoA carboxylase 1;Biotin carboxylase	no	no	3	9.4995e-51	171.06	173730000			11	0	957710	0	0	4814500	0	0	52505000	0	0	0	0	0	0	0	0	0	0	0	0	0	0	0	0	0	0	45593000	5196000
IYVAANSGAR	R	R	I	10	0	1020.54	Q5SWU9	Q5SWU9	1713	1722	Acaca	Acetyl-CoA carboxylase 1;Biotin carboxylase	yes	yes	2	0.00017027	122.13	21075000			1	0	0	0	0	0	0	0	0	0	0	0	0	0	0	0	0	0	0	0	0	0	0	0	0	0	0	0	0
KVNNADDFPNLFR	R	R	Q	13	1	1548.77	Q5SWU9	Q5SWU9	322	334	Acaca	Acetyl-CoA carboxylase 1;Biotin carboxylase	yes	yes	3	0.044851	33.424	848340			1	0	0	0	0	0	0	0	0	0	0	0	0	0	0	0	0	0	0	0	0	0	0	0	0	0	0	0	848340
LGGIPVGVVAVETR	R	R	T	14	0	1365.8	Q5SWU9	Q5SWU9	1977	1990	Acaca	Acetyl-CoA carboxylase 1;Biotin carboxylase	yes	yes	2	0.007553	68.536	80557000			3	0	0	0	0	0	0	0	0	0	0	0	0	0	0	0	0	0	0	0	0	0	0	0	0	0	0	0	3990400
LGTPELSPTER	R	R	K	11	0	1198.62	Q5SWU9	Q5SWU9	2150	2160	Acaca	Acetyl-CoA carboxylase 1;Biotin carboxylase	yes	yes	2	0.011349	77.533	1659500			2	0	0	0	0	0	0	0	0	0	0	0	0	0	0	0	0	0	0	0	0	0	0	0	0	0	0	0	0
LLETESFQLNR	K	R	I	11	0	1348.7	Q5SWU9	Q5SWU9	596	606	Acaca	Acetyl-CoA carboxylase 1;Biotin carboxylase	yes	yes	2	0.012866	71.614	93496000			3	0	0	0	0	0	0	0	0	0	0	0	0	0	0	0	0	0	0	0	0	0	0	0	0	0	0	30604000	0
LLLEDLVK	R	K	K	8	0	941.58	Q5SWU9	Q5SWU9	2221	2228	Acaca	Acetyl-CoA carboxylase 1;Biotin carboxylase	yes	yes	2	0.023249	74.127	0			1	0	0	0	0	0	0	0	0	0	0	0	0	0	0	0	0	0	0	0	0	0	0	0	0	0	0	0	0
NFDLTAIPCANHK	R	K	M	13	0	1499.72	Q5SWU9	Q5SWU9	1387	1399	Acaca	Acetyl-CoA carboxylase 1;Biotin carboxylase	yes	yes	3	0.030769	40.224	53772000			2	0	0	0	0	0	0	27445000	26327000	0	0	0	0	0	0	0	0	0	0	0	0	0	0	0	0	0	0	0	0
QLTEEDGVR	K	R	S	9	0	1045.5	Q5SWU9	Q5SWU9	2276	2284	Acaca	Acetyl-CoA carboxylase 1;Biotin carboxylase	yes	yes	2	0.068234	49.418	1064300			1	0	0	0	0	0	0	0	0	0	0	0	0	0	0	0	0	0	0	0	0	0	0	0	0	0	0	0	0
QVLIASHLPSYELR	R	R	H	14	0	1624.89	Q5SWU9	Q5SWU9	1082	1095	Acaca	Acetyl-CoA carboxylase 1;Biotin carboxylase	no	no	3	0.0040784	58.817	35373000			1	0	0	0	0	0	0	35373000	0	0	0	0	0	0	0	0	0	0	0	0	0	0	0	0	0	0	0	0	0
QVNCEVDQR	K	R	F	9	0	1146.51	Q5SWU9	Q5SWU9	1338	1346	Acaca	Acetyl-CoA carboxylase 1;Biotin carboxylase	yes	yes	2	0.0078412	81.548	6011000			1	0	0	0	0	0	0	0	0	0	0	0	0	0	0	0	0	0	0	0	0	0	0	0	0	0	0	0	0
SPEYPDGRDIIVIGNDITYR	K	R	I	20	1	2292.14	Q5SWU9	Q5SWU9	1667	1686	Acaca	Acetyl-CoA carboxylase 1;Biotin carboxylase	yes	yes	3	7.235e-12	116.39	7417400			2	0	0	0	0	0	0	0	0	0	0	0	0	0	0	0	0	0	0	0	0	0	0	0	4528700	0	0	0	0
TDGDIEDDRLAAMFR	K	R	E	15	1	1723.78	Q5SWU9	Q5SWU9	1294	1308	Acaca	Acetyl-CoA carboxylase 1;Biotin carboxylase	yes	yes	3	0.018029	44.807	472410			0	0	0	0	0	0	0	0	0	0	0	0	0	0	0	0	0	0	0	0	0	0	0	0	0	0	0	0	0
TIQVENSHLILTGAGALNK	R	K	V	19	0	1978.08	Q5SWU9	Q5SWU9	1837	1855	Acaca	Acetyl-CoA carboxylase 1;Biotin carboxylase	yes	yes	3	0.014567	33.667	1597000			1	0	0	0	0	0	0	0	0	0	0	0	0	0	0	0	0	0	0	0	0	0	0	0	0	0	0	0	1597000
TLELNQHSR	K	R	F	9	0	1096.56	Q5SWU9	Q5SWU9	10	18	Acaca	Acetyl-CoA carboxylase 1;Biotin carboxylase	yes	yes	3	0.0092973	54.539	1832100			1	0	0	0	0	0	0	0	0	0	0	0	0	0	0	0	0	0	0	0	0	0	0	0	0	0	0	0	0
TVELSIPADPANLDSEAK	R	K	I	18	0	1868.94	Q5SWU9	Q5SWU9	1991	2008	Acaca	Acetyl-CoA carboxylase 1;Biotin carboxylase	yes	yes	2	3.5613e-06	96.745	8892000			6	0	0	0	0	0	0	0	0	0	0	0	0	0	0	0	0	0	0	0	0	0	0	0	0	0	0	0	1813700
VEVGTEVTDYR	K	R	F	11	0	1266.61	Q5SWU9	Q5SWU9	1409	1419	Acaca	Acetyl-CoA carboxylase 1;Biotin carboxylase	yes	yes	2	0.0050763	86.898	34923000			1	0	0	0	0	0	0	0	0	0	0	0	0	0	0	0	0	0	0	0	0	0	0	0	0	0	0	0	0
VNNADDFPNLFR	K	R	Q	12	0	1420.67	Q5SWU9	Q5SWU9	323	334	Acaca	Acetyl-CoA carboxylase 1;Biotin carboxylase	yes	yes	2	0.042062	53.683	1368900			2	0	576780	0	0	0	0	0	0	0	0	0	0	0	0	0	0	0	0	0	0	0	0	0	0	0	0	0	385510
VQQAELHTGSLPQIQSTALR	K	R	G	20	0	2176.16	Q5SWU9	Q5SWU9	825	844	Acaca	Acetyl-CoA carboxylase 1;Biotin carboxylase	yes	yes	3	1.761e-08	110.67	5454900			2	0	0	0	0	0	0	0	0	0	0	0	0	0	0	0	0	0	0	0	0	0	0	0	0	0	0	0	3877100
YLYLTPQDYKR	K	R	V	11	1	1458.75	Q5SWU9	Q5SWU9	1749	1759	Acaca	Acetyl-CoA carboxylase 1;Biotin carboxylase	yes	yes	3	0.07065	29.936	583410			0	0	0	0	0	0	0	0	0	0	0	0	0	0	0	0	0	0	0	0	0	0	0	0	0	0	0	0	0
ENILLGPGR	K	R	G	9	0	967.545	Q8K370	Q8K370	897	905	Acad10	Acyl-CoA dehydrogenase family member 10	yes	yes	2	0.028114	58.981	0			1	0	0	0	0	0	0	0	0	0	0	0	0	0	0	0	0	0	0	0	0	0	0	0	0	0	0	0	0
GGLVISPEGLSPAVR	K	R	K	15	0	1450.81	Q8K370	Q8K370	650	664	Acad10	Acyl-CoA dehydrogenase family member 10	yes	yes	2	0.0010842	97.452	66611000			3	0	0	0	0	0	0	0	0	0	0	0	0	0	0	0	0	0	0	0	0	0	0	0	0	0	0	0	0
LYEQLVQFIEQK	K	K	V	12	0	1536.82	Q8K370	Q8K370	666	677	Acad10	Acyl-CoA dehydrogenase family member 10	yes	yes	2	0.00033083	121.9	12891000			1	0	0	0	0	0	0	0	0	0	0	0	0	0	0	0	0	0	0	0	0	0	0	0	0	0	0	0	0
WLVPLLEGR	R	R	I	9	0	1081.63	Q8K370	Q8K370	779	787	Acad10	Acyl-CoA dehydrogenase family member 10	yes	yes	2	0.025707	67.993	24929000			1	0	0	0	0	0	0	0	0	0	0	0	0	0	0	0	0	0	0	0	0	0	0	0	0	0	0	0	0
AVIFEDCAVPVANR	R	R	I	14	0	1559.78	Q9D7B6	Q9D7B6	243	256	Acad8	Isobutyryl-CoA dehydrogenase, mitochondrial	yes	yes	2	0.0011482	85.355	19776000			1	0	0	0	0	0	0	0	0	0	0	0	0	0	0	0	0	0	0	0	0	0	0	0	0	0	0	19776000	0
AYICAHPLDR	R	R	A	10	0	1214.59	Q8JZN5	Q8JZN5	614	623	Acad9	Acyl-CoA dehydrogenase family member 9, mitochondrial	yes	yes	3	0.012142	47.559	0			1	0	0	0	0	0	0	0	0	0	0	0	0	0	0	0	0	0	0	0	0	0	0	0	0	0	0	0	0
FFTEEVDSR	K	R	K	9	0	1128.51	Q8JZN5	Q8JZN5	81	89	Acad9	Acyl-CoA dehydrogenase family member 9, mitochondrial	yes	yes	2	0.00063522	115.49	30307000			2	0	0	0	0	0	0	0	0	0	0	0	0	0	0	0	0	0	0	0	0	0	0	0	0	0	28817000	0	0
GVFPFPEVSQHELSEINQFVGPLEK	K	K	F	25	0	2826.42	Q8JZN5	Q8JZN5	56	80	Acad9	Acyl-CoA dehydrogenase family member 9, mitochondrial	yes	yes	3	0.014285	25.407	883890			1	0	0	0	0	0	0	0	0	0	0	0	0	0	0	0	0	0	0	0	0	0	0	0	0	0	0	0	0
LIELTAEYACTR	K	R	K	12	0	1438.71	Q8JZN5	Q8JZN5	322	333	Acad9	Acyl-CoA dehydrogenase family member 9, mitochondrial	yes	yes	2	0.0054543	70.977	0			1	0	0	0	0	0	0	0	0	0	0	0	0	0	0	0	0	0	0	0	0	0	0	0	0	0	0	0	0
LSSGEHIAAFCLTEPASGSDAASIQTR	K	R	A	27	0	2775.31	Q8JZN5	Q8JZN5	173	199	Acad9	Acyl-CoA dehydrogenase family member 9, mitochondrial	yes	yes	3	5.3197e-07	73.805	2055200			1	0	0	0	0	0	0	0	0	0	0	0	0	0	0	0	0	0	0	0	0	0	0	0	0	0	0	0	0
NLSEFGLIQEK	R	K	F	11	0	1276.67	Q8JZN5	Q8JZN5	339	349	Acad9	Acyl-CoA dehydrogenase family member 9, mitochondrial	yes	yes	2	0.0055609	85.355	16539000			1	0	0	0	0	0	0	0	0	0	0	0	0	0	0	0	0	0	0	0	0	0	0	0	0	0	16539000	0	0
ASSTANLIFEDCR	R	R	I	13	0	1482.68	Q07417	Q07417	235	247	Acads	Short-chain specific acyl-CoA dehydrogenase, mitochondrial	yes	yes	2	1.4739e-17	154.15	34507000			4	0	0	0	0	0	0	0	0	0	0	0	0	0	0	0	0	0	0	0	0	7632700	0	0	14123000	0	0	0	0
ASSTANLIFEDCRIPK	R	K	E	16	1	1820.91	Q07417	Q07417	235	250	Acads	Short-chain specific acyl-CoA dehydrogenase, mitochondrial	yes	yes	2;3	1.7235e-08	114.24	13383000			2	0	0	0	0	0	0	0	0	0	0	0	0	0	0	0	0	0	0	0	0	0	0	0	11618000	0	0	0	0
DFAEKELVPIAAQLDREHLFPTAQVK	R	K	K	26	2	2964.57	Q07417	Q07417	47	72	Acads	Short-chain specific acyl-CoA dehydrogenase, mitochondrial	yes	yes	4	0.00034251	50.055	1581100			0	0	0	0	0	0	0	0	0	0	0	0	0	0	0	0	0	0	0	0	0	0	0	0	0	0	0	0	0
EHLFPTAQVK	R	K	K	10	0	1168.62	Q07417	Q07417	63	72	Acads	Short-chain specific acyl-CoA dehydrogenase, mitochondrial	yes	yes	2	0.078847	49.418	22898000			2	0	0	0	0	0	0	0	0	0	0	0	0	0	0	0	0	0	11329000	0	0	0	0	0	0	0	0	0	0
ELVPIAAQLDREHLFPTAQVK	K	K	K	21	1	2374.3	Q07417	Q07417	52	72	Acads	Short-chain specific acyl-CoA dehydrogenase, mitochondrial	yes	yes	4	9.0571e-05	80.98	8281100			2	0	0	0	0	0	0	0	0	0	0	0	0	0	0	0	0	0	0	0	0	0	0	0	6824700	0	0	0	0
ENLLGEPGMGFK	K	K	I	12	0	1290.63	Q07417	Q07417	251	262	Acads	Short-chain specific acyl-CoA dehydrogenase, mitochondrial	yes	yes	2	0.0044984	86.18	1356500			1	0	0	0	0	0	0	0	0	0	0	0	0	0	0	0	0	0	0	0	0	0	0	0	1356500	0	0	0	0
GISAFLVPMPTPGLTLGK	K	K	K	18	0	1798.01	Q07417	Q07417	209	226	Acads	Short-chain specific acyl-CoA dehydrogenase, mitochondrial	yes	yes	2	9.162e-34	150.06	8518600			1	0	0	0	0	0	0	0	0	0	0	0	0	0	0	0	0	0	0	0	0	0	4571100	0	3947500	0	0	0	0
IAMQTLDMGR	K	R	I	10	0	1134.55	Q07417	Q07417	263	272	Acads	Short-chain specific acyl-CoA dehydrogenase, mitochondrial	yes	yes	2	0.00094428	103.87	44317000			3	0	0	0	0	0	0	0	0	0	0	0	0	0	0	0	0	0	31141000	0	0	0	0	0	6548000	0	0	0	0
IGCFALSEPGNGSDAGAASTTAR	K	R	E	23	0	2209.01	Q07417	Q07417	149	171	Acads	Short-chain specific acyl-CoA dehydrogenase, mitochondrial	yes	yes	2;3	2.2563e-76	169.37	14766000			4	0	0	0	0	0	0	0	0	0	0	0	0	0	0	0	0	0	0	0	0	0	0	0	6529000	0	0	0	0
IGIASQALGIAQASLDCAVK	R	K	Y	20	0	1985.06	Q07417	Q07417	273	292	Acads	Short-chain specific acyl-CoA dehydrogenase, mitochondrial	yes	yes	3	1.7891e-52	158.58	45577000			4	0	0	0	0	0	0	0	0	0	0	0	0	0	0	0	0	0	0	0	0	0	15668000	263160	17411000	0	0	0	0
ITEIYEGTSEIQR	R	R	L	13	0	1537.76	Q07417	Q07417	387	399	Acads	Short-chain specific acyl-CoA dehydrogenase, mitochondrial	yes	yes	2	1.072e-50	199.08	110130000			15	0	0	0	0	0	0	0	0	0	0	0	0	0	0	0	0	0	18035000	0	0	12623000	2825300	0	21577000	0	0	0	0
LAASEAATAISHQAIQILGGMGYVTEMPAER	K	R	Y	31	0	3185.58	Q07417	Q07417	350	380	Acads	Short-chain specific acyl-CoA dehydrogenase, mitochondrial	yes	yes	3;4	6.666e-06	55.413	11935000			5	0	0	0	0	0	0	0	0	0	0	0	0	0	0	0	0	0	0	0	0	0	3810900	0	2711600	0	0	0	0
LADMALALESAR	K	R	L	12	0	1259.65	Q07417	Q07417	314	325	Acads	Short-chain specific acyl-CoA dehydrogenase, mitochondrial	yes	yes	2	0.0020226	104.22	39966000			2	0	0	0	0	0	0	0	0	0	0	0	0	0	0	0	0	0	26953000	0	0	0	0	0	0	0	0	0	0
LHTVYQSVELPETHQMLR	R	R	Q	18	0	2180.1	Q07417	Q07417	25	42	Acads	Short-chain specific acyl-CoA dehydrogenase, mitochondrial	yes	yes	3;4	4.9849e-27	140.89	27822000			2	0	0	0	0	0	0	0	0	0	0	0	0	0	0	0	0	0	0	0	0	0	0	0	27822000	0	0	0	0
LQNIQFK	K	K	L	7	0	889.502	Q07417	Q07417	307	313	Acads	Short-chain specific acyl-CoA dehydrogenase, mitochondrial	yes	yes	2	0.025321	102.98	58826000			3	0	0	0	0	0	0	0	0	0	0	0	0	0	0	0	0	0	0	0	0	0	0	0	16631000	0	0	0	0
LVIAGHLLR	R	R	S	9	0	990.634	Q07417	Q07417	400	408	Acads	Short-chain specific acyl-CoA dehydrogenase, mitochondrial	yes	yes	2	6.9151e-05	135.87	14997000			2	0	0	0	0	0	0	0	0	0	0	0	0	0	0	0	0	0	0	0	0	0	0	0	7194500	0	0	0	0
NAFGAPLTK	R	K	L	9	0	917.497	Q07417	Q07417	298	306	Acads	Short-chain specific acyl-CoA dehydrogenase, mitochondrial	yes	yes	2	0.013744	69.812	49545000			3	0	0	0	0	0	0	0	0	0	0	0	0	0	0	0	0	0	0	0	0	0	0	0	12904000	0	0	0	0
ASNTSEVYFDGVK	K	K	V	13	0	1415.66	P50544	P50544	305	317	Acadvl	Very long-chain specific acyl-CoA dehydrogenase, mitochondrial	yes	yes	2	0.0045005	67.385	0			1	0	0	0	0	0	0	0	0	0	0	0	0	0	0	0	0	0	0	0	0	0	0	0	0	0	0	0	0
EATQAVLDKPETLSSDASTR	R	R	E	20	1	2118.04	P50544	P50544	44	63	Acadvl	Very long-chain specific acyl-CoA dehydrogenase, mitochondrial	yes	yes	3	0.00072196	64.87	85752000			3	0	0	0	0	0	0	0	0	0	0	0	0	0	0	0	0	0	0	0	0	0	0	0	0	0	30454000	0	3162000
GQLTIDQVFPYPSVLSEEQAQFLK	K	K	E	24	0	2736.4	P50544	P50544	81	104	Acadvl	Very long-chain specific acyl-CoA dehydrogenase, mitochondrial	yes	yes	3	0.064375	18.298	1221200			1	0	0	0	0	0	0	0	0	0	0	0	0	0	0	0	0	0	0	0	0	0	0	0	0	0	0	0	0
SLSEGYPTAQHEK	R	K	M	13	0	1445.68	P50544	P50544	589	601	Acadvl	Very long-chain specific acyl-CoA dehydrogenase, mitochondrial	yes	yes	3	0.035908	32.624	3504800			2	0	0	0	0	0	0	0	0	0	0	0	0	0	0	0	0	0	0	0	0	0	3504800	0	0	0	0	0	0
VASGQALAAFCLTEPSSGSDVASIR	R	R	S	25	0	2493.22	P50544	P50544	206	230	Acadvl	Very long-chain specific acyl-CoA dehydrogenase, mitochondrial	yes	yes	2	3.234e-06	92.307	955760			1	0	0	0	0	0	0	0	0	0	0	0	0	0	0	0	0	0	0	0	0	0	0	0	0	0	0	0	0
ACLQNSAIIATPEQLQAAYEDGFHQCDAGWLADQTVR	R	R	Y	37	0	4146.92	Q61282	Q61282	174	210	Acan	Aggrecan core protein	yes	yes	3;4	7.9238e-145	188.54	7242700			2	0	0	0	0	0	0	0	0	0	0	0	0	0	0	0	0	0	0	0	0	0	0	0	0	0	0	0	0
AISTRYTLDFDR	R	R	A	12	1	1456.73	Q61282	Q61282	159	170	Acan	Aggrecan core protein	yes	yes	3	0.009668	56.414	42539000			4	0	0	0	0	0	0	0	0	0	0	0	0	0	0	0	0	0	0	0	0	15319000	0	0	0	0	0	0	0
CEVMHGIEDSEATLEVIVK	R	K	G	19	0	2158.03	Q61282	Q61282	133	151	Acan	Aggrecan core protein	yes	yes	3	0.011196	49.773	917770			0	0	0	0	0	0	0	0	0	0	0	0	0	0	0	0	0	0	0	0	0	0	0	0	0	0	0	0	0
CREQQSHLSSIVTPEEQEFVNK	R	K	N	22	1	2644.26	Q61282	Q61282	1950	1971	Acan	Aggrecan core protein	yes	yes	3;4	0.00015896	67.563	4137600			3	0	0	0	0	0	0	0	0	0	0	0	0	0	0	0	0	0	0	0	0	0	0	0	918450	0	0	0	0
DRYEISSLVR	K	R	Y	10	1	1236.65	Q61282	Q61282	2066	2075	Acan	Aggrecan core protein	yes	yes	2	0.092993	79.659	4935900			1	0	0	0	0	0	0	0	0	0	0	0	0	0	0	0	0	0	0	0	0	0	0	0	0	0	0	0	0
DSLETSASGVDVTGFPSGR	R	R	G	19	0	1880.88	Q61282	Q61282	1153	1171	Acan	Aggrecan core protein	yes	yes	2	1.4323e-20	145.43	26673000			5	0	0	0	0	0	0	0	0	0	0	0	0	0	0	0	0	0	0	0	0	9606700	0	0	0	0	0	0	0
EDLVGSASGALDFGK	K	K	L	15	0	1464.71	Q61282	Q61282	1213	1227	Acan	Aggrecan core protein	yes	yes	2	0.0076318	67.879	7097900			1	0	0	0	0	0	0	0	0	0	0	0	0	0	0	0	0	0	0	0	0	7097900	0	0	0	0	0	0	0
EGCYGDKDEFPGVR	R	R	T	14	1	1627.69	Q61282	Q61282	218	231	Acan	Aggrecan core protein	yes	yes	2;3	1.2571e-06	117.2	85246000			7	0	0	0	0	0	0	0	0	0	0	0	0	0	0	0	0	0	0	0	0	0	3193000	1899100	0	0	0	0	0
EKEVVLLVATEGQVR	K	R	V	15	1	1668.94	Q61282	Q61282	81	95	Acan	Aggrecan core protein	yes	yes	3	0.0089888	46.89	840600			1	0	0	0	0	0	0	0	0	0	0	0	0	0	0	0	0	0	0	0	0	0	0	0	0	0	0	0	0
EQQSHLSSIVTPEEQEFVNK	R	K	N	20	0	2328.12	Q61282	Q61282	1952	1971	Acan	Aggrecan core protein	yes	yes	2;3	1.2626e-06	102.98	32507000			6	0	0	0	0	0	0	0	0	0	0	0	0	0	0	0	0	0	0	0	0	18876000	0	1775100	3000000	0	0	0	0
FTFQEAANECR	K	R	R	11	0	1371.59	Q61282	Q61282	264	274	Acan	Aggrecan core protein	yes	yes	2	7.0566e-07	150.35	6397000			4	0	0	0	0	0	0	0	0	0	0	0	0	0	0	0	0	0	0	0	0	0	2471400	1342200	0	0	0	0	0
FTFQEAANECRR	K	R	L	12	1	1527.69	Q61282	Q61282	264	275	Acan	Aggrecan core protein	yes	yes	3	0.00010768	114.86	8852100			3	0	0	0	0	0	0	0	0	0	0	0	0	0	0	0	0	0	0	0	0	0	0	1630000	0	0	0	0	0
GDPETSVSGVGDDFSGLPSGK	R	K	E	21	0	2006.91	Q61282	Q61282	1172	1192	Acan	Aggrecan core protein	yes	yes	2	6.5352e-34	160.87	19517000			5	0	0	0	0	0	0	0	0	0	0	0	0	0	0	0	0	0	0	0	0	0	1866400	687170	0	0	0	0	0
GEWNDVPCNYQLPFTCK	R	K	K	17	0	2126.92	Q61282	Q61282	2027	2043	Acan	Aggrecan core protein	yes	yes	2	1.1134e-06	98.337	2357000			1	0	0	0	0	0	0	0	0	0	0	0	0	0	0	0	0	0	0	0	0	0	0	0	0	0	0	0	0
GEWNDVPCNYQLPFTCKK	R	K	G	18	1	2255.01	Q61282	Q61282	2027	2044	Acan	Aggrecan core protein	yes	yes	3	0.0016792	64.346	2124900			0	0	0	0	0	0	0	0	0	0	0	0	0	0	0	0	0	0	0	0	0	0	0	0	0	0	0	0	0
GGLETSASGVEDITVLPTGR	R	R	E	20	0	1958	Q61282	Q61282	1036	1055	Acan	Aggrecan core protein	yes	yes	2;3	0.00041585	82.908	4542100			2	0	0	0	0	0	0	0	0	0	0	0	0	0	0	0	0	0	0	0	0	0	0	0	0	0	0	0	0
GTVACGDPPVVEHAR	K	R	T	15	0	1563.75	Q61282	Q61282	2045	2059	Acan	Aggrecan core protein	yes	yes	2;3	2.8673e-05	86.114	33039000			4	0	0	0	0	0	3980500	0	0	0	0	0	0	0	0	0	0	0	0	0	0	0	4072800	0	0	0	0	0	0
ITCTDPNTYK	R	K	H	10	0	1211.55	Q61282	Q61282	2103	2112	Acan	Aggrecan core protein	yes	yes	2	0.0055945	92.062	25177000			5	0	0	0	0	0	0	0	0	0	0	0	0	0	0	0	0	0	0	0	0	0	10750000	0	0	0	0	0	0
KDRYEISSLVR	K	R	Y	11	2	1364.74	Q61282	Q61282	2065	2075	Acan	Aggrecan core protein	yes	yes	3	5.663e-05	135.5	13420000			1	0	0	0	0	0	0	0	0	0	0	0	0	0	0	0	0	0	0	0	0	0	0	0	0	0	0	0	0
KGTVACGDPPVVEHAR	K	R	T	16	1	1691.84	Q61282	Q61282	2044	2059	Acan	Aggrecan core protein	yes	yes	2;4	0.0033552	69.03	3126900			2	0	0	0	0	0	3126900	0	0	0	0	0	0	0	0	0	0	0	0	0	0	0	0	0	0	0	0	0	0
LEGEVFFATR	K	R	L	10	0	1167.59	Q61282	Q61282	585	594	Acan	Aggrecan core protein	yes	yes	2	0.013606	71.349	9138200			1	0	0	0	0	0	0	0	0	0	0	0	0	0	0	0	0	0	0	0	0	0	0	0	0	0	0	0	0
LEQFTFQEAR	R	R	A	10	0	1267.62	Q61282	Q61282	595	604	Acan	Aggrecan core protein	yes	yes	2	1.0384e-10	166.16	133140000			11	0	0	0	0	0	2379300	0	0	0	0	0	0	0	0	0	0	0	0	0	0	37348000	3662200	2520900	1336700	0	0	0	0
LPGGVVFHYRPGSTR	R	R	Y	15	1	1641.87	Q61282	Q61282	483	497	Acan	Aggrecan core protein	yes	yes	4	0.00060998	70.529	4795700			3	0	0	0	0	0	0	0	0	0	0	0	0	0	0	0	0	0	0	0	0	0	0	0	0	0	0	0	1104000
NAQDYQWIGLNDR	K	R	T	13	0	1591.74	Q61282	Q61282	1972	1984	Acan	Aggrecan core protein	yes	yes	2	2.4491e-38	181.66	70446000			6	0	0	0	0	0	0	0	0	0	0	0	0	0	0	0	0	0	0	0	0	19236000	1290000	1330100	914960	0	0	0	0
TPCVGDKDSSPGVR	R	R	T	14	1	1473.69	Q61282	Q61282	552	565	Acan	Aggrecan core protein	yes	yes	2;3	5.8595e-37	169.89	110800000			11	0	0	0	0	0	37176000	0	0	0	0	0	0	0	0	0	0	0	0	0	0	0	6899200	1440200	2932900	6868000	0	0	0
TTEVPYFTTEPR	K	R	K	12	0	1439.69	Q61282	Q61282	727	738	Acan	Aggrecan core protein	yes	yes	2	0.019318	63.283	557740			1	0	0	0	0	0	0	0	0	0	0	0	0	0	0	0	0	0	0	0	0	0	0	0	0	0	0	0	0
VNSIYQDKVSLPNYPAIPSDATLEIQNLR	R	R	S	29	1	3257.69	Q61282	Q61282	96	124	Acan	Aggrecan core protein	yes	yes	3	1.8972e-11	90.363	8059500			1	0	0	0	0	0	0	0	0	0	0	0	0	0	0	0	0	0	0	0	0	0	0	0	0	0	0	0	0
VSLPNYPAIPSDATLEIQNLR	K	R	S	21	0	2310.22	Q61282	Q61282	104	124	Acan	Aggrecan core protein	yes	yes	2;3	4.3342e-08	108.71	11000000			5	0	0	0	0	0	0	0	0	0	0	0	0	0	0	0	0	0	0	0	0	0	0	0	3712000	0	0	0	0
YPIHTPR	R	R	E	7	0	882.471	Q61282	Q61282	211	217	Acan	Aggrecan core protein	yes	yes	2	0.034914	86.866	1347400			1	0	0	0	0	0	0	0	0	0	0	0	0	0	0	0	0	0	0	0	0	0	0	0	0	0	0	0	0
YPIITPRPACGGDKPGVR	R	R	T	18	2	1953.03	Q61282	Q61282	643	660	Acan	Aggrecan core protein	yes	yes	3;4	4.6783e-05	85.362	6350200			3	0	0	0	0	0	0	0	0	0	0	0	0	0	0	0	0	0	0	0	0	0	0	1219400	0	0	0	0	0
YQCTEGFVQR	R	R	H	10	0	1286.57	Q61282	Q61282	2076	2085	Acan	Aggrecan core protein	yes	yes	2	0.00069958	114.99	160900000			7	0	0	0	0	5981400	34440000	0	0	0	0	0	0	0	0	0	0	0	0	0	0	28992000	28902000	0	0	0	0	0	0
FQGHCYR	K	R	H	7	0	966.413	Q61282;P55066	Q61282	1929	1935	Acan;Ncan	Aggrecan core protein;Neurocan core protein	no	no	2	0.035855	86.113	877650			1	0	0	0	0	0	0	0	0	0	0	0	0	0	0	0	0	0	0	0	0	0	0	0	0	0	0	0	0
AQLQNFVK	K	K	E	8	0	946.524	Q6ZQK5	Q6ZQK5	107	114	Acap2	Arf-GAP with coiled-coil, ANK repeat and PH domain-containing protein 2	yes	yes	2	0.049086	66.993	5140300			1	0	0	0	0	0	0	0	0	0	0	0	0	0	0	0	0	0	0	0	0	0	0	0	0	0	0	0	0
AVQTSIATAYR	K	R	E	11	0	1179.62	Q6ZQK5	Q6ZQK5	355	365	Acap2	Arf-GAP with coiled-coil, ANK repeat and PH domain-containing protein 2	yes	yes	2	0.012655	74.464	12938000			2	0	3200100	0	0	0	0	0	0	0	0	0	0	0	0	0	0	0	0	0	0	0	0	0	0	0	0	0	0
DLAQYSSNDAVVETSLTK	R	K	F	18	0	1939.94	Q6ZQK5	Q6ZQK5	65	82	Acap2	Arf-GAP with coiled-coil, ANK repeat and PH domain-containing protein 2	yes	yes	2	4.2078e-18	113.72	3290400			3	1562500	1727900	0	0	0	0	0	0	0	0	0	0	0	0	0	0	0	0	0	0	0	0	0	0	0	0	0	0
GANQHATDEEGKDPLSIAVEAANADIVTLLR	R	R	L	31	1	3217.62	Q6ZQK5	Q6ZQK5	689	719	Acap2	Arf-GAP with coiled-coil, ANK repeat and PH domain-containing protein 2	yes	yes	4	0.0013461	34.821	3593700			1	0	3593700	0	0	0	0	0	0	0	0	0	0	0	0	0	0	0	0	0	0	0	0	0	0	0	0	0	0
HLNPGLQLYR	K	R	A	10	0	1209.66	Q6ZQK5	Q6ZQK5	595	604	Acap2	Arf-GAP with coiled-coil, ANK repeat and PH domain-containing protein 2	yes	yes	3	0.0045884	62.823	422060			1	0	0	0	422060	0	0	0	0	0	0	0	0	0	0	0	0	0	0	0	0	0	0	0	0	0	0	0	0
RFCFEVVSPTK	R	K	S	11	1	1368.69	Q6ZQK5	Q6ZQK5	327	337	Acap2	Arf-GAP with coiled-coil, ANK repeat and PH domain-containing protein 2	yes	yes	2	0.033321	68.626	1192300			1	0	1192300	0	0	0	0	0	0	0	0	0	0	0	0	0	0	0	0	0	0	0	0	0	0	0	0	0	0
AGIPKEEVKEVYMGNVIQGGEGQAPTR	K	R	Q	27	2	2856.44	Q8QZT1	Q8QZT1	76	102	Acat1	Acetyl-CoA acetyltransferase, mitochondrial	yes	yes	3;4	1.5484e-12	109.26	254960000			10	0	0	0	0	0	169050000	0	0	0	0	0	0	0	0	0	0	0	0	0	0	0	0	0	18521000	0	0	0	0
DGLTDVYNK	K	K	I	9	0	1023.49	Q8QZT1	Q8QZT1	179	187	Acat1	Acetyl-CoA acetyltransferase, mitochondrial	yes	yes	1;2	0.00033119	124.98	106170000			4	0	0	0	0	0	0	0	0	0	0	0	0	0	0	0	0	0	0	0	0	0	0	0	0	0	51574000	0	0
EEVKEVYMGNVIQGGEGQAPTR	K	R	Q	22	1	2390.15	Q8QZT1	Q8QZT1	81	102	Acat1	Acetyl-CoA acetyltransferase, mitochondrial	yes	yes	3	1.1716e-25	130.49	81505000			5	0	0	0	0	0	0	0	0	0	0	0	0	0	0	0	0	0	0	0	0	0	0	0	21071000	0	14220000	0	0
ENGTITAANASTLNDGAAALVLMTAEAAQR	K	R	L	30	0	2944.46	Q8QZT1	Q8QZT1	271	300	Acat1	Acetyl-CoA acetyltransferase, mitochondrial	yes	yes	3	5.95e-14	101.37	8852900			2	0	0	0	0	0	0	0	0	0	0	0	0	0	0	0	0	0	0	0	0	0	0	0	4195700	0	0	0	4657300
EVYMGNVIQGGEGQAPTR	K	R	Q	18	0	1904.91	Q8QZT1	Q8QZT1	85	102	Acat1	Acetyl-CoA acetyltransferase, mitochondrial	yes	yes	2;3	2.2313e-115	218.11	82463000			9	0	0	0	0	0	0	0	0	0	0	0	0	0	0	0	0	0	0	0	0	0	0	0	9491800	0	27341000	0	0
FASEITPITISVK	K	K	G	13	0	1404.79	Q8QZT1	Q8QZT1	228	240	Acat1	Acetyl-CoA acetyltransferase, mitochondrial	yes	yes	2	5.9015e-36	180.19	605040000			26	0	0	0	0	0	113360000	0	0	0	0	0	0	0	0	1641100	0	1706000	0	0	0	0	18582000	5086000	0	0	106870000	0	23283000
GATPYGGVKLEDLIVK	R	K	D	16	1	1658.92	Q8QZT1	Q8QZT1	163	178	Acat1	Acetyl-CoA acetyltransferase, mitochondrial	yes	yes	3	4.9925e-05	86.378	25620000			5	0	0	0	0	0	0	0	0	0	0	0	0	0	0	0	0	0	0	0	0	0	839690	0	0	0	15369000	0	0
GATPYGGVKLEDLIVKDGLTDVYNK	R	K	I	25	2	2664.4	Q8QZT1	Q8QZT1	163	187	Acat1	Acetyl-CoA acetyltransferase, mitochondrial	yes	yes	3;4	0.00011761	56.625	8670300			3	0	0	0	0	0	0	0	0	0	0	0	0	0	0	0	0	0	0	0	0	0	0	0	3475700	0	0	0	0
GKPDVVVKEDEEYK	K	K	R	14	2	1633.82	Q8QZT1	Q8QZT1	241	254	Acat1	Acetyl-CoA acetyltransferase, mitochondrial	yes	yes	3;4	0.00042601	86.578	43924000			2	0	0	0	0	0	0	0	0	0	0	0	0	0	0	0	0	0	0	0	0	0	0	0	0	0	0	0	0
GKPDVVVKEDEEYKR	K	R	V	15	3	1789.92	Q8QZT1	Q8QZT1	241	255	Acat1	Acetyl-CoA acetyltransferase, mitochondrial	yes	yes	2;3;4	1.7081e-06	105.46	337480000			11	0	0	0	0	0	32848000	0	0	0	0	0	0	0	0	0	0	0	0	0	0	0	1609000	2585300	0	0	188800000	0	0
IAAFADAAVDPIDFPLAPAYAVPK	R	K	V	24	0	2442.28	Q8QZT1	Q8QZT1	309	332	Acat1	Acetyl-CoA acetyltransferase, mitochondrial	yes	yes	2;3	4.8712e-162	207.4	856370000			62	0	0	0	0	0	12097000	0	0	0	0	0	0	0	0	3479400	1600600	6281800	0	0	0	0	37757000	19092000	52875000	0	207790000	0	71860000
IHMGNCAENTAK	K	K	K	12	0	1344.59	Q8QZT1	Q8QZT1	188	199	Acat1	Acetyl-CoA acetyltransferase, mitochondrial	yes	yes	2;3	2.1916e-06	133.42	54074000			7	0	0	0	0	0	11813000	0	0	0	0	0	0	0	0	0	0	0	0	0	0	0	0	0	0	0	24520000	0	0
LEDLIVK	K	K	D	7	0	828.496	Q8QZT1	Q8QZT1	172	178	Acat1	Acetyl-CoA acetyltransferase, mitochondrial	yes	yes	2	0.039237	84.244	27877000			2	0	0	0	0	0	0	0	0	0	0	0	0	0	0	0	0	0	0	0	0	0	0	0	0	0	0	0	0
LEDLIVKDGLTDVYNK	K	K	I	16	1	1833.97	Q8QZT1	Q8QZT1	172	187	Acat1	Acetyl-CoA acetyltransferase, mitochondrial	yes	yes	2;3	2.8254e-32	142.39	106240000			5	0	0	0	0	0	0	0	0	0	0	0	0	0	0	0	0	0	0	0	0	0	0	0	1630600	0	0	0	0
LGTAAIQGAIEK	K	K	A	12	0	1170.66	Q8QZT1	Q8QZT1	64	75	Acat1	Acetyl-CoA acetyltransferase, mitochondrial	yes	yes	2	2.7596e-34	196.76	1681400000			59	0	0	0	0	0	421290000	0	16138000	0	0	0	0	0	0	0	0	0	0	0	0	0	25016000	11554000	60835000	0	294360000	0	0
QATLGAGLPISTPCTTVNK	R	K	V	19	0	1928	Q8QZT1	Q8QZT1	103	121	Acat1	Acetyl-CoA acetyltransferase, mitochondrial	yes	yes	2;3	1.3123e-161	237.84	169720000			10	0	0	0	0	0	61631000	0	0	0	0	0	0	0	0	0	0	0	0	0	0	0	0	0	3604600	0	0	0	7604300
QEQDTYALSSYTR	R	R	S	13	0	1560.71	Q8QZT1	Q8QZT1	206	218	Acat1	Acetyl-CoA acetyltransferase, mitochondrial	yes	yes	2	1.5556e-60	214.26	603550000			37	0	0	0	0	0	50633000	0	0	0	0	0	0	0	0	0	0	0	0	0	0	0	4550400	0	29981000	0	159190000	0	7934600
TPIGSFLGSLASQPATK	R	K	L	17	0	1673.9	Q8QZT1	Q8QZT1	47	63	Acat1	Acetyl-CoA acetyltransferase, mitochondrial	yes	yes	2;3	1.1728e-289	296.11	326450000			26	0	0	0	1268500	0	9179600	0	0	0	0	0	0	0	0	0	0	0	0	0	0	0	6355400	7362100	5497700	0	45987000	0	2006200
TVFQKENGTITAANASTLNDGAAALVLMTAEAAQR	K	R	L	35	1	3547.79	Q8QZT1	Q8QZT1	266	300	Acat1	Acetyl-CoA acetyltransferase, mitochondrial	yes	yes	3	2.2391e-19	70.378	1864500			0	0	0	0	0	0	0	0	0	0	0	0	0	0	0	0	0	0	0	0	0	0	0	0	0	0	0	0	0
VNIHGGAVSLGHPIGMSGAR	K	R	I	20	0	1929	Q8QZT1	Q8QZT1	371	390	Acat1	Acetyl-CoA acetyltransferase, mitochondrial	yes	yes	4	3.0064e-12	118.19	8238700			3	0	0	0	0	0	0	0	0	0	0	0	0	0	0	0	0	0	0	0	0	0	0	0	0	0	0	0	0
EEAMIAYVEEMKK	K	K	I	13	1	1569.74	Q5XG73	Q5XG73	114	126	Acbd5	Acyl-CoA-binding domain-containing protein 5	yes	yes	2	0.0071317	79.201	31715000			2	0	0	0	0	0	0	0	0	0	0	0	0	0	0	0	0	0	31715000	0	0	0	0	0	0	0	0	0	0
GGESEDFSSVR	R	R	R	11	0	1168.5	Q5XG73	Q5XG73	374	384	Acbd5	Acyl-CoA-binding domain-containing protein 5	yes	yes	2	1.3419e-06	139.98	1326300000			20	0	0	0	0	0	0	0	0	0	0	0	0	0	0	0	0	0	326910000	0	0	37349000	92937000	66068000	42666000	0	0	0	0
GGESEDFSSVRR	R	R	G	12	1	1324.6	Q5XG73	Q5XG73	374	385	Acbd5	Acyl-CoA-binding domain-containing protein 5	yes	yes	2;3	8.2426e-05	125.97	351140000			13	0	0	0	0	0	0	0	0	0	0	0	0	0	0	0	0	0	0	0	0	0	85157000	44437000	98473000	0	0	0	0
GNRIPHLSEGPK	R	K	G	12	1	1303.7	Q5XG73	Q5XG73	388	399	Acbd5	Acyl-CoA-binding domain-containing protein 5	yes	yes	3	0.00021956	112.44	24572000			3	0	0	0	0	0	0	0	0	0	0	0	0	0	0	0	0	0	0	0	0	0	0	0	11256000	0	0	0	0
GSFVQDIQSDIHTDSSR	K	R	S	17	0	1890.87	Q5XG73	Q5XG73	232	248	Acbd5	Acyl-CoA-binding domain-containing protein 5	yes	yes	2;3	0	318.95	1393700000			46	0	0	0	0	0	0	0	0	0	0	0	0	0	0	0	0	0	237540000	0	10544000	210550000	95965000	10854000	53498000	0	0	0	6217700
GSLNEQIALVLIR	R	R	L	13	0	1424.84	Q5XG73	Q5XG73	420	432	Acbd5	Acyl-CoA-binding domain-containing protein 5	yes	yes	2;3	6.1712e-212	292.1	213080000			13	0	0	0	0	0	0	0	0	0	0	0	0	0	0	0	0	0	45787000	0	0	40430000	357590	2878300	67734000	0	0	0	0
IIETMPMTEK	K	K	V	10	0	1191.59	Q5XG73	Q5XG73	127	136	Acbd5	Acyl-CoA-binding domain-containing protein 5	yes	yes	2	0.013718	58.246	26824000			2	0	0	0	0	0	0	0	0	0	0	0	0	0	0	0	0	0	0	0	0	26824000	0	0	0	0	0	0	0
IIETMPMTEKVEELLHVIGPFYEIVEDKK	K	K	S	29	2	3429.78	Q5XG73	Q5XG73	127	155	Acbd5	Acyl-CoA-binding domain-containing protein 5	yes	yes	4;5	4.5992e-05	49.793	4561500			2	0	0	0	0	0	0	0	0	0	0	0	0	0	0	0	0	0	0	0	0	0	0	0	4561500	0	0	0	0
IPHLSEGPK	R	K	G	9	0	976.534	Q5XG73	Q5XG73	391	399	Acbd5	Acyl-CoA-binding domain-containing protein 5	yes	yes	2	0.012226	72.038	70871000			4	0	0	0	0	0	0	0	0	0	0	0	0	0	0	0	0	0	0	0	0	0	37043000	9094200	0	0	0	0	0
LETLTASQAK	K	K	L	10	0	1060.58	Q5XG73	Q5XG73	447	456	Acbd5	Acyl-CoA-binding domain-containing protein 5	yes	yes	2	0.00058695	122.52	135590000			4	0	0	0	0	0	0	0	0	0	0	0	0	0	0	0	0	0	0	0	0	0	0	9353300	82819000	0	0	0	0
LHKLETLTASQAK	R	K	L	13	1	1438.81	Q5XG73	Q5XG73	444	456	Acbd5	Acyl-CoA-binding domain-containing protein 5	yes	yes	2;3	5.6132e-13	143.94	74752000			7	0	0	0	0	0	0	0	0	0	0	0	0	0	0	0	0	0	0	0	0	0	35442000	0	0	0	0	0	0
LQEDMQNVLQR	R	R	L	11	0	1372.68	Q5XG73	Q5XG73	433	443	Acbd5	Acyl-CoA-binding domain-containing protein 5	yes	yes	2	1.995e-61	230.06	1168500000			15	0	0	0	0	0	0	0	0	0	0	0	0	0	0	0	0	0	471080000	0	0	148940000	32298000	0	44968000	0	0	0	0
LSLQTSNQPSSQR	K	R	P	13	0	1444.73	Q5XG73	Q5XG73	457	469	Acbd5	Acyl-CoA-binding domain-containing protein 5	yes	yes	2	6.863e-181	279.9	141750000			10	0	0	0	0	0	0	0	0	0	0	0	0	0	0	0	0	0	0	0	5831600	73187000	6693000	0	3700900	0	0	0	0
LSRPGFWDPIGR	K	R	Y	12	1	1399.74	Q5XG73	Q5XG73	88	99	Acbd5	Acyl-CoA-binding domain-containing protein 5	yes	yes	2;3	1.5099e-24	173.28	119960000			12	0	0	0	0	0	0	0	0	0	0	0	0	0	0	0	0	0	48850000	0	4163500	18095000	0	0	17127000	0	0	0	0
MWMVAVK	K	K	G	7	0	863.44	Q5XG73	Q5XG73	343	349	Acbd5	Acyl-CoA-binding domain-containing protein 5	yes	yes	2	0.046234	80.377	7139200			1	0	0	0	0	0	0	0	0	0	0	0	0	0	0	0	0	0	0	0	0	0	0	0	7139200	0	0	0	0
NGSFQPTNEMMLK	K	K	F	13	0	1495.68	Q5XG73	Q5XG73	61	73	Acbd5	Acyl-CoA-binding domain-containing protein 5	yes	yes	2	7.9603e-08	130.94	5754900			1	0	0	0	0	0	0	0	0	0	0	0	0	0	0	0	0	0	0	0	0	0	5754900	0	0	0	0	0	0
NLEIIVTNGYK	K	K	G	11	0	1262.69	Q5XG73	Q5XG73	221	231	Acbd5	Acyl-CoA-binding domain-containing protein 5	yes	yes	2	0.016775	67.726	38347000			1	0	0	0	0	0	0	0	0	0	0	0	0	0	0	0	0	0	38347000	0	0	0	0	0	0	0	0	0	0
PGFWDPIGR	R	R	Y	9	0	1043.52	Q5XG73	Q5XG73	91	99	Acbd5	Acyl-CoA-binding domain-containing protein 5	yes	yes	2	0.0078412	87.251	296580000			7	0	0	0	0	0	0	0	0	0	0	0	0	0	0	0	0	0	0	0	0	78386000	0	0	0	0	0	0	0
SADKNLEIIVTNGYK	K	K	G	15	1	1663.88	Q5XG73	Q5XG73	217	231	Acbd5	Acyl-CoA-binding domain-containing protein 5	yes	yes	2;3	0.00022402	97.463	3457000			2	0	0	0	0	0	0	0	0	0	0	0	0	0	0	0	0	0	0	0	0	0	0	859820	0	0	0	0	0
SSDLTSDLGNVLTSSNAK	K	K	A	18	0	1807.88	Q5XG73	Q5XG73	159	176	Acbd5	Acyl-CoA-binding domain-containing protein 5	yes	yes	2;3	0	406.02	771120000			40	0	1460100	0	0	0	0	0	0	0	0	0	0	0	0	0	0	0	186900000	16453000	29847000	154020000	36102000	79017000	5874700	0	0	0	0
SSEDEKPGDESSQQTGHTIVCAHQDR	R	R	N	26	1	2897.25	Q5XG73	Q5XG73	252	277	Acbd5	Acyl-CoA-binding domain-containing protein 5	yes	yes	3;4;5	2.0326e-81	189.78	636660000			22	0	0	0	0	0	0	0	0	0	0	0	0	0	0	0	0	0	0	0	0	243580000	17457000	1621100	11716000	0	0	0	0
SSSGAPHR	R	R	E	8	0	797.378	Q5XG73	Q5XG73	363	370	Acbd5	Acyl-CoA-binding domain-containing protein 5	yes	yes	2	0.011971	91.906	8277900			2	0	0	0	0	0	0	0	0	0	0	0	0	0	0	0	0	0	0	0	0	0	0	6428200	0	0	0	0	0
VEELLHVIGPFYEIVEDK	K	K	K	18	0	2128.11	Q5XG73	Q5XG73	137	154	Acbd5	Acyl-CoA-binding domain-containing protein 5	yes	yes	3	3.3775e-80	188.49	2015500			1	0	0	0	0	0	0	0	0	0	0	0	0	0	0	0	0	0	0	0	0	0	0	0	2015500	0	0	0	0
VEELLHVIGPFYEIVEDKK	K	K	S	19	1	2256.2	Q5XG73	Q5XG73	137	155	Acbd5	Acyl-CoA-binding domain-containing protein 5	yes	yes	3;4	1.5605e-42	150.29	102430000			8	0	0	0	0	0	0	0	0	0	0	0	0	0	0	0	0	0	72512000	0	0	0	0	0	6927100	0	0	0	0
VIQSLPK	K	K	N	7	0	783.485	Q5XG73	Q5XG73	54	60	Acbd5	Acyl-CoA-binding domain-containing protein 5	yes	yes	2	0.032499	89.369	144340000			3	0	0	0	0	0	0	0	0	0	0	0	0	0	0	0	0	0	0	0	0	0	0	64946000	54897000	0	0	0	0
WDAWSSLGDMTK	K	K	E	12	0	1395.61	Q5XG73	Q5XG73	102	113	Acbd5	Acyl-CoA-binding domain-containing protein 5	yes	yes	2	0.084334	42.629	20749000			1	0	0	0	0	0	0	0	0	0	0	0	0	0	0	0	0	0	0	0	0	20749000	0	0	0	0	0	0	0
AFDSGIIPMEFVNK	K	K	M	14	0	1566.78	Q91V92	Q91V92	939	952	Acly	ATP-citrate synthase	yes	yes	2	0.00099492	78.043	16381000			3	0	0	0	0	0	0	0	0	0	0	0	0	0	0	0	0	0	0	0	0	6795700	0	0	0	0	0	0	0
DGVYILDLAAK	K	K	V	11	0	1176.64	Q91V92	Q91V92	210	220	Acly	ATP-citrate synthase	yes	yes	2	0.062987	51.268	14666000			1	0	0	0	0	0	0	0	0	0	0	0	0	0	0	0	0	0	0	0	0	0	0	0	0	0	0	0	0
DLVSSLTSGLLTIGDR	K	R	F	16	0	1645.89	Q91V92	Q91V92	909	924	Acly	ATP-citrate synthase	yes	yes	2	4.0195e-30	189.24	92898000			7	0	0	0	0	0	0	0	0	0	0	0	0	0	0	0	0	0	0	0	0	5840600	0	0	0	0	0	9633400	0
DYQGPLKEHEVTIFVR	R	R	R	16	1	1929.99	Q91V92	Q91V92	363	378	Acly	ATP-citrate synthase	yes	yes	4	0.00022838	82.59	52489000			1	0	0	0	0	0	0	0	0	0	0	0	0	0	0	0	0	0	0	0	0	0	0	0	0	0	0	0	0
EAYPEEAYIADLDAK	R	K	S	15	0	1696.78	Q91V92	Q91V92	245	259	Acly	ATP-citrate synthase	yes	yes	2	0.0010783	83.617	7117700			2	0	0	0	0	0	0	0	0	0	0	0	0	0	0	0	0	0	0	0	0	0	0	0	0	0	0	0	0
EGDYVLFHHEGGVDVGDVDAK	R	K	A	21	0	2257.03	Q91V92	Q91V92	128	148	Acly	ATP-citrate synthase	yes	yes	3	0.00051618	53.342	7248600			3	0	0	0	0	0	0	0	0	0	0	0	0	0	0	0	0	0	0	0	0	0	0	0	0	0	0	0	0
FGGALDAAAK	R	K	M	10	0	919.476	Q91V92	Q91V92	925	934	Acly	ATP-citrate synthase	yes	yes	2	0.022797	57.708	0			1	0	0	0	0	0	0	0	0	0	0	0	0	0	0	0	0	0	0	0	0	0	0	0	0	0	0	0	0
GGPNYQEGLR	R	R	V	10	0	1089.52	Q91V92	Q91V92	380	389	Acly	ATP-citrate synthase	yes	yes	2	0.0083886	78.334	613620000			1	0	0	0	0	0	0	0	0	0	0	0	0	0	0	0	0	0	0	0	0	0	0	0	0	0	0	0	0
GVTIIGPATVGGIKPGCFK	K	K	I	19	1	1871.03	Q91V92	Q91V92	607	625	Acly	ATP-citrate synthase	yes	yes	3	5.5712e-07	99.044	309120000			3	0	0	0	0	0	0	57476000	0	0	0	0	0	0	0	0	0	0	0	0	0	0	0	0	0	0	0	0	0
IGNTGGMLDNILASK	K	K	L	15	0	1502.78	Q91V92	Q91V92	626	640	Acly	ATP-citrate synthase	yes	yes	2	0.0043477	68.83	19782000			1	0	0	0	0	0	0	0	0	0	0	0	0	0	0	0	0	0	0	0	0	0	0	0	0	0	0	0	0
LGHEATVGK	R	K	A	9	0	910.487	Q91V92	Q91V92	89	97	Acly	ATP-citrate synthase	yes	yes	2	0.025877	67.897	5038300			1	0	0	0	0	0	0	0	0	0	0	0	0	0	0	0	0	0	0	0	0	0	0	0	0	0	0	5038300	0
LGLVGVNLSLDGVK	K	K	S	14	0	1382.81	Q91V92	Q91V92	69	82	Acly	ATP-citrate synthase	yes	yes	2	0.00059725	91.937	23780000			3	0	0	0	0	0	0	0	0	0	0	0	0	0	0	0	0	0	0	0	0	14263000	0	0	0	0	0	0	0
LLVGVDEKLNTEDIKR	K	R	H	16	2	1841.03	Q91V92	Q91V92	152	167	Acly	ATP-citrate synthase	yes	yes	4	0.0010113	59.513	783530			1	0	0	0	0	0	0	0	0	0	0	0	0	0	0	0	0	0	0	0	0	0	0	0	0	0	0	0	0
LYRPGSVAYVSR	K	R	S	12	1	1366.74	Q91V92	Q91V92	641	652	Acly	ATP-citrate synthase	yes	yes	3	0.0055784	62.924	559250			1	0	0	0	0	0	0	0	0	0	0	0	0	0	0	0	0	0	0	0	0	0	0	0	0	0	0	0	0
QHFPATPLLDYALEVEK	K	K	I	17	0	1970.01	Q91V92	Q91V92	986	1002	Acly	ATP-citrate synthase	yes	yes	3	0.016264	42.58	13786000			1	0	0	0	0	0	0	0	0	0	0	0	0	0	0	0	0	0	0	0	0	0	0	0	0	0	0	0	0
SFDELGEIIQSVYEDLVAK	R	K	G	19	0	2154.07	Q91V92	Q91V92	779	797	Acly	ATP-citrate synthase	yes	yes	2;3	1.6311e-11	119.88	22793000			2	0	0	0	0	0	0	0	0	0	0	0	0	0	0	0	0	0	0	0	0	0	0	0	0	0	0	0	0
SGGMSNELNNIISR	R	R	T	14	0	1490.71	Q91V92	Q91V92	653	666	Acly	ATP-citrate synthase	yes	yes	2	0.0015814	75.045	0			1	0	0	0	0	0	0	0	0	0	0	0	0	0	0	0	0	0	0	0	0	0	0	0	0	0	0	0	0
TIAIIAEGIPEALTR	R	R	K	15	0	1566.9	Q91V92	Q91V92	583	597	Acly	ATP-citrate synthase	yes	yes	2;3	9.328e-07	131.43	181920000			15	0	0	0	0	0	0	0	0	0	0	0	0	0	0	0	0	0	0	0	0	16707000	0	0	0	0	0	0	0
TTDGVYEGVAIGGDR	R	R	Y	15	0	1508.71	Q91V92	Q91V92	667	681	Acly	ATP-citrate synthase	yes	yes	2	1.3707e-05	97.439	137130000			4	0	0	0	0	0	0	0	0	0	0	0	0	0	0	0	0	0	0	0	0	21932000	0	0	0	0	0	0	0
VDATADYICK	K	K	V	10	0	1154.53	Q91V92	Q91V92	221	230	Acly	ATP-citrate synthase	yes	yes	2	0.00047214	110.87	459630000			9	0	0	0	0	0	0	0	0	0	0	0	0	0	0	0	0	0	0	0	0	0	0	0	0	0	0	0	0
WGDIEFPPPFGR	K	R	E	12	0	1416.68	Q91V92	Q91V92	233	244	Acly	ATP-citrate synthase	yes	yes	2	0.020091	64.297	10152000			1	0	0	0	0	0	0	0	0	0	0	0	0	0	0	0	0	0	0	0	0	0	0	0	0	0	0	0	0
YICTTSAIQNR	K	R	F	11	0	1325.64	Q91V92	Q91V92	18	28	Acly	ATP-citrate synthase	yes	yes	2	0.00044622	101.25	356660000			14	0	0	0	0	0	0	0	0	0	0	0	0	0	0	0	0	0	0	0	0	0	0	2810200	0	0	0	66454000	0
YQDTPGVK	R	K	M	8	0	906.445	Q91V92	Q91V92	694	701	Acly	ATP-citrate synthase	yes	yes	2	0.0068351	91.626	98823000			2	0	0	0	0	0	0	0	0	0	0	0	0	0	0	0	0	0	0	0	0	0	0	0	0	0	0	0	0
AKDINQEVYNFLATAGAK	R	K	Y	18	1	1952	Q99KI0	Q99KI0	143	160	Aco2	Aconitate hydratase, mitochondrial	yes	yes	2;3	9.4608e-33	168.1	205580000			15	0	0	0	0	0	0	0	0	0	0	0	0	0	0	0	0	0	0	0	0	0	0	0	0	0	105590000	0	0
ATIERDGYAQILR	R	R	D	13	1	1504.8	Q99KI0	Q99KI0	425	437	Aco2	Aconitate hydratase, mitochondrial	yes	yes	3	0.0034422	68.277	13169000			3	0	0	0	0	0	0	0	0	0	0	0	0	0	0	0	0	0	0	0	0	0	0	0	0	0	0	0	0
CTTDHISAAGPWLK	K	K	F	14	0	1555.75	Q99KI0	Q99KI0	592	605	Aco2	Aconitate hydratase, mitochondrial	yes	yes	2;3	1.46e-14	155.33	144810000			7	0	0	0	0	0	0	0	0	0	0	0	0	0	0	0	0	0	0	0	0	0	0	0	0	0	139350000	0	0
DGYAQILR	R	R	D	8	0	934.487	Q99KI0	Q99KI0	430	437	Aco2	Aconitate hydratase, mitochondrial	yes	yes	2	0.0003084	134.66	601060000			7	0	0	0	0	0	0	0	0	0	0	0	0	0	0	0	0	1293900	0	0	0	0	0	0	0	0	592690000	0	0
DINQEVYNFLATAGAK	K	K	Y	16	0	1752.87	Q99KI0	Q99KI0	145	160	Aco2	Aconitate hydratase, mitochondrial	yes	yes	2;3	5.1359e-110	243.7	540540000			17	0	0	0	0	0	0	0	0	0	0	0	0	0	0	0	0	0	0	0	0	0	0	0	0	0	392530000	0	512340
DLEDLQILIK	K	K	V	10	0	1198.68	Q99KI0	Q99KI0	578	587	Aco2	Aconitate hydratase, mitochondrial	yes	yes	2	0.010072	79.906	12253000			2	0	0	0	0	0	0	0	0	0	0	0	0	0	0	0	0	0	0	0	0	0	0	0	0	0	7803200	0	0
DVGGIVLANACGPCIGQWDR	R	R	K	20	0	2157.01	Q99KI0	Q99KI0	438	457	Aco2	Aconitate hydratase, mitochondrial	yes	yes	2;3	8.8566e-34	154.65	285850000			11	0	0	0	0	0	0	0	0	0	0	0	0	0	0	0	0	0	0	0	0	0	0	0	0	0	278980000	0	0
DVGGIVLANACGPCIGQWDRK	R	K	D	21	1	2285.1	Q99KI0	Q99KI0	438	458	Aco2	Aconitate hydratase, mitochondrial	yes	yes	3	0.0001807	76.186	120810000			3	0	0	0	0	0	0	0	0	0	0	0	0	0	0	0	0	0	0	0	0	0	0	0	0	0	109850000	0	0
EGWPLDIR	K	R	V	8	0	984.503	Q99KI0	Q99KI0	371	378	Aco2	Aconitate hydratase, mitochondrial	yes	yes	2	0.0015155	126.28	308800000			1	0	0	0	0	0	0	0	0	0	0	0	0	0	0	0	0	0	0	0	0	0	0	0	0	0	308800000	0	0
EHAALEPR	R	R	H	8	0	921.467	Q99KI0	Q99KI0	672	679	Aco2	Aconitate hydratase, mitochondrial	yes	yes	2	0.0026216	121.85	14247000			5	0	0	0	0	0	0	0	0	0	0	0	0	0	0	0	0	0	0	0	0	0	0	0	0	0	11482000	0	0
FKLEAPDADELPR	K	R	S	13	1	1499.76	Q99KI0	Q99KI0	522	534	Aco2	Aconitate hydratase, mitochondrial	yes	yes	2;3	4.1324e-16	184.98	755680000			13	0	0	0	0	0	0	0	0	0	0	0	0	0	0	0	0	0	0	0	0	0	0	0	0	0	591540000	36398000	0
FNPETDFLTGK	K	K	D	11	0	1267.61	Q99KI0	Q99KI0	507	517	Aco2	Aconitate hydratase, mitochondrial	yes	yes	2	0.0050763	90.15	606090000			11	0	0	0	0	0	0	0	0	0	0	0	0	0	0	0	0	0	0	0	0	0	0	0	0	0	507900000	40788000	0
FNPETDFLTGKDGK	K	K	K	14	1	1567.75	Q99KI0	Q99KI0	507	520	Aco2	Aconitate hydratase, mitochondrial	yes	yes	3	0.0027045	65.565	21058000			3	0	0	0	0	0	0	0	0	0	0	0	0	0	0	0	0	0	0	0	0	0	0	0	0	0	0	0	0
FNPETDFLTGKDGKK	K	K	F	15	2	1695.85	Q99KI0	Q99KI0	507	521	Aco2	Aconitate hydratase, mitochondrial	yes	yes	4	0.00036692	74.89	1874100			2	0	0	0	0	0	0	0	0	0	0	0	0	0	0	0	0	0	0	0	0	0	0	0	0	0	0	0	0
GHLDNISNNLLIGAINIENGK	R	K	A	21	0	2218.17	Q99KI0	Q99KI0	608	628	Aco2	Aconitate hydratase, mitochondrial	yes	yes	3	4.6733e-05	84.86	42291000			2	0	0	0	0	0	0	0	0	0	0	0	0	0	0	0	0	0	0	0	0	0	0	0	0	0	40859000	0	0
IHPVDKLTIQGLK	K	K	D	13	1	1460.87	Q99KI0	Q99KI0	718	730	Aco2	Aconitate hydratase, mitochondrial	yes	yes	3;4	0.00039492	105.65	147550000			2	0	0	0	0	0	0	0	0	0	0	0	0	0	0	0	0	0	0	0	0	0	0	0	0	0	147550000	0	0
IVYGHLDDPANQEIER	K	R	G	16	0	1867.91	Q99KI0	Q99KI0	69	84	Aco2	Aconitate hydratase, mitochondrial	yes	yes	2;3	1.3749e-57	198.15	2545400000			37	0	1579600	0	0	0	12048000	0	0	0	0	0	0	0	0	0	0	0	0	0	0	0	0	0	0	0	1776700000	12898000	0
KQGLLPLTFADPSDYNK	K	K	I	17	1	1905.98	Q99KI0	Q99KI0	701	717	Aco2	Aconitate hydratase, mitochondrial	yes	yes	3	0.0023632	51.495	1968900			1	0	0	0	0	0	0	0	0	0	0	0	0	0	0	0	0	0	0	0	0	0	0	0	0	0	0	0	0
LEAPDADELPR	K	R	S	11	0	1224.6	Q99KI0	Q99KI0	524	534	Aco2	Aconitate hydratase, mitochondrial	yes	yes	2	0.0054167	119.68	73938000			7	0	0	0	0	0	0	0	0	0	0	0	0	0	0	0	0	0	0	0	0	0	0	0	0	0	23536000	0	0
LEAPDADELPRSDFDPGQDTYQHPPK	K	K	D	26	1	2937.34	Q99KI0	Q99KI0	524	549	Aco2	Aconitate hydratase, mitochondrial	yes	yes	3;4	9.8841e-05	55.994	3725600			1	0	0	0	0	0	0	0	0	0	0	0	0	0	0	0	0	0	0	0	0	0	0	0	0	0	0	0	0
LEAPDADELPRSDFDPGQDTYQHPPKDSSGQR	K	R	V	32	2	3567.61	Q99KI0	Q99KI0	524	555	Aco2	Aconitate hydratase, mitochondrial	yes	yes	4	0.0010669	34.617	2973400			1	0	0	0	0	0	0	0	0	0	0	0	0	0	0	0	0	0	0	0	0	0	0	0	0	0	0	0	0
LNRPLTLSEK	R	K	I	10	1	1169.68	Q99KI0	Q99KI0	59	68	Aco2	Aconitate hydratase, mitochondrial	yes	yes	2;3	0.00047107	137.05	259900000			6	0	0	0	0	0	0	0	0	0	0	0	0	0	0	0	0	0	0	0	0	0	0	0	0	0	218590000	35910000	0
LQLLEPFDK	R	K	W	9	0	1101.61	Q99KI0	Q99KI0	565	573	Aco2	Aconitate hydratase, mitochondrial	yes	yes	2	0.0012256	108.74	33617000			2	0	0	0	0	0	0	0	0	0	0	0	0	0	0	0	0	0	0	0	0	0	0	0	0	0	32018000	0	0
LQLLEPFDKWDGKDLEDLQILIK	R	K	V	23	2	2768.5	Q99KI0	Q99KI0	565	587	Aco2	Aconitate hydratase, mitochondrial	yes	yes	4	0.0018214	45.011	3868100			0	0	0	0	0	0	0	0	0	0	0	0	0	0	0	0	0	0	0	0	0	0	0	0	0	0	0	0	0
LTGSLSGWTSPK	K	K	D	12	0	1232.64	Q99KI0	Q99KI0	234	245	Aco2	Aconitate hydratase, mitochondrial	yes	yes	2	0.00097313	113.46	66072000			2	0	0	0	0	0	0	0	0	0	0	0	0	0	0	0	0	0	0	0	0	0	0	0	0	0	56030000	0	0
LTGSLSGWTSPKDVILK	K	K	V	17	1	1801	Q99KI0	Q99KI0	234	250	Aco2	Aconitate hydratase, mitochondrial	yes	yes	3	0.013196	40.179	2114900			1	0	0	0	0	0	0	0	0	0	0	0	0	0	0	0	0	0	0	0	0	0	0	0	0	0	0	0	0
LTIQGLK	K	K	D	7	0	771.485	Q99KI0	Q99KI0	724	730	Aco2	Aconitate hydratase, mitochondrial	yes	yes	2	0.058259	71.378	21146000			1	0	0	0	0	0	0	0	0	0	0	0	0	0	0	0	0	0	0	0	0	0	0	0	0	0	21146000	0	0
LTIQGLKDFAPGKPLK	K	K	C	16	2	1725.02	Q99KI0	Q99KI0	724	739	Aco2	Aconitate hydratase, mitochondrial	yes	yes	4	0.0046479	53.328	36602000			1	0	0	0	0	0	0	0	0	0	0	0	0	0	0	0	0	0	0	0	0	0	0	0	0	0	36602000	0	0
NAVTQEFGPVPDTAR	R	R	Y	15	0	1600.78	Q99KI0	Q99KI0	634	648	Aco2	Aconitate hydratase, mitochondrial	yes	yes	2;3	8.2583e-97	233.32	1390500000			30	0	1612600	0	0	0	11657000	0	0	0	0	0	0	0	0	0	0	4515500	0	0	0	0	0	0	11920000	4422900	1074800000	75466000	0
NDANPETHAFVTSPEIVTALAIAGTLK	R	K	F	27	0	2779.44	Q99KI0	Q99KI0	480	506	Aco2	Aconitate hydratase, mitochondrial	yes	yes	3;4	1.0671e-45	138.71	407600000			24	0	0	0	0	0	622050	0	0	0	0	0	0	0	0	0	0	0	0	0	0	0	0	0	8339000	0	356500000	0	1257300
NFTGRNDANPETHAFVTSPEIVTALAIAGTLK	R	K	F	32	1	3354.72	Q99KI0	Q99KI0	475	506	Aco2	Aconitate hydratase, mitochondrial	yes	yes	3;4	0.00045957	40.328	10240000			3	0	0	0	0	0	0	0	0	0	0	0	0	0	0	0	0	0	0	0	0	0	0	0	0	0	0	0	0
NTIVTSYNR	K	R	N	9	0	1066.54	Q99KI0	Q99KI0	466	474	Aco2	Aconitate hydratase, mitochondrial	yes	yes	2	1.3863e-07	145.63	737640000			7	0	0	0	0	0	0	0	0	0	0	0	0	0	0	0	0	0	0	0	0	0	13243000	0	0	0	583900000	0	0
QGLLPLTFADPSDYNK	K	K	I	16	0	1777.89	Q99KI0	Q99KI0	702	717	Aco2	Aconitate hydratase, mitochondrial	yes	yes	2;3	5.7036e-10	130.36	229420000			8	0	0	0	0	0	0	0	0	0	0	0	0	0	0	0	0	0	0	0	0	0	0	0	0	0	213190000	0	0
RLNRPLTLSEK	K	K	I	11	2	1325.78	Q99KI0	Q99KI0	58	68	Aco2	Aconitate hydratase, mitochondrial	yes	yes	3	0.0059463	87.878	160330000			2	0	0	0	0	0	0	0	0	0	0	0	0	0	0	0	0	0	0	0	0	0	0	0	0	0	156570000	0	0
SDFDPGQDTYQHPPK	R	K	D	15	0	1730.75	Q99KI0	Q99KI0	535	549	Aco2	Aconitate hydratase, mitochondrial	yes	yes	2;3	9.8938e-05	112.84	852360000			9	0	0	0	0	0	0	0	0	0	0	0	0	0	0	0	0	0	0	0	0	0	0	0	0	0	791960000	36881000	0
SDFDPGQDTYQHPPKDSSGQR	R	R	V	21	1	2361.03	Q99KI0	Q99KI0	535	555	Aco2	Aconitate hydratase, mitochondrial	yes	yes	3;4	0.00035725	64.723	138540000			5	0	0	0	0	0	0	0	0	0	0	0	0	0	0	0	0	0	0	0	0	0	0	0	0	0	133580000	0	0
SDFDPGQDTYQHPPKDSSGQRVDVSPTSQR	R	R	L	30	2	3330.51	Q99KI0	Q99KI0	535	564	Aco2	Aconitate hydratase, mitochondrial	yes	yes	4;5	0.00029243	42.59	12309000			3	0	0	0	0	0	0	0	0	0	0	0	0	0	0	0	0	0	0	0	0	0	0	0	0	0	0	0	0
SQFTITPGSEQIR	K	R	A	13	0	1462.74	Q99KI0	Q99KI0	412	424	Aco2	Aconitate hydratase, mitochondrial	yes	yes	2	0.00010947	133.42	1077600000			32	0	0	0	0	0	0	0	0	0	0	0	0	0	0	0	0	0	0	0	0	0	0	0	0	0	855680000	77009000	0
TDIANLAEEFK	R	K	D	11	0	1249.62	Q99KI0	Q99KI0	313	323	Aco2	Aconitate hydratase, mitochondrial	yes	yes	2	0.0007128	115.78	30798000			2	0	0	0	0	0	0	0	0	0	0	0	0	0	0	0	0	0	0	0	0	0	0	0	0	0	27962000	0	0
VAGILTVK	K	K	G	8	0	799.517	Q99KI0	Q99KI0	251	258	Aco2	Aconitate hydratase, mitochondrial	yes	yes	2	0.0087129	89.142	89329000			1	0	0	0	0	0	0	0	0	0	0	0	0	0	0	0	0	0	0	0	0	0	0	0	0	0	89329000	0	0
VAMQDATAQMAMLQFISSGLPK	R	K	V	22	0	2337.15	Q99KI0	Q99KI0	96	117	Aco2	Aconitate hydratase, mitochondrial	yes	yes	2;3	4.766e-05	87.326	4674600			4	0	0	0	0	0	0	0	0	0	0	0	0	0	0	0	0	0	0	0	0	0	0	0	0	0	0	0	0
VAMSHFEPSEYIR	K	R	Y	13	0	1564.73	Q99KI0	Q99KI0	32	44	Aco2	Aconitate hydratase, mitochondrial	yes	yes	2;3	0.00047879	85.813	239180000			7	0	0	0	0	0	0	0	0	0	0	0	0	0	0	0	0	0	0	0	0	0	0	0	0	0	154050000	0	0
VAVPSTIHCDHLIEAQVGGEK	K	K	D	21	0	2259.13	Q99KI0	Q99KI0	118	138	Aco2	Aconitate hydratase, mitochondrial	yes	yes	3;4	2.4242e-11	107.78	202770000			7	0	0	0	0	0	0	0	0	0	0	0	0	0	0	0	0	0	0	0	0	0	0	0	0	0	164210000	26936000	0
VAVPSTIHCDHLIEAQVGGEKDLR	K	R	R	24	1	2643.34	Q99KI0	Q99KI0	118	141	Aco2	Aconitate hydratase, mitochondrial	yes	yes	4	0.00042129	53.266	39295000			1	0	0	0	0	0	0	0	0	0	0	0	0	0	0	0	0	0	0	0	0	0	0	0	0	0	39295000	0	0
VAVPSTIHCDHLIEAQVGGEKDLRR	K	R	A	25	2	2799.45	Q99KI0	Q99KI0	118	142	Aco2	Aconitate hydratase, mitochondrial	yes	yes	4;5	0.00013888	54.235	6048800			2	0	0	0	0	0	0	0	0	0	0	0	0	0	0	0	0	0	0	0	0	0	0	0	0	0	0	0	0
VDVSPTSQR	R	R	L	9	0	987.499	Q99KI0	Q99KI0	556	564	Aco2	Aconitate hydratase, mitochondrial	yes	yes	2	0.00083095	113.26	627550000			21	0	0	0	0	0	0	0	0	0	0	0	0	0	0	0	0	487550	0	0	0	0	0	0	0	0	608520000	0	0
VGLIGSCTNSSYEDMGR	R	R	S	17	0	1844.8	Q99KI0	Q99KI0	379	395	Aco2	Aconitate hydratase, mitochondrial	yes	yes	2	1.0626e-17	163.99	224980000			7	0	0	0	0	0	0	0	0	0	0	0	0	0	0	0	0	0	0	0	0	0	0	0	0	0	220560000	0	0
WVVIGDENYGEGSSR	R	R	E	15	0	1666.76	Q99KI0	Q99KI0	657	671	Aco2	Aconitate hydratase, mitochondrial	yes	yes	2	7.8697e-08	107.09	581910000			17	0	0	0	0	0	0	0	0	0	0	0	0	0	0	0	0	0	0	0	0	0	0	0	0	0	510730000	0	0
YGVGFWR	K	R	P	7	0	883.434	Q99KI0	Q99KI0	161	167	Aco2	Aconitate hydratase, mitochondrial	yes	yes	2	0.025727	91.093	25305000			1	0	0	0	0	0	0	0	0	0	0	0	0	0	0	0	0	0	0	0	0	0	0	0	0	0	25305000	0	0
ACESFLLDNRNDLAPSLQTL	K	L	-	20	1	2276.11	Q8VHQ9	Q8VHQ9	575	594	Acot11	Acyl-coenzyme A thioesterase 11	yes	yes	3	0.051136	25.916	8207600			2	0	0	0	0	0	0	0	0	0	0	0	0	0	0	0	0	0	0	0	0	0	0	0	5621000	0	0	0	0
GELSIGQLLK	R	K	W	10	0	1056.62	Q8VHQ9	Q8VHQ9	64	73	Acot11	Acyl-coenzyme A thioesterase 11	yes	yes	2	0.012854	72.038	36469000			2	0	0	0	0	0	0	0	0	0	0	0	0	0	0	0	0	0	0	0	0	12549000	0	0	0	0	0	0	0
LPWIRPQPGEGER	K	R	R	13	1	1533.81	Q8VHQ9	Q8VHQ9	336	348	Acot11	Acyl-coenzyme A thioesterase 11	yes	yes	3	0.004484	70.412	36351000			0	0	0	0	0	0	0	0	0	0	0	0	0	0	0	0	0	0	0	0	0	0	0	0	0	0	36351000	0	0
MIQNVGNHLR	-	R	R	10	0	1180.61	Q8VHQ9	Q8VHQ9	1	10	Acot11	Acyl-coenzyme A thioesterase 11	yes	yes	2	0.0032598	64.265	0			1	0	0	0	0	0	0	0	0	0	0	0	0	0	0	0	0	0	0	0	0	0	0	0	0	0	0	0	0
QVIPLTEEEKTEHGVAAER	K	R	R	19	1	2135.09	Q8VHQ9	Q8VHQ9	164	182	Acot11	Acyl-coenzyme A thioesterase 11	yes	yes	3;4	5.2801e-06	90.654	63414000			3	0	0	0	0	0	0	0	0	0	0	0	0	0	0	0	0	0	0	0	0	16309000	0	0	0	0	0	0	0
SVELVQQVDEDDAIYHVISPALSGNTKPQDFVILASR	R	R	R	37	1	4053.07	Q8VHQ9	Q8VHQ9	458	494	Acot11	Acyl-coenzyme A thioesterase 11	yes	yes	4	5.9746e-11	63.403	23386000			5	0	0	0	0	0	0	0	0	0	0	0	0	0	0	0	0	0	0	0	0	0	0	0	6491900	0	0	0	4257700
SVTLPTHHETPEYQR	R	R	G	15	0	1793.87	Q8VHQ9	Q8VHQ9	510	524	Acot11	Acyl-coenzyme A thioesterase 11	yes	yes	3;4	0.00081335	73.022	44022000			4	0	0	0	0	0	0	0	0	0	0	0	0	0	0	0	0	0	0	0	0	0	0	0	0	0	42265000	0	0
VSYYNQATPGFLNYVTTNVSGLSSEFYNTFK	K	K	A	31	0	3510.66	Q8VHQ9	Q8VHQ9	544	574	Acot11	Acyl-coenzyme A thioesterase 11	yes	yes	3	8.0991e-07	59.971	5065200			3	0	0	0	0	0	0	0	0	0	0	0	0	0	0	0	0	0	0	0	0	0	0	0	3409400	0	0	0	1655800
WIDTTACLSAER	K	R	H	12	0	1421.66	Q8VHQ9	Q8VHQ9	74	85	Acot11	Acyl-coenzyme A thioesterase 11	yes	yes	2	0.00069328	103.22	19815000			5	0	0	0	0	0	0	0	0	0	0	0	0	0	0	0	0	0	0	0	0	0	0	0	0	0	0	0	0
AASAFFTYVSLNQEGK	R	K	P	16	0	1731.85	Q91V12	Q91V12	326	341	Acot7	Cytosolic acyl coenzyme A thioester hydrolase	yes	yes	2	1.4068e-06	120.86	50817000			2	0	0	0	0	0	0	0	0	0	0	0	0	0	0	0	0	0	0	0	0	0	0	0	0	0	0	50817000	0
ATLWYVPLSLK	K	K	N	11	0	1289.74	Q91V12	Q91V12	159	169	Acot7	Cytosolic acyl coenzyme A thioester hydrolase	yes	yes	2	0.00018349	148.94	204460000			2	0	0	0	0	0	0	0	0	0	0	0	0	0	0	0	0	0	0	0	0	0	0	0	0	0	0	204460000	0
CVAALAR	R	R	V	7	0	759.406	Q91V12	Q91V12	101	107	Acot7	Cytosolic acyl coenzyme A thioester hydrolase	yes	yes	2	0.058326	71.359	129210000			1	0	0	0	0	0	0	0	0	0	0	0	0	0	0	0	0	0	0	0	0	0	0	0	0	0	0	129210000	0
IMRPDDANVAGNVHGGTILK	R	K	M	20	1	2077.07	Q91V12	Q91V12	60	79	Acot7	Cytosolic acyl coenzyme A thioester hydrolase	yes	yes	3;4	8.0073e-17	128.55	268230000			2	0	0	0	0	0	0	0	0	0	0	0	0	0	0	0	0	0	0	0	0	0	0	0	0	0	0	268230000	0
KGCVITISGR	R	R	M	10	1	1089.6	Q91V12	Q91V12	287	296	Acot7	Cytosolic acyl coenzyme A thioester hydrolase	yes	yes	3	0.03459	38.402	37649000			1	0	0	0	0	0	0	0	0	0	0	0	0	0	0	0	0	0	0	0	0	0	0	0	0	0	0	37649000	0
LMDEVAGIVAAR	K	R	H	12	0	1243.66	Q91V12	Q91V12	254	265	Acot7	Cytosolic acyl coenzyme A thioester hydrolase	yes	yes	2;3	0.0003035	122.96	185410000			2	0	0	0	0	0	0	0	0	0	0	0	0	0	0	0	0	0	0	0	0	0	0	0	0	0	0	185410000	0
MIEEAGAIISTR	K	R	H	12	0	1289.66	Q91V12	Q91V12	80	91	Acot7	Cytosolic acyl coenzyme A thioester hydrolase	yes	yes	2	0.0031981	117.67	0			2	0	0	0	0	0	0	0	0	0	0	0	0	0	0	0	0	0	0	0	0	0	0	0	0	0	0	0	0
TNIVTASVDAINFHDK	K	K	I	16	0	1743.88	Q91V12	Q91V12	269	284	Acot7	Cytosolic acyl coenzyme A thioester hydrolase	yes	yes	2;3	1.7014e-09	137.62	398820000			1	0	0	0	0	0	0	0	0	0	0	0	0	0	0	0	0	0	0	0	0	0	0	0	0	0	0	398820000	0
VLEVPPIVYLR	K	R	Q	11	0	1296.78	Q91V12	Q91V12	174	184	Acot7	Cytosolic acyl coenzyme A thioester hydrolase	yes	yes	2;3	0.00017544	138.1	522070000			8	0	0	0	0	0	0	0	0	0	0	0	0	0	0	0	0	0	0	0	0	7316100	0	0	0	0	0	436230000	0
SVLVTSVLNLEPLDEDLYR	R	R	G	19	0	2174.15	P58137	P58137	25	43	Acot8	Acyl-coenzyme A thioesterase 8	yes	yes	2	2.0861e-51	159.52	1797400			2	0	0	0	0	0	0	0	0	0	0	0	0	0	0	0	0	0	0	0	0	0	0	0	0	0	0	0	0
VAAQEVPIEIK	R	K	V	11	0	1195.68	P58137	P58137	179	189	Acot8	Acyl-coenzyme A thioesterase 8	yes	yes	2	0.012782	74.165	2135400			1	0	0	0	0	0	0	0	0	0	0	0	0	0	0	0	0	0	0	0	0	0	0	0	0	0	0	0	0
VVNPPTLTQLQALEPK	K	K	Q	16	0	1746.99	P58137	P58137	190	205	Acot8	Acyl-coenzyme A thioesterase 8	yes	yes	2	0.0054287	59.198	3079700			1	0	0	0	0	0	0	0	0	0	0	0	0	0	0	0	0	0	0	0	0	0	0	0	0	0	0	0	0
AAATFNPELITHILDGSPENTR	R	R	R	22	0	2366.19	Q9R0H0	Q9R0H0	10	31	Acox1	Peroxisomal acyl-coenzyme A oxidase 1	yes	yes	2;3	7.3366e-30	143.4	489480000			10	0	0	0	0	0	0	0	0	0	0	0	0	0	0	0	0	0	0	0	0	0	0	0	0	0	0	0	0
AAATFNPELITHILDGSPENTRR	R	R	R	23	1	2522.29	Q9R0H0	Q9R0H0	10	32	Acox1	Peroxisomal acyl-coenzyme A oxidase 1	yes	yes	4	9.5635e-06	86.625	167430000			3	0	0	0	0	0	0	0	0	0	0	0	0	0	0	0	0	0	0	0	0	0	0	0	0	0	0	0	0
ACTIAIR	K	R	Y	7	0	803.432	Q9R0H0	Q9R0H0	296	302	Acox1	Peroxisomal acyl-coenzyme A oxidase 1	yes	yes	2	0.0066391	129.96	238450000			3	0	0	0	0	0	0	0	0	0	0	0	0	0	0	0	0	0	0	0	0	0	0	0	0	0	0	0	0
AFTTWTANAGIEECR	K	R	M	15	0	1725.78	Q9R0H0	Q9R0H0	379	393	Acox1	Peroxisomal acyl-coenzyme A oxidase 1	yes	yes	2	2.3225e-12	168.94	374560000			8	0	0	0	703860	0	0	0	0	0	0	0	0	0	0	0	0	0	0	0	0	0	0	0	0	0	0	0	0
ASEAHCHYVTVK	R	K	V	12	0	1400.65	Q9R0H0	Q9R0H0	526	537	Acox1	Peroxisomal acyl-coenzyme A oxidase 1	yes	yes	2	0.051587	53.751	11424000			1	0	0	0	0	0	0	0	0	0	0	0	0	0	0	0	0	0	0	0	0	0	0	0	0	0	0	0	0
AVQAVLR	R	R	N	7	0	755.465	Q9R0H0	Q9R0H0	550	556	Acox1	Peroxisomal acyl-coenzyme A oxidase 1	yes	yes	2	0.0039165	133.99	174130000			4	0	0	0	0	0	0	0	0	0	0	0	0	0	0	0	0	0	0	0	0	0	0	0	0	0	0	0	0
DVTLGSVLGR	K	R	Y	10	0	1015.57	Q9R0H0	Q9R0H0	614	623	Acox1	Peroxisomal acyl-coenzyme A oxidase 1	yes	yes	2	0.00012326	124.98	244400000			4	0	0	0	0	0	0	0	0	0	0	0	0	0	0	0	0	0	0	0	0	0	0	0	0	0	0	0	0
EFGIADPEEIMWFK	R	K	K	14	0	1710.8	Q9R0H0	Q9R0H0	76	89	Acox1	Peroxisomal acyl-coenzyme A oxidase 1	yes	yes	2	0.010731	68.107	37220000			2	0	0	0	0	0	0	0	0	0	0	0	0	0	0	0	0	0	0	0	0	0	0	0	0	0	0	0	0
EIGTHKPLPGITVGDIGPK	R	K	F	19	1	1928.07	Q9R0H0	Q9R0H0	211	229	Acox1	Peroxisomal acyl-coenzyme A oxidase 1	yes	yes	3;4	0.00043597	67.995	387620000			8	0	0	0	0	0	0	0	0	0	0	0	0	0	0	0	0	0	0	0	0	0	0	0	0	0	0	0	0
EVAWNLTSVDLVR	K	R	A	13	0	1500.79	Q9R0H0	Q9R0H0	513	525	Acox1	Peroxisomal acyl-coenzyme A oxidase 1	yes	yes	2	5.1412e-09	147.74	395350000			6	0	0	0	0	0	0	0	0	0	0	0	0	0	0	0	0	0	0	0	0	0	0	0	0	0	0	0	0
GECYGLHAFVVPIR	R	R	E	14	0	1616.81	Q9R0H0	Q9R0H0	197	210	Acox1	Peroxisomal acyl-coenzyme A oxidase 1	yes	yes	2;3	0.00014562	79.089	116990000			8	0	0	0	0	0	0	0	0	0	0	0	0	0	0	0	0	0	0	0	0	0	0	0	0	0	0	0	0
GLETTATYDPK	R	K	T	11	0	1194.58	Q9R0H0	Q9R0H0	149	159	Acox1	Peroxisomal acyl-coenzyme A oxidase 1	yes	yes	2	0.00066093	116.3	1467200000			12	0	0	0	0	0	0	0	0	0	0	0	0	0	0	0	0	0	0	0	0	0	0	0	0	0	0	0	0
ILELLTVTRPNAVALVDAFDFK	R	K	D	22	1	2444.37	Q9R0H0	Q9R0H0	592	613	Acox1	Peroxisomal acyl-coenzyme A oxidase 1	yes	yes	3	0.047736	35.036	1985200			0	0	0	0	0	0	0	0	0	0	0	0	0	0	0	0	0	0	0	0	0	0	0	0	0	0	0	0	0
INESIGQGDLSELPELHALTAGLK	R	K	A	24	0	2504.31	Q9R0H0	Q9R0H0	355	378	Acox1	Peroxisomal acyl-coenzyme A oxidase 1	yes	yes	3	3.7155e-08	95.123	292970000			5	0	0	0	0	0	0	0	0	0	0	0	0	0	0	0	0	0	0	0	0	0	0	0	0	0	0	0	0
IYDQVQSGK	K	K	L	9	0	1036.52	Q9R0H0	Q9R0H0	438	446	Acox1	Peroxisomal acyl-coenzyme A oxidase 1	yes	yes	2	0.0027652	91.853	633710000			5	0	0	0	0	0	0	0	0	0	0	0	0	0	0	0	0	0	0	0	0	0	0	0	0	0	0	0	0
LFPLLATAYAFHFLGR	K	R	Y	16	0	1836.01	Q9R0H0	Q9R0H0	331	346	Acox1	Peroxisomal acyl-coenzyme A oxidase 1	yes	yes	2;3	0.0018781	68.069	48732000			5	0	0	0	0	0	0	0	0	0	0	0	0	0	0	0	0	0	0	0	0	0	0	0	0	0	0	0	0
LTYGTMVFVR	K	R	S	10	0	1185.62	Q9R0H0	Q9R0H0	273	282	Acox1	Peroxisomal acyl-coenzyme A oxidase 1	yes	yes	2	0.0048064	71.379	0			1	0	0	0	0	0	0	0	0	0	0	0	0	0	0	0	0	0	0	0	0	0	0	0	0	0	0	0	0
LVGGMVSYLNDLPSQR	K	R	I	16	0	1747.89	Q9R0H0	Q9R0H0	447	462	Acox1	Peroxisomal acyl-coenzyme A oxidase 1	yes	yes	2;3	1.7435e-06	119.69	277650000			8	0	0	0	0	0	0	0	0	0	0	0	0	0	0	0	0	0	0	0	0	0	0	0	0	0	0	0	0
NLCLLYSLYGISQK	R	K	G	14	0	1670.87	Q9R0H0	Q9R0H0	557	570	Acox1	Peroxisomal acyl-coenzyme A oxidase 1	yes	yes	3	8.8262e-07	129.29	45539000			2	0	0	0	0	0	0	0	0	0	0	0	0	0	0	0	0	0	0	0	0	0	0	0	0	0	0	0	0
NLQAQVSHR	K	R	K	9	0	1051.55	Q9R0H0	Q9R0H0	501	509	Acox1	Peroxisomal acyl-coenzyme A oxidase 1	yes	yes	2	3.602e-10	145.16	165130000			7	0	0	0	0	0	0	0	0	0	0	0	0	0	0	0	0	0	0	0	0	0	0	0	0	0	0	0	0
RSEPEPQILDFQTQQYK	K	K	L	17	1	2106.04	Q9R0H0	Q9R0H0	314	330	Acox1	Peroxisomal acyl-coenzyme A oxidase 1	yes	yes	3	0.00018955	76.378	27749000			2	0	0	0	0	0	0	0	0	0	0	0	0	0	0	0	0	0	0	0	0	0	0	0	0	0	0	0	0
SEPEPQILDFQTQQYK	R	K	L	16	0	1949.94	Q9R0H0	Q9R0H0	315	330	Acox1	Peroxisomal acyl-coenzyme A oxidase 1	yes	yes	2	3.0732e-30	190.46	528600000			9	0	0	0	0	0	0	0	0	0	0	0	0	0	0	0	0	0	0	0	0	0	0	0	0	0	0	0	0
SFLVGSAAQSLSK	R	K	A	13	0	1293.69	Q9R0H0	Q9R0H0	283	295	Acox1	Peroxisomal acyl-coenzyme A oxidase 1	yes	yes	2	0.0001033	135.28	1416600000			16	0	0	0	0	0	0	0	0	0	0	0	0	0	0	0	0	0	0	0	0	0	0	0	0	0	0	0	0
TEVHESYYK	K	K	H	9	0	1154.52	Q9R0H0	Q9R0H0	644	652	Acox1	Peroxisomal acyl-coenzyme A oxidase 1	yes	yes	2	0.010931	78.192	51844000			2	0	0	0	0	0	0	0	0	0	0	0	0	0	0	0	0	0	0	0	0	0	0	0	0	0	0	0	0
TQEFILNSPTVTSIK	K	K	W	15	0	1676.9	Q9R0H0	Q9R0H0	160	174	Acox1	Peroxisomal acyl-coenzyme A oxidase 1	yes	yes	2	4.5157e-07	156.73	953470000			12	0	0	0	0	0	0	0	0	0	0	0	0	0	0	0	0	0	0	0	0	0	0	0	0	0	0	0	0
TSNHAIVLAQLITR	K	R	G	14	0	1535.88	Q9R0H0	Q9R0H0	183	196	Acox1	Peroxisomal acyl-coenzyme A oxidase 1	yes	yes	2;3	2.5924e-05	126.96	273810000			14	0	0	0	0	0	0	0	0	0	0	0	0	0	0	0	0	0	0	0	0	0	0	0	0	0	0	0	0
YAQVKPDGTYVKPLSNK	K	K	L	17	2	1907.02	Q9R0H0	Q9R0H0	256	272	Acox1	Peroxisomal acyl-coenzyme A oxidase 1	yes	yes	2;3;4	3.9851e-16	159.81	784940000			6	0	0	0	0	0	0	0	0	0	0	0	0	0	0	0	0	0	0	0	0	0	0	0	0	0	0	0	0
YDGNVYENLFEWAK	R	K	K	14	0	1746.79	Q9R0H0	Q9R0H0	624	637	Acox1	Peroxisomal acyl-coenzyme A oxidase 1	yes	yes	2	0.00033913	110.66	22837000			1	0	0	0	0	0	0	0	0	0	0	0	0	0	0	0	0	0	0	0	0	0	0	0	0	0	0	0	0
AASLDGAEEALWTTR	R	R	A	15	0	1589.77	Q99PU5	Q99PU5	68	82	Acsbg1	Long-chain-fatty-acid--CoA ligase ACSBG1	yes	yes	2;3	1.6539e-181	273.24	342490000			22	2595300	6737400	15008000	49034000	0	15831000	0	0	0	0	0	0	0	0	0	0	0	0	0	0	0	0	3103400	0	0	26373000	93255000	0
ANVIVVDTQK	R	K	Q	10	0	1085.61	Q99PU5	Q99PU5	202	211	Acsbg1	Long-chain-fatty-acid--CoA ligase ACSBG1	yes	yes	2	0.00081956	108.81	168140000			13	8366200	5592300	1362100	7407900	0	0	0	81420000	0	0	0	0	0	0	0	0	0	0	0	0	0	0	0	0	0	0	0	0
ANVIVVDTQKQLEK	R	K	I	14	1	1583.89	Q99PU5	Q99PU5	202	215	Acsbg1	Long-chain-fatty-acid--CoA ligase ACSBG1	yes	yes	2;3	0.00031158	100.93	41550000			6	4336300	12152000	2046600	5403700	0	0	0	0	0	0	0	0	0	0	0	0	0	0	0	0	0	0	0	0	0	0	0	0
ASTVSEIVGQR	K	R	D	11	0	1145.6	Q99PU5	Q99PU5	640	650	Acsbg1	Long-chain-fatty-acid--CoA ligase ACSBG1	yes	yes	2	0.0042467	91.867	44221000			2	0	0	0	0	0	0	0	0	0	0	0	0	0	0	0	0	0	0	0	0	0	0	0	0	0	0	0	0
ASTVSEIVGQRDEAVYQAIHEGIQR	K	R	V	25	1	2755.39	Q99PU5	Q99PU5	640	664	Acsbg1	Long-chain-fatty-acid--CoA ligase ACSBG1	yes	yes	3;4	2.0724e-129	190.5	300040000			29	18359000	60363000	5289200	32886000	0	0	137540000	0	0	0	0	0	0	0	0	0	0	0	0	0	0	0	0	1586400	0	0	0	2692500
AVVIYQEPPPK	K	K	K	11	0	1239.69	Q99PU5	Q99PU5	228	238	Acsbg1	Long-chain-fatty-acid--CoA ligase ACSBG1	yes	yes	2	0.0004203	120.15	31708000			9	6626200	5127900	0	6441900	0	0	0	0	0	0	0	0	0	0	0	0	0	0	0	0	0	0	0	0	0	0	0	0
AVVIYQEPPPKK	K	K	M	12	1	1367.78	Q99PU5	Q99PU5	228	239	Acsbg1	Long-chain-fatty-acid--CoA ligase ACSBG1	yes	yes	2;3	0.00013237	113.22	159790000			22	24027000	21836000	9725300	21570000	0	0	0	0	0	0	0	0	0	0	0	0	0	0	0	0	0	0	0	0	0	0	0	0
CTLDPETSEPTDSLTEQAVEFCQR	K	R	V	24	0	2812.22	Q99PU5	Q99PU5	612	635	Acsbg1	Long-chain-fatty-acid--CoA ligase ACSBG1	yes	yes	2;3	3.7136e-221	247.29	109300000			22	16846000	29773000	8344600	27807000	0	0	0	0	0	0	0	0	0	0	0	0	0	0	0	0	0	0	0	0	0	0	0	0
DDQQQGASLGTSQDNSQTSSLIDGQTLSK	R	K	E	29	0	3008.38	Q99PU5	Q99PU5	23	51	Acsbg1	Long-chain-fatty-acid--CoA ligase ACSBG1	yes	yes	2;3	8.9068e-188	214.19	167840000			13	7172000	8700500	0	8213900	0	0	0	0	0	0	0	0	0	0	0	0	0	0	0	0	21519000	0	0	0	0	0	45838000	2682700
DEAVYQAIHEGIQR	R	R	V	14	0	1627.8	Q99PU5	Q99PU5	651	664	Acsbg1	Long-chain-fatty-acid--CoA ligase ACSBG1	yes	yes	2;3	2.0208e-17	179.59	324000000			15	4538600	1310000	751920	5716100	0	0	0	0	0	0	0	0	0	0	0	0	0	0	0	0	32127000	0	0	0	0	0	54305000	0
DFSISGGELGPTMK	R	K	L	14	0	1437.68	Q99PU5	Q99PU5	685	698	Acsbg1	Long-chain-fatty-acid--CoA ligase ACSBG1	yes	yes	2	4.3283e-06	115	43968000			7	0	806640	855960	5966100	0	0	0	0	0	0	0	0	0	0	0	0	0	0	0	0	26630000	0	0	0	0	0	0	0
DIIDSFYQEQK	K	K	Q	11	0	1384.65	Q99PU5	Q99PU5	710	720	Acsbg1	Long-chain-fatty-acid--CoA ligase ACSBG1	yes	yes	2	0.051975	53.683	9440300			1	0	0	0	0	0	0	0	0	0	0	0	0	0	0	0	0	0	0	0	0	9440300	0	0	0	0	0	0	0
DSNMPDSRDDQQQGASLGTSQDNSQTSSLIDGQTLSK	R	K	E	37	1	3910.74	Q99PU5	Q99PU5	15	51	Acsbg1	Long-chain-fatty-acid--CoA ligase ACSBG1	yes	yes	3;4	1.2354e-15	70.616	10761000			8	1555000	7339300	0	1866700	0	0	0	0	0	0	0	0	0	0	0	0	0	0	0	0	0	0	0	0	0	0	0	0
ELIITAGGENVPPVPIEEAVK	K	K	M	21	0	2174.18	Q99PU5	Q99PU5	565	585	Acsbg1	Long-chain-fatty-acid--CoA ligase ACSBG1	yes	yes	2	0.038212	38.028	0			1	0	0	0	0	0	0	0	0	0	0	0	0	0	0	0	0	0	0	0	0	0	0	0	0	0	0	0	0
ESPSHGLELSAPEK	K	K	A	14	0	1479.72	Q99PU5	Q99PU5	52	65	Acsbg1	Long-chain-fatty-acid--CoA ligase ACSBG1	yes	yes	2;3	9.1573e-87	236.57	814350000			37	43937000	41281000	2701900	104820000	0	0	103990000	25247000	0	0	0	0	0	0	0	0	0	0	0	0	0	8428100	0	0	12074000	50975000	35304000	0
ESPSHGLELSAPEKAR	K	R	A	16	1	1706.86	Q99PU5	Q99PU5	52	67	Acsbg1	Long-chain-fatty-acid--CoA ligase ACSBG1	yes	yes	3;4	0.00022438	80.632	17382000			5	0	0	0	8997400	0	0	0	0	0	0	0	0	0	0	0	0	0	0	0	0	0	0	0	0	0	0	0	0
EVEPTSHMGVPR	R	R	V	12	0	1337.64	Q99PU5	Q99PU5	363	374	Acsbg1	Long-chain-fatty-acid--CoA ligase ACSBG1	yes	yes	2;3	0.0038011	87.913	10947000			10	1237500	8094700	0	0	0	0	0	0	0	0	0	0	0	0	0	0	0	0	0	0	0	0	0	0	0	0	0	0
FFLGLNIR	R	R	L	8	0	978.565	Q99PU5	Q99PU5	459	466	Acsbg1	Long-chain-fatty-acid--CoA ligase ACSBG1	yes	yes	2	0.018387	81.381	4434700			1	0	0	0	4434700	0	0	0	0	0	0	0	0	0	0	0	0	0	0	0	0	0	0	0	0	0	0	0	0
FLSMLLTLK	K	K	C	9	0	1064.63	Q99PU5	Q99PU5	603	611	Acsbg1	Long-chain-fatty-acid--CoA ligase ACSBG1	yes	yes	2	0.0047818	79.906	2285100			1	0	0	0	2285100	0	0	0	0	0	0	0	0	0	0	0	0	0	0	0	0	0	0	0	0	0	0	0	0
GSEAGYCCLSR	R	R	D	11	0	1258.51	Q99PU5	Q99PU5	4	14	Acsbg1	Long-chain-fatty-acid--CoA ligase ACSBG1	yes	yes	2	8.358e-07	142.43	6442600			3	0	897170	0	1682400	0	0	0	0	0	0	0	0	0	0	0	0	0	0	0	0	0	0	0	0	0	0	0	0
GTLVNTLR	K	R	E	8	0	872.508	Q99PU5	Q99PU5	355	362	Acsbg1	Long-chain-fatty-acid--CoA ligase ACSBG1	yes	yes	2	0.052487	58.119	0			1	0	0	0	0	0	0	0	0	0	0	0	0	0	0	0	0	0	0	0	0	0	0	0	0	0	0	0	0
GVMLSQDNITWTAR	K	R	Y	14	0	1590.78	Q99PU5	Q99PU5	288	301	Acsbg1	Long-chain-fatty-acid--CoA ligase ACSBG1	yes	yes	2	2.8388e-29	160.36	125610000			17	10598000	15324000	1525800	9930100	0	0	0	0	0	0	0	0	0	0	0	0	0	0	0	0	0	0	0	0	0	0	0	0
IQEVAAQSGFIR	R	R	R	12	0	1317.7	Q99PU5	Q99PU5	383	394	Acsbg1	Long-chain-fatty-acid--CoA ligase ACSBG1	yes	yes	2	7.9513e-09	172.27	689480000			31	15773000	22346000	4053700	22463000	0	0	75785000	155500000	0	0	0	0	0	0	0	0	0	9464100	0	0	51819000	0	0	0	0	23956000	0	2494500
IQEVAAQSGFIRR	R	R	K	13	1	1473.81	Q99PU5	Q99PU5	383	395	Acsbg1	Long-chain-fatty-acid--CoA ligase ACSBG1	yes	yes	3	0.0018398	71.241	8532000			4	1613700	3641600	0	0	0	0	0	0	0	0	0	0	0	0	0	0	0	0	0	0	0	0	0	0	0	0	0	0
ISYYQYYLIAR	R	R	K	11	0	1451.74	Q99PU5	Q99PU5	130	140	Acsbg1	Long-chain-fatty-acid--CoA ligase ACSBG1	yes	yes	2	4.1689e-17	169.12	156120000			16	5516500	10582000	3460200	12305000	0	0	0	0	0	0	0	0	0	0	0	0	0	0	0	0	21774000	0	0	0	0	0	25260000	0
IWKDLPHLK	K	K	A	9	1	1148.67	Q99PU5	Q99PU5	219	227	Acsbg1	Long-chain-fatty-acid--CoA ligase ACSBG1	yes	yes	3	0.015105	52.49	7778700			4	0	446130	0	1644500	0	0	0	0	0	0	0	0	0	0	0	0	0	0	0	0	0	0	0	0	0	0	0	0
LADYLVLAR	R	R	V	9	0	1032.6	Q99PU5	Q99PU5	424	432	Acsbg1	Long-chain-fatty-acid--CoA ligase ACSBG1	yes	yes	2	3.7798e-12	173.68	2193600000			31	19995000	22909000	12051000	40821000	0	0	53204000	0	599580000	0	0	0	0	0	0	0	0	0	0	0	168480000	0	0	0	0	23822000	0	0
LDADGFLYITGR	R	R	L	12	0	1339.68	Q99PU5	Q99PU5	551	562	Acsbg1	Long-chain-fatty-acid--CoA ligase ACSBG1	yes	yes	2	1.1335e-12	147.74	180000000			22	19909000	18205000	16020000	26520000	0	0	0	0	0	0	0	0	0	0	0	0	0	0	0	0	29640000	0	0	0	0	0	15351000	0
LKELIITAGGENVPPVPIEEAVK	R	K	M	23	1	2415.36	Q99PU5	Q99PU5	563	585	Acsbg1	Long-chain-fatty-acid--CoA ligase ACSBG1	yes	yes	3	0.0003041	56.131	68386000			15	23806000	18047000	6685100	11381000	0	0	0	0	0	0	0	0	0	0	0	0	0	0	0	0	0	0	0	0	0	0	0	0
LTVLEKYKDIIDSFYQEQKQ	R	Q	-	20	3	2487.29	Q99PU5	Q99PU5	702	721	Acsbg1	Long-chain-fatty-acid--CoA ligase ACSBG1	yes	yes	3	5.2648e-05	100.02	2454600			1	0	0	0	0	0	0	0	0	0	0	0	0	0	0	0	0	0	0	0	0	0	0	0	0	0	0	0	0
LVNQDADGIGEICLWGR	K	R	T	17	0	1914.93	Q99PU5	Q99PU5	504	520	Acsbg1	Long-chain-fatty-acid--CoA ligase ACSBG1	yes	yes	2;3	2.0479e-53	164.81	177570000			17	11551000	16304000	6721600	22250000	0	0	49185000	0	0	0	0	0	0	0	0	0	0	0	0	0	18350000	0	0	0	0	0	0	0
LYAGYGLSESTGPHFMSSPYNYR	R	R	L	23	0	2596.17	Q99PU5	Q99PU5	467	489	Acsbg1	Long-chain-fatty-acid--CoA ligase ACSBG1	yes	yes	3	0.0016625	41.911	4772100			1	0	0	0	4772100	0	0	0	0	0	0	0	0	0	0	0	0	0	0	0	0	0	0	0	0	0	0	0	0
MELPIISSAMLIGDQRK	K	K	F	17	1	1901.01	Q99PU5	Q99PU5	586	602	Acsbg1	Long-chain-fatty-acid--CoA ligase ACSBG1	yes	yes	3	0.0043326	43.297	0			1	0	0	0	0	0	0	0	0	0	0	0	0	0	0	0	0	0	0	0	0	0	0	0	0	0	0	0	0
NFYGAAPMTAETQR	K	R	F	14	0	1555.71	Q99PU5	Q99PU5	445	458	Acsbg1	Long-chain-fatty-acid--CoA ligase ACSBG1	yes	yes	2	2.8451e-06	155.26	312990000			15	1649300	0	0	2442400	0	0	63258000	91357000	0	0	0	0	0	0	0	0	0	0	0	0	30614000	0	0	0	0	0	0	0
PRGSEAGYCCLSR	M	R	D	13	1	1511.66	Q99PU5	Q99PU5	2	14	Acsbg1	Long-chain-fatty-acid--CoA ligase ACSBG1	yes	yes	3	0.0082752	57.328	4235000			2	0	2188600	0	0	0	0	0	0	0	0	0	0	0	0	0	0	0	0	0	0	0	0	0	0	0	0	0	0
VKLVNQDADGIGEICLWGR	R	R	T	19	1	2142.09	Q99PU5	Q99PU5	502	520	Acsbg1	Long-chain-fatty-acid--CoA ligase ACSBG1	yes	yes	2;3	7.0741e-06	97.271	10560000			3	0	3335500	0	2385700	0	0	0	0	0	0	0	0	0	0	0	0	0	0	0	0	0	0	0	0	0	0	0	0
VNANAAARPYHIQK	R	K	W	14	1	1551.83	Q99PU5	Q99PU5	665	678	Acsbg1	Long-chain-fatty-acid--CoA ligase ACSBG1	yes	yes	2;3;4	5.0964e-05	148.56	854190000			21	14939000	21493000	0	21547000	0	0	116320000	96341000	0	0	0	0	0	0	0	0	0	0	0	0	0	0	0	0	0	0	0	0
YKDIIDSFYQEQK	K	K	Q	13	1	1675.81	Q99PU5	Q99PU5	708	720	Acsbg1	Long-chain-fatty-acid--CoA ligase ACSBG1	yes	yes	2	0.041637	78.548	20696000			0	0	0	0	0	0	0	0	0	0	0	0	0	0	0	0	0	0	0	0	0	0	0	0	0	0	0	20696000	0
YKDIIDSFYQEQKQ	K	Q	-	14	2	1803.87	Q99PU5	Q99PU5	708	721	Acsbg1	Long-chain-fatty-acid--CoA ligase ACSBG1	yes	yes	2;3	7.2274e-36	164.68	160660000			13	9627900	18164000	10730000	22802000	0	0	0	76515000	0	0	0	0	0	0	0	0	0	0	0	0	0	0	0	0	0	0	0	0
AKPVSSKPDSAYR	K	R	S	13	2	1404.74	Q9CZW4	Q9CZW4	57	69	Acsl3	Long-chain-fatty-acid--CoA ligase 3	yes	yes	4	0.032984	39.561	693210			1	0	0	0	0	0	0	693210	0	0	0	0	0	0	0	0	0	0	0	0	0	0	0	0	0	0	0	0	0
EILNEEDEIQPNGK	R	K	I	14	0	1626.77	Q9CZW4	Q9CZW4	109	122	Acsl3	Long-chain-fatty-acid--CoA ligase 3	yes	yes	2	0.0047589	64.103	0			1	0	0	0	0	0	0	0	0	0	0	0	0	0	0	0	0	0	0	0	0	0	0	0	0	0	0	0	0
IGYSSPQTLADQSSK	R	K	I	15	0	1580.77	Q9CZW4	Q9CZW4	349	363	Acsl3	Long-chain-fatty-acid--CoA ligase 3	yes	yes	2	4.0928e-06	111.63	56015000			13	0	0	0	0	0	0	0	16876000	0	0	10615000	0	0	0	0	0	0	0	0	0	0	5088000	0	4142700	0	0	0	3190200
LKDIVSLVPR	K	R	L	10	1	1138.71	Q9CZW4	Q9CZW4	221	230	Acsl3	Long-chain-fatty-acid--CoA ligase 3	yes	yes	3	0.0026721	76.332	44659000			5	0	0	0	0	0	0	14784000	0	0	0	0	0	0	0	0	0	0	0	0	0	0	0	0	0	0	0	9951200	2703200
LLLCGGAPLSATTQR	R	R	F	15	0	1556.83	Q9CZW4	Q9CZW4	447	461	Acsl3	Long-chain-fatty-acid--CoA ligase 3	yes	yes	2	4.4887e-06	119.76	113560000			11	0	0	0	0	0	0	25383000	16094000	0	0	0	0	0	0	0	0	0	0	0	0	0	3332300	0	0	0	0	16694000	5180400
LSPDPWTPETGLVTDAFK	R	K	L	18	0	1972.98	Q9CZW4	Q9CZW4	682	699	Acsl3	Long-chain-fatty-acid--CoA ligase 3	yes	yes	2	3.5173e-27	145.71	17961000			4	0	0	0	0	0	0	0	0	0	0	0	0	0	0	0	0	0	0	0	0	0	0	0	0	0	0	12015000	3071800
SINSVDGLASVLYPGCDTLDK	R	K	V	21	0	2223.07	Q9CZW4	Q9CZW4	70	90	Acsl3	Long-chain-fatty-acid--CoA ligase 3	yes	yes	2	0.00043609	79.81	1400300			2	0	0	0	0	0	0	0	0	0	0	0	0	0	0	0	0	0	0	0	0	0	0	0	0	0	0	0	0
VGAPLVCCEIK	R	K	L	11	0	1244.63	Q9CZW4	Q9CZW4	497	507	Acsl3	Long-chain-fatty-acid--CoA ligase 3	yes	yes	2	0.041234	54.539	12460000			2	0	0	0	0	0	3368800	0	0	0	0	0	0	0	0	0	0	0	0	0	0	0	0	0	0	0	0	0	0
VLSEAAISASLEK	K	K	F	13	0	1316.72	Q9CZW4	Q9CZW4	661	673	Acsl3	Long-chain-fatty-acid--CoA ligase 3	yes	yes	2	0.043797	57.174	247170			0	0	0	0	0	0	0	0	0	0	0	0	0	0	0	0	0	0	0	0	0	0	0	0	0	0	0	0	0
LSPEPWTPETGLVTDAFK	R	K	L	18	0	1986.99	Q9QUJ7	Q9QUJ7	673	690	Acsl4	Long-chain-fatty-acid--CoA ligase 4	yes	yes	2	0.00010887	96.464	14782000			1	0	0	0	0	0	0	0	0	0	0	0	0	0	0	0	0	0	0	0	0	0	0	0	0	0	0	14782000	0
AEFLGSGLLQHDCK	R	K	V	14	0	1573.76	Q91WC3	Q91WC3	130	143	Acsl6	Long-chain-fatty-acid--CoA ligase 6	yes	yes	3	0.0002009	93.823	26144000			2	0	0	0	0	0	0	0	0	0	0	0	0	0	0	0	0	0	0	0	0	0	0	0	0	0	0	0	0
AILDDMVMLGK	K	K	E	11	0	1204.62	Q91WC3	Q91WC3	633	643	Acsl6	Long-chain-fatty-acid--CoA ligase 6	yes	yes	2	0.0075236	80.239	37471000			1	0	0	0	0	0	0	0	15228000	0	0	0	0	0	0	0	0	0	0	0	0	0	0	0	0	0	0	0	0
ALQPPCNLLK	K	K	Q	10	0	1152.63	Q91WC3	Q91WC3	50	59	Acsl6	Long-chain-fatty-acid--CoA ligase 6	yes	yes	2	0.058877	53.754	5738600			0	0	0	0	0	0	0	0	0	0	0	0	0	0	0	0	0	0	0	0	0	0	0	0	0	0	0	0	0
ALRPTIFPVVPR	K	R	L	12	1	1364.83	Q91WC3	Q91WC3	357	368	Acsl6	Long-chain-fatty-acid--CoA ligase 6	yes	yes	3	0.00085209	93.839	768710000			25	0	0	0	0	0	0	230960000	142290000	0	0	0	0	0	0	0	0	0	0	0	0	0	0	0	0	2899000	29865000	19334000	8020600
ATLLLEHVER	K	R	K	10	0	1179.66	Q91WC3	Q91WC3	206	215	Acsl6	Long-chain-fatty-acid--CoA ligase 6	yes	yes	3	0.0035632	66.92	198760000			10	0	611710	0	0	0	0	86759000	22350000	0	0	0	0	0	0	0	0	0	0	0	0	0	0	0	0	0	20679000	0	2154400
EALDSDGWLHTGDIGK	K	K	W	16	0	1712.8	Q91WC3	Q91WC3	528	543	Acsl6	Long-chain-fatty-acid--CoA ligase 6	yes	yes	2;3	0.001554	78.324	52416000			5	0	0	0	0	0	0	0	0	0	0	0	0	0	0	0	0	0	0	0	0	21329000	0	0	0	0	0	0	0
ESGLHSFEQVK	K	K	A	11	0	1259.61	Q91WC3	Q91WC3	644	654	Acsl6	Long-chain-fatty-acid--CoA ligase 6	yes	yes	2;3	4.8797e-11	157.99	0			2	0	0	0	0	0	0	0	0	0	0	0	0	0	0	0	0	0	0	0	0	0	0	0	0	0	0	0	0
GIEGTYQELCMK	K	K	K	12	0	1427.64	Q91WC3	Q91WC3	616	627	Acsl6	Long-chain-fatty-acid--CoA ligase 6	yes	yes	2	0.010563	72.006	8176700			1	0	0	0	0	0	0	0	0	0	0	0	0	0	0	0	0	0	0	0	0	0	0	0	0	0	0	0	0
GLSISGNGPCLGFR	R	R	K	14	0	1433.71	Q91WC3	Q91WC3	99	112	Acsl6	Long-chain-fatty-acid--CoA ligase 6	yes	yes	2	0.0021797	79.201	8353900			1	0	0	0	0	0	0	0	0	0	0	0	0	0	0	0	0	0	0	0	0	0	0	0	0	0	0	0	0
ILRLPELSDLGQFFR	R	R	S	15	1	1803	Q91WC3	Q91WC3	9	23	Acsl6	Long-chain-fatty-acid--CoA ligase 6	yes	yes	3	0.018559	40.801	305260			1	0	0	0	0	0	0	0	0	0	0	0	0	0	0	0	0	0	0	0	0	0	0	0	0	0	0	0	0
KPEQPYQWLSYQEVAK	R	K	R	16	1	1992.99	Q91WC3	Q91WC3	113	128	Acsl6	Long-chain-fatty-acid--CoA ligase 6	yes	yes	2;3	3.4541e-59	192.65	163120000			7	0	0	0	0	0	0	102890000	0	0	0	0	0	0	0	0	0	0	0	0	0	0	0	0	0	0	21293000	0	0
LAQGEYVAPEK	K	K	I	11	0	1203.61	Q91WC3	Q91WC3	562	572	Acsl6	Long-chain-fatty-acid--CoA ligase 6	yes	yes	2	0.0055048	85.533	206590000			6	0	0	0	0	0	0	37535000	0	0	0	0	0	0	0	0	0	0	0	0	0	0	4654500	0	0	0	0	0	0
LAQGEYVAPEKIENIYIR	K	R	S	18	1	2105.12	Q91WC3	Q91WC3	562	579	Acsl6	Long-chain-fatty-acid--CoA ligase 6	yes	yes	3	0.0041553	49.708	3702200			3	0	0	0	0	0	0	0	0	0	0	0	0	0	0	0	0	0	0	0	0	0	0	0	0	0	0	0	0
LPELSDLGQFFR	R	R	S	12	0	1420.74	Q91WC3	Q91WC3	12	23	Acsl6	Long-chain-fatty-acid--CoA ligase 6	yes	yes	2	3.1403e-22	155.84	123280000			8	0	0	0	0	0	0	48076000	0	0	0	0	0	0	0	0	0	0	0	0	0	10382000	0	0	430220	0	0	0	2505300
LVDAEELNYWTCK	K	K	G	13	0	1639.76	Q91WC3	Q91WC3	491	503	Acsl6	Long-chain-fatty-acid--CoA ligase 6	yes	yes	2	0.00045064	112.15	100380000			3	0	0	0	0	0	0	0	0	0	0	0	0	0	0	0	0	0	0	0	0	26867000	0	0	0	0	0	0	0
LVILMEPFEDALR	K	R	E	13	0	1544.83	Q91WC3	Q91WC3	223	235	Acsl6	Long-chain-fatty-acid--CoA ligase 6	yes	yes	2	0.00015503	117.67	50609000			7	0	0	0	0	0	0	0	0	0	0	0	0	0	0	0	0	0	0	0	0	14302000	0	0	0	0	0	0	0
MIVTGAAPASPTVLGFLR	R	R	A	18	0	1800	Q91WC3	Q91WC3	430	447	Acsl6	Long-chain-fatty-acid--CoA ligase 6	yes	yes	2	9.4726e-05	86.313	1048400			1	0	0	0	0	0	0	0	0	0	0	0	0	0	0	0	0	0	0	0	0	0	0	0	0	0	0	0	0
NNSIWDELFFNK	R	K	I	12	0	1525.72	Q91WC3	Q91WC3	408	419	Acsl6	Long-chain-fatty-acid--CoA ligase 6	yes	yes	2	0.002743	96.342	12763000			3	0	0	0	0	0	0	0	0	0	0	0	0	0	0	0	0	0	0	0	0	0	0	0	0	0	0	0	0
QIEELYLVSV	K	V	-	10	0	1191.64	Q91WC3	Q91WC3	688	697	Acsl6	Long-chain-fatty-acid--CoA ligase 6	yes	yes	2	0.0024551	92.439	11236000			2	0	0	0	0	0	0	0	0	0	0	0	0	0	0	0	0	0	0	0	0	0	0	0	0	0	3964600	0	0
QTQEILR	M	R	I	7	0	886.487	Q91WC3	Q91WC3	2	8	Acsl6	Long-chain-fatty-acid--CoA ligase 6	yes	yes	2	0.014287	102.71	55783000			1	0	0	0	0	0	0	0	0	0	0	0	0	0	0	0	0	0	0	0	0	0	0	0	0	0	0	0	0
RAEFLGSGLLQHDCK	K	K	V	15	1	1729.86	Q91WC3	Q91WC3	129	143	Acsl6	Long-chain-fatty-acid--CoA ligase 6	yes	yes	3	2.5588e-07	145.94	390920000			3	0	0	0	0	0	0	0	86634000	0	0	0	0	0	0	0	0	0	0	0	0	0	0	0	0	0	0	0	0
SEPVAQIYVHGDSLK	R	K	A	15	0	1641.84	Q91WC3	Q91WC3	580	594	Acsl6	Long-chain-fatty-acid--CoA ligase 6	yes	yes	2;3	0.00012391	88.101	263470000			15	0	842940	0	0	0	0	0	65881000	0	0	0	0	0	0	0	0	0	0	0	0	0	4712400	0	849630	0	0	0	8205300
SVIGGCTQLLTHYYDDAR	R	R	T	18	0	2067.97	Q91WC3	Q91WC3	73	90	Acsl6	Long-chain-fatty-acid--CoA ligase 6	yes	yes	3	8.3705e-07	80.316	102480000			8	0	0	0	0	0	0	0	0	0	0	0	0	0	0	0	0	0	0	0	0	0	0	0	0	0	0	0	0
VGFFQGDIR	R	R	L	9	0	1037.53	Q91WC3	Q91WC3	341	349	Acsl6	Long-chain-fatty-acid--CoA ligase 6	yes	yes	2	0.0017488	105.14	452900000			13	0	0	0	0	0	0	162560000	80710000	0	0	0	0	0	0	0	0	0	0	0	0	0	0	0	0	0	0	0	0
IPEWWLMILGCMR	R	R	T	13	0	1703.84	Q8K0L3	Q8K0L3	116	128	Acsm2	Acyl-coenzyme A synthetase ACSM2, mitochondrial	yes	yes	2	0.0084901	66.692	994980000			4	0	0	0	0	0	0	730170000	0	0	0	0	0	0	0	0	0	0	0	0	0	0	0	0	0	0	0	0	0
DDDIAALVVDNGSGMCK	M	K	A	17	0	1778.78	P60710	P60710	2	18	Actb	Actin, cytoplasmic 1;Actin, cytoplasmic 1, N-terminally processed	yes	yes	2	1.059e-265	292.35	5814400000			164	0	30553000	13231000	1336300	0	1986000	0	72144000	0	6055700	240470000	0	99538000	9079700	2030400	0	0	156880000	2534800	0	153150000	15199000	0	11609000	8920900	118330000	272800000	8210700
CDVDIRKDLYANTVLSGGTTMYPGIADR	K	R	M	28	2	3100.5	P60710;P63260	P63260	285	312	Actb;Actg1	Actin, cytoplasmic 1;Actin, cytoplasmic 1, N-terminally processed;Actin, cytoplasmic 2;Actin, cytoplasmic 2, N-terminally processed	no	no	3;4	1.2343e-10	88.014	13903000			2	0	0	0	0	0	0	0	0	0	0	0	0	0	0	0	0	0	0	0	0	0	0	0	0	0	0	0	0
CPEALFQPSFLGMESCGIHETTFNSIMK	R	K	C	28	0	3230.45	P60710;P63260	P63260	257	284	Actb;Actg1	Actin, cytoplasmic 1;Actin, cytoplasmic 1, N-terminally processed;Actin, cytoplasmic 2;Actin, cytoplasmic 2, N-terminally processed	no	no	2;3;4	1.6987e-105	191.22	5640600000			71	0	0	0	0	0	0	227670000	0	0	0	0	0	0	0	0	0	0	153220000	0	0	186400000	9142300	0	35546000	0	81871000	0	5146000
DIKEKLCYVALDFEQEMATAASSSSLEK	R	K	S	28	2	3162.51	P60710;P63260	P63260	211	238	Actb;Actg1	Actin, cytoplasmic 1;Actin, cytoplasmic 1, N-terminally processed;Actin, cytoplasmic 2;Actin, cytoplasmic 2, N-terminally processed	no	no	3;4	1.2283e-12	102.05	6853800			4	0	0	0	0	0	0	0	0	0	0	0	0	0	0	0	0	0	0	0	0	0	0	0	0	0	0	0	0
DLYANTVLSGGTTMYPGIADR	K	R	M	21	0	2214.06	P60710;P63260	P63260	292	312	Actb;Actg1	Actin, cytoplasmic 1;Actin, cytoplasmic 1, N-terminally processed;Actin, cytoplasmic 2;Actin, cytoplasmic 2, N-terminally processed	no	no	2;3	0	327.83	36929000000			512	11165000	135390000	38031000	23157000	0	0	155110000	148450000	218550000	16477000	285830000	18144000	167210000	26594000	28907000	2184900	36577000	1304600000	72807000	140180000	1949600000	195820000	27024000	334970000	0	463360000	536230000	143600000
EKLCYVALDFEQEMATAASSSSLEK	K	K	S	25	1	2806.3	P60710;P63260	P63260	214	238	Actb;Actg1	Actin, cytoplasmic 1;Actin, cytoplasmic 1, N-terminally processed;Actin, cytoplasmic 2;Actin, cytoplasmic 2, N-terminally processed	no	no	3	1.4649e-40	144.83	272200000			10	0	0	0	0	0	0	0	0	0	0	0	0	0	0	0	0	0	0	0	0	0	0	0	0	0	0	0	0
FRCPEALFQPSFLGMESCGIHETTFNSIMK	R	K	C	30	1	3533.62	P60710;P63260	P63260	255	284	Actb;Actg1	Actin, cytoplasmic 1;Actin, cytoplasmic 1, N-terminally processed;Actin, cytoplasmic 2;Actin, cytoplasmic 2, N-terminally processed	no	no	3;4	9.4002e-80	176.38	1295300000			21	0	0	0	0	0	0	31210000	0	0	0	0	0	0	0	0	0	0	0	0	0	0	0	0	17984000	0	0	0	0
GYSFTTTAER	R	R	E	10	0	1131.52	P60710;P63260	P63260	197	206	Actb;Actg1	Actin, cytoplasmic 1;Actin, cytoplasmic 1, N-terminally processed;Actin, cytoplasmic 2;Actin, cytoplasmic 2, N-terminally processed	no	no	2	1.1867e-10	171.73	214880000000			617	20162000	276640000	71363000	194870000	151400000	1051100000	4728800000	3688900000	4672700000	421580000	1521900000	21363000	1196800000	65240000	15776000	11122000	136500000	5374100000	1000200000	1243000000	5983200000	381060000	162280000	751100000	726720000	5418900000	4456900000	150230000
GYSFTTTAEREIVR	R	R	D	14	1	1628.82	P60710;P63260	P63260	197	210	Actb;Actg1	Actin, cytoplasmic 1;Actin, cytoplasmic 1, N-terminally processed;Actin, cytoplasmic 2;Actin, cytoplasmic 2, N-terminally processed	no	no	2;3	1.514e-82	218.75	6711300000			78	0	46491000	11923000	18950000	0	126900000	0	0	0	0	0	0	0	0	0	0	0	0	0	0	0	4433900	0	16857000	0	0	0	0
GYSFTTTAEREIVRDIKEK	R	K	L	19	3	2242.16	P60710;P63260	P63260	197	215	Actb;Actg1	Actin, cytoplasmic 1;Actin, cytoplasmic 1, N-terminally processed;Actin, cytoplasmic 2;Actin, cytoplasmic 2, N-terminally processed	no	no	4	0.014952	35.872	4940900			2	0	0	0	0	0	0	0	0	0	0	0	0	0	0	0	0	0	0	0	0	0	0	0	0	0	0	0	0
ILTERGYSFTTTAER	K	R	E	15	1	1743.88	P60710;P63260	P63260	192	206	Actb;Actg1	Actin, cytoplasmic 1;Actin, cytoplasmic 1, N-terminally processed;Actin, cytoplasmic 2;Actin, cytoplasmic 2, N-terminally processed	no	no	3	0.0015276	61.641	7193800			1	0	0	0	0	0	0	0	0	0	0	0	0	0	0	0	0	0	0	0	0	0	0	0	0	0	0	0	0
KDLYANTVLSGGTTMYPGIADR	R	R	M	22	1	2342.16	P60710;P63260	P63260	291	312	Actb;Actg1	Actin, cytoplasmic 1;Actin, cytoplasmic 1, N-terminally processed;Actin, cytoplasmic 2;Actin, cytoplasmic 2, N-terminally processed	no	no	2;3	0	326.18	7846300000			94	0	9704600	0	0	0	0	138840000	114240000	0	0	0	0	0	0	5775800	0	7498600	0	0	8004800	456190000	15114000	0	8822200	8521300	65125000	199370000	0
LCYVALDFEQEMATAASSSSLEK	K	K	S	23	0	2549.17	P60710;P63260	P63260	216	238	Actb;Actg1	Actin, cytoplasmic 1;Actin, cytoplasmic 1, N-terminally processed;Actin, cytoplasmic 2;Actin, cytoplasmic 2, N-terminally processed	no	no	2;3;4	0	335.24	17900000000			521	8776600	110200000	111600000	13233000	0	1032900	470130000	434790000	39005000	44682000	272970000	0	0	0	7580000	0	25346000	553690000	94687000	227860000	501440000	37618000	0	273140000	0	248800000	0	111510000
MTQIMFETFNTPAMYVAIQAVLSLYASGR	K	R	T	29	0	3252.6	P60710;P63260	P63260	119	147	Actb;Actg1	Actin, cytoplasmic 1;Actin, cytoplasmic 1, N-terminally processed;Actin, cytoplasmic 2;Actin, cytoplasmic 2, N-terminally processed	no	no	2;3	1.5236e-226	206.71	122900000			16	0	0	0	0	0	5148600	0	0	0	0	0	0	0	0	0	0	0	0	0	0	0	0	0	0	0	0	0	854510
QEYDESGPSIVHR	K	R	K	13	0	1515.7	P60710;P63260	P63260	360	372	Actb;Actg1	Actin, cytoplasmic 1;Actin, cytoplasmic 1, N-terminally processed;Actin, cytoplasmic 2;Actin, cytoplasmic 2, N-terminally processed	no	no	1;2;3	4.4351e-232	294.61	207570000000			629	3547900	86683000	25311000	26202000	27283000	33341000	3793600000	3920100000	7379500000	632740000	2394200000	0	409670000	52566000	25752000	3127800	93025000	3402400000	1344700000	1755100000	7213300000	145890000	38838000	229080000	561930000	3543500000	3953600000	65261000
QEYDESGPSIVHRK	K	K	C	14	1	1643.79	P60710;P63260	P63260	360	373	Actb;Actg1	Actin, cytoplasmic 1;Actin, cytoplasmic 1, N-terminally processed;Actin, cytoplasmic 2;Actin, cytoplasmic 2, N-terminally processed	no	no	2;3;4	5.7892e-45	199.19	4400500000			82	1794100	38243000	3938400	12004000	0	35097000	373630000	259850000	0	0	0	0	0	0	0	0	0	0	0	0	0	1632700	0	19033000	0	44309000	107770000	0
VAPEEHPVLLTEAPLNPK	R	K	A	18	0	1953.06	P60710;P63260	P63260	96	113	Actb;Actg1	Actin, cytoplasmic 1;Actin, cytoplasmic 1, N-terminally processed;Actin, cytoplasmic 2;Actin, cytoplasmic 2, N-terminally processed	no	no	2;3;4	0	335	394220000000			1107	272550000	1876400000	574880000	803910000	70873000	8339000000	17524000000	8291000000	6712900000	917560000	1238000000	51986000	1938800000	61460000	107410000	4904000	725030000	3549400000	963760000	2028200000	4130100000	1215900000	1115600000	3314000000	998540000	5457100000	5493300000	782690000
VAPEEHPVLLTEAPLNPKANR	R	R	E	21	1	2294.24	P60710;P63260	P63260	96	116	Actb;Actg1	Actin, cytoplasmic 1;Actin, cytoplasmic 1, N-terminally processed;Actin, cytoplasmic 2;Actin, cytoplasmic 2, N-terminally processed	no	no	4	0.018926	31.111	1563500			1	0	0	0	0	0	0	0	0	0	0	0	0	0	0	0	0	0	0	0	0	0	0	0	0	0	0	0	0
YSVWIGGSILASLSTFQQMWISKQEYDESGPSIVHR	K	R	K	36	1	4099.02	P60710;P63260	P63260	337	372	Actb;Actg1	Actin, cytoplasmic 1;Actin, cytoplasmic 1, N-terminally processed;Actin, cytoplasmic 2;Actin, cytoplasmic 2, N-terminally processed	no	no	4	0.0082004	24.327	2552100			1	0	0	0	0	0	0	0	0	0	0	0	0	0	0	0	0	0	0	0	0	0	0	0	0	0	0	0	0
CDVDIRK	K	K	D	7	1	904.444	P60710;P63260;Q8BFZ3	P63260	285	291	Actb;Actg1;Actbl2	Actin, cytoplasmic 1;Actin, cytoplasmic 1, N-terminally processed;Actin, cytoplasmic 2;Actin, cytoplasmic 2, N-terminally processed;Beta-actin-like protein 2	no	no	2	0.00032974	152.63	1453100000			20	0	0	0	0	0	0	0	124680000	0	0	0	0	0	0	0	0	0	0	0	0	0	41306000	0	52969000	0	0	0	2447400
TTGIVMDSGDGVTHTVPIYEGYALPHAILR	R	R	L	30	0	3182.61	P60710;P63260;Q8BFZ3	P63260	148	177	Actb;Actg1;Actbl2	Actin, cytoplasmic 1;Actin, cytoplasmic 1, N-terminally processed;Actin, cytoplasmic 2;Actin, cytoplasmic 2, N-terminally processed;Beta-actin-like protein 2	no	no	3;4;5	2.4198e-254	233.87	86840000000			403	20003000	0	19680000	0	0	17027000	6052000000	2718200000	0	0	98380000	0	51828000	0	5133200	0	50484000	1436000000	15655000	425330000	573170000	89274000	82869000	586970000	35554000	370200000	309210000	32254000
IWHHTFYNELR	K	R	V	11	0	1514.74	P60710;P63260;P68033;P68134	P63260	85	95	Actb;Actg1;Actc1;Acta1	Actin, cytoplasmic 1;Actin, cytoplasmic 1, N-terminally processed;Actin, cytoplasmic 2;Actin, cytoplasmic 2, N-terminally processed;Actin, alpha cardiac muscle 1;Actin, alpha skeletal muscle	no	no	2;3;4	1.2449e-16	183.03	38362000000			345	410510	0	0	0	0	0	1285700000	1272400000	294540000	90693000	1576200	0	0	0	0	0	0	485490000	0	1831100	909610000	0	0	90189000	0	363540000	0	51475000
AGFAGDDAPR	K	R	A	10	0	975.441	P60710;P63260;P68033;P63268;P68134;P62737	P63260	19	28	Actb;Actg1;Actc1;Actg2;Acta1;Acta2	Actin, cytoplasmic 1;Actin, cytoplasmic 1, N-terminally processed;Actin, cytoplasmic 2;Actin, cytoplasmic 2, N-terminally processed;Actin, alpha cardiac muscle 1;Actin, gamma-enteric smooth muscle;Actin, alpha skeletal muscle;Actin, aortic smooth muscle	no	no	1;2	3.1644e-06	143.73	207560000000			496	0	309340000	50330000	101950000	25707000	1435900000	6788400000	4159500000	837390000	615550000	1118000000	21998000	2312500000	16224000	4504800	2169600	135000000	1127500000	858080000	681830000	1674000000	366660000	210760000	582550000	644660000	4686900000	3559000000	104310000
AVFPSIVGR	R	R	P	9	0	944.544	P60710;P63260;P68033;P63268;P68134;P62737	P63260	29	37	Actb;Actg1;Actc1;Actg2;Acta1;Acta2	Actin, cytoplasmic 1;Actin, cytoplasmic 1, N-terminally processed;Actin, cytoplasmic 2;Actin, cytoplasmic 2, N-terminally processed;Actin, alpha cardiac muscle 1;Actin, gamma-enteric smooth muscle;Actin, alpha skeletal muscle;Actin, aortic smooth muscle	no	no	2	6.1194e-05	130.77	75001000000			243	0	14949000	5535800	6030100	0	27991000	238150000	380640000	612220000	184730000	322550000	0	0	0	21631000	0	54267000	920110000	288430000	453670000	2858300000	15953000	19223000	0	103240000	824320000	733480000	23985000
AVFPSIVGRPR	R	R	H	11	1	1197.7	P60710;P63260;P68033;P63268;P68134;P62737	P63260	29	39	Actb;Actg1;Actc1;Actg2;Acta1;Acta2	Actin, cytoplasmic 1;Actin, cytoplasmic 1, N-terminally processed;Actin, cytoplasmic 2;Actin, cytoplasmic 2, N-terminally processed;Actin, alpha cardiac muscle 1;Actin, gamma-enteric smooth muscle;Actin, alpha skeletal muscle;Actin, aortic smooth muscle	no	no	2;3	2.5877e-48	218.55	156170000000			694	26484000	741920000	429240000	303820000	51267000	3266700000	9300100000	5796200000	1141000000	35608000	270040000	0	689650000	0	25033000	0	105710000	460870000	170730000	243740000	154560000	125020000	262420000	1177100000	288800000	2285300000	2505600000	208910000
DSYVGDEAQSK	K	K	R	11	0	1197.52	P60710;P63260;P68033;P63268;P68134;P62737	P63260	51	61	Actb;Actg1;Actc1;Actg2;Acta1;Acta2	Actin, cytoplasmic 1;Actin, cytoplasmic 1, N-terminally processed;Actin, cytoplasmic 2;Actin, cytoplasmic 2, N-terminally processed;Actin, alpha cardiac muscle 1;Actin, gamma-enteric smooth muscle;Actin, alpha skeletal muscle;Actin, aortic smooth muscle	no	no	1;2	9.9292e-20	186.41	69641000000			408	0	7264800	814730	2762200	42396000	8573700	1712000000	1097300000	2239800000	402620000	772610000	0	1298300000	0	720520	0	10829000	1600200000	425840000	182080000	0	113420000	90585000	136100000	153440000	1356100000	1171300000	100150000
DSYVGDEAQSKR	K	R	G	12	1	1353.62	P60710;P63260;P68033;P63268;P68134;P62737	P63260	51	62	Actb;Actg1;Actc1;Actg2;Acta1;Acta2	Actin, cytoplasmic 1;Actin, cytoplasmic 1, N-terminally processed;Actin, cytoplasmic 2;Actin, cytoplasmic 2, N-terminally processed;Actin, alpha cardiac muscle 1;Actin, gamma-enteric smooth muscle;Actin, alpha skeletal muscle;Actin, aortic smooth muscle	no	no	2;3	4.5245e-85	238.73	47589000000			366	0	71865000	9602000	46385000	259000000	413600000	2062600000	1920200000	109830000	36410000	19082000	0	675620000	0	0	0	18067000	100730000	62576000	59648000	0	123890000	59079000	164470000	167970000	1618300000	1306000000	35221000
EITALAPSTMK	K	K	I	11	0	1160.61	P60710;P63260;P68033;P63268;P68134;P62737	P63260	316	326	Actb;Actg1;Actc1;Actg2;Acta1;Acta2	Actin, cytoplasmic 1;Actin, cytoplasmic 1, N-terminally processed;Actin, cytoplasmic 2;Actin, cytoplasmic 2, N-terminally processed;Actin, alpha cardiac muscle 1;Actin, gamma-enteric smooth muscle;Actin, alpha skeletal muscle;Actin, aortic smooth muscle	no	no	1;2	2.5283e-16	161.27	103050000000			561	11014000	161190000	52034000	29047000	0	968970000	5384700000	3905400000	0	35666000	1037700000	31347000	189290000	0	4625800	3545100	18259000	253010000	96420000	13716000	2478400000	110780000	15312000	40191000	318860000	1220300000	2512100000	31454000
EIVRDIKEK	R	K	L	9	2	1128.65	P60710;P63260;P68033;P63268;P68134;P62737	P63260	207	215	Actb;Actg1;Actc1;Actg2;Acta1;Acta2	Actin, cytoplasmic 1;Actin, cytoplasmic 1, N-terminally processed;Actin, cytoplasmic 2;Actin, cytoplasmic 2, N-terminally processed;Actin, alpha cardiac muscle 1;Actin, gamma-enteric smooth muscle;Actin, alpha skeletal muscle;Actin, aortic smooth muscle	no	no	3	0.00023629	131.82	62961000			12	0	5079400	0	2989600	0	24816000	0	0	0	0	0	0	0	0	0	0	0	0	0	0	0	0	0	0	0	0	0	0
HQGVMVGMGQKDSYVGDEAQSK	R	K	R	22	1	2350.07	P60710;P63260;P68033;P63268;P68134;P62737	P63260	40	61	Actb;Actg1;Actc1;Actg2;Acta1;Acta2	Actin, cytoplasmic 1;Actin, cytoplasmic 1, N-terminally processed;Actin, cytoplasmic 2;Actin, cytoplasmic 2, N-terminally processed;Actin, alpha cardiac muscle 1;Actin, gamma-enteric smooth muscle;Actin, alpha skeletal muscle;Actin, aortic smooth muscle	no	no	3;4	8.108e-259	268.36	248060000			13	0	1847300	0	0	0	131840000	0	0	0	0	0	0	0	0	0	0	0	0	0	0	0	0	0	0	0	0	0	0
HQGVMVGMGQKDSYVGDEAQSKR	R	R	G	23	2	2506.17	P60710;P63260;P68033;P63268;P68134;P62737	P63260	40	62	Actb;Actg1;Actc1;Actg2;Acta1;Acta2	Actin, cytoplasmic 1;Actin, cytoplasmic 1, N-terminally processed;Actin, cytoplasmic 2;Actin, cytoplasmic 2, N-terminally processed;Actin, alpha cardiac muscle 1;Actin, gamma-enteric smooth muscle;Actin, alpha skeletal muscle;Actin, aortic smooth muscle	no	no	4	5.8964e-36	136.02	179340000			6	0	0	0	0	0	0	0	0	0	0	0	0	0	0	0	0	0	0	0	0	0	0	0	0	0	0	0	0
MQKEITALAPSTMK	R	K	I	14	1	1547.81	P60710;P63260;P68033;P63268;P68134;P62737	P63260	313	326	Actb;Actg1;Actc1;Actg2;Acta1;Acta2	Actin, cytoplasmic 1;Actin, cytoplasmic 1, N-terminally processed;Actin, cytoplasmic 2;Actin, cytoplasmic 2, N-terminally processed;Actin, alpha cardiac muscle 1;Actin, gamma-enteric smooth muscle;Actin, alpha skeletal muscle;Actin, aortic smooth muscle	no	no	2;3	6.4537e-55	195.72	520590000			7	0	0	1796400	0	0	250410000	0	0	0	0	0	0	0	0	0	0	0	0	0	0	0	0	0	0	0	0	0	0
DLTDYLMK	R	K	I	8	0	997.479	P60710;P63260;P68033;P63268;P68134;P62737;Q8BFZ3	P63260	184	191	Actb;Actg1;Actc1;Actg2;Acta1;Acta2;Actbl2	Actin, cytoplasmic 1;Actin, cytoplasmic 1, N-terminally processed;Actin, cytoplasmic 2;Actin, cytoplasmic 2, N-terminally processed;Actin, alpha cardiac muscle 1;Actin, gamma-enteric smooth muscle;Actin, alpha skeletal muscle;Actin, aortic smooth muscle;Beta-actin-like protein 2	no	no	1;2	2.9121e-18	179.73	32535000000			164	0	16116000	0	2321300	0	0	804130000	324560000	0	0	389430000	0	0	0	0	6302300	8694700	65296000	37004000	29646000	1353900000	42363000	0	36124000	77028000	778950000	206960000	46041000
HQGVMVGMGQK	R	K	D	11	0	1170.56	P60710;P63260;P68033;P63268;P68134;P62737;Q8BFZ3	P63260	40	50	Actb;Actg1;Actc1;Actg2;Acta1;Acta2;Actbl2	Actin, cytoplasmic 1;Actin, cytoplasmic 1, N-terminally processed;Actin, cytoplasmic 2;Actin, cytoplasmic 2, N-terminally processed;Actin, alpha cardiac muscle 1;Actin, gamma-enteric smooth muscle;Actin, alpha skeletal muscle;Actin, aortic smooth muscle;Beta-actin-like protein 2	no	no	2;3	3.259e-63	226.46	16332000000			246	0	23497000	17353000	0	0	243400000	1121000000	512510000	0	0	236600000	0	0	0	0	0	0	1537200	0	0	0	20111000	0	126090000	89453000	211770000	1353300000	0
IIAPPER	K	R	K	7	0	794.465	P60710;P63260;P68033;P63268;P68134;P62737;Q8BFZ3	P63260	329	335	Actb;Actg1;Actc1;Actg2;Acta1;Acta2;Actbl2	Actin, cytoplasmic 1;Actin, cytoplasmic 1, N-terminally processed;Actin, cytoplasmic 2;Actin, cytoplasmic 2, N-terminally processed;Actin, alpha cardiac muscle 1;Actin, gamma-enteric smooth muscle;Actin, alpha skeletal muscle;Actin, aortic smooth muscle;Beta-actin-like protein 2	no	no	2	0.0077064	128.38	67307000000			189	2662700	310060000	46777000	50375000	0	0	4090200000	2819200000	1675500000	0	0	0	0	0	8449600	8247400	178410000	0	0	0	0	216040000	47095000	199090000	362720000	2004800000	2985600000	56786000
IIAPPERK	K	K	Y	8	1	922.56	P60710;P63260;P68033;P63268;P68134;P62737;Q8BFZ3	P63260	329	336	Actb;Actg1;Actc1;Actg2;Acta1;Acta2;Actbl2	Actin, cytoplasmic 1;Actin, cytoplasmic 1, N-terminally processed;Actin, cytoplasmic 2;Actin, cytoplasmic 2, N-terminally processed;Actin, alpha cardiac muscle 1;Actin, gamma-enteric smooth muscle;Actin, alpha skeletal muscle;Actin, aortic smooth muscle;Beta-actin-like protein 2	no	no	2	0.014075	103.91	1787800000			17	0	0	0	11582000	0	0	181430000	0	0	0	7008700	0	0	0	0	0	19286000	0	0	0	0	0	0	0	0	0	0	7184800
IKIIAPPER	K	R	K	9	1	1035.64	P60710;P63260;P68033;P63268;P68134;P62737;Q8BFZ3	P63260	327	335	Actb;Actg1;Actc1;Actg2;Acta1;Acta2;Actbl2	Actin, cytoplasmic 1;Actin, cytoplasmic 1, N-terminally processed;Actin, cytoplasmic 2;Actin, cytoplasmic 2, N-terminally processed;Actin, alpha cardiac muscle 1;Actin, gamma-enteric smooth muscle;Actin, alpha skeletal muscle;Actin, aortic smooth muscle;Beta-actin-like protein 2	no	no	2	0.045414	90.601	3423900			1	0	0	0	0	0	0	0	0	0	0	0	0	0	0	0	0	0	0	0	0	0	0	0	0	0	0	0	0
IKIIAPPERK	K	K	Y	10	2	1163.74	P60710;P63260;P68033;P63268;P68134;P62737;Q8BFZ3	P63260	327	336	Actb;Actg1;Actc1;Actg2;Acta1;Acta2;Actbl2	Actin, cytoplasmic 1;Actin, cytoplasmic 1, N-terminally processed;Actin, cytoplasmic 2;Actin, cytoplasmic 2, N-terminally processed;Actin, alpha cardiac muscle 1;Actin, gamma-enteric smooth muscle;Actin, alpha skeletal muscle;Actin, aortic smooth muscle;Beta-actin-like protein 2	no	no	3	0.011124	82.803	987930000			11	0	2616000	0	0	0	101030000	0	0	0	0	0	0	0	0	0	0	0	0	0	0	0	0	0	0	0	0	0	0
LDLAGRDLTDYLMK	R	K	I	14	1	1622.83	P60710;P63260;P68033;P63268;P68134;P62737;Q8BFZ3	P63260	178	191	Actb;Actg1;Actc1;Actg2;Acta1;Acta2;Actbl2	Actin, cytoplasmic 1;Actin, cytoplasmic 1, N-terminally processed;Actin, cytoplasmic 2;Actin, cytoplasmic 2, N-terminally processed;Actin, alpha cardiac muscle 1;Actin, gamma-enteric smooth muscle;Actin, alpha skeletal muscle;Actin, aortic smooth muscle;Beta-actin-like protein 2	no	no	2;3	1.1037e-16	182.1	8183100000			55	1451800	90123000	30528000	7606000	0	0	0	0	0	0	0	0	0	0	0	0	0	0	0	0	0	0	0	1129600	0	0	0	0
LDLAGRDLTDYLMKILTER	R	R	G	19	2	2235.19	P60710;P63260;P68033;P63268;P68134;P62737;Q8BFZ3	P63260	178	196	Actb;Actg1;Actc1;Actg2;Acta1;Acta2;Actbl2	Actin, cytoplasmic 1;Actin, cytoplasmic 1, N-terminally processed;Actin, cytoplasmic 2;Actin, cytoplasmic 2, N-terminally processed;Actin, alpha cardiac muscle 1;Actin, gamma-enteric smooth muscle;Actin, alpha skeletal muscle;Actin, aortic smooth muscle;Beta-actin-like protein 2	no	no	3	0.00017599	86.479	1621300			1	0	0	0	0	0	0	0	0	0	0	0	0	0	0	0	0	0	0	0	0	0	0	0	0	0	0	0	0
RGILTLK	K	K	Y	7	1	799.528	P60710;P63260;P68033;P63268;P68134;P62737;Q8BFZ3	P63260	62	68	Actb;Actg1;Actc1;Actg2;Acta1;Acta2;Actbl2	Actin, cytoplasmic 1;Actin, cytoplasmic 1, N-terminally processed;Actin, cytoplasmic 2;Actin, cytoplasmic 2, N-terminally processed;Actin, alpha cardiac muscle 1;Actin, gamma-enteric smooth muscle;Actin, alpha skeletal muscle;Actin, aortic smooth muscle;Beta-actin-like protein 2	no	no	2	0.029123	103.75	701890000			10	0	0	0	0	0	0	0	0	0	0	60876000	0	0	0	0	0	0	0	0	0	20064000	0	0	0	0	0	0	0
SYELPDGQVITIGNER	K	R	F	16	0	1789.88	P60710;P63260;P68033;P63268;P68134;P62737;Q8BFZ3	P63260	239	254	Actb;Actg1;Actc1;Actg2;Acta1;Acta2;Actbl2	Actin, cytoplasmic 1;Actin, cytoplasmic 1, N-terminally processed;Actin, cytoplasmic 2;Actin, cytoplasmic 2, N-terminally processed;Actin, alpha cardiac muscle 1;Actin, gamma-enteric smooth muscle;Actin, alpha skeletal muscle;Actin, aortic smooth muscle;Beta-actin-like protein 2	no	no	2;3	2.3226e-278	300.27	207710000000			970	44061000	1109700000	116440000	62414000	260960000	175190000	1900900000	2060400000	4134400000	488030000	885930000	184120000	759080000	46912000	85577000	5676700	211610000	1368700000	788240000	1362600000	4588400000	635550000	1002100000	2074600000	529750000	3473300000	3032600000	128370000
SYELPDGQVITIGNERFR	K	R	C	18	1	2093.05	P60710;P63260;P68033;P63268;P68134;P62737;Q8BFZ3	P63260	239	256	Actb;Actg1;Actc1;Actg2;Acta1;Acta2;Actbl2	Actin, cytoplasmic 1;Actin, cytoplasmic 1, N-terminally processed;Actin, cytoplasmic 2;Actin, cytoplasmic 2, N-terminally processed;Actin, alpha cardiac muscle 1;Actin, gamma-enteric smooth muscle;Actin, alpha skeletal muscle;Actin, aortic smooth muscle;Beta-actin-like protein 2	no	no	3	0.003822	50.387	1246300			1	0	0	0	0	0	0	0	0	0	0	0	0	0	0	0	0	0	0	0	0	0	0	0	0	0	0	0	0
KYSVWIGGSILASLSTFQQMWISK	R	K	Q	24	1	2729.43	P60710;P63260;P68033;P63268;P62737;Q8BFZ3	P63260	336	359	Actb;Actg1;Actc1;Actg2;Acta2;Actbl2	Actin, cytoplasmic 1;Actin, cytoplasmic 1, N-terminally processed;Actin, cytoplasmic 2;Actin, cytoplasmic 2, N-terminally processed;Actin, alpha cardiac muscle 1;Actin, gamma-enteric smooth muscle;Actin, aortic smooth muscle;Beta-actin-like protein 2	no	no	3	5.0194e-18	113.6	100740000			12	0	0	0	0	0	0	0	0	0	0	0	0	0	0	0	0	0	0	0	0	0	0	0	0	0	0	0	0
YSVWIGGSILASLSTFQQMWISK	K	K	Q	23	0	2601.33	P60710;P63260;P68033;P63268;P62737;Q8BFZ3	P63260	337	359	Actb;Actg1;Actc1;Actg2;Acta2;Actbl2	Actin, cytoplasmic 1;Actin, cytoplasmic 1, N-terminally processed;Actin, cytoplasmic 2;Actin, cytoplasmic 2, N-terminally processed;Actin, alpha cardiac muscle 1;Actin, gamma-enteric smooth muscle;Actin, aortic smooth muscle;Beta-actin-like protein 2	no	no	2;3	7.6923e-08	94.837	35132000			7	0	0	0	0	0	0	0	0	0	0	0	0	0	0	0	0	0	0	0	0	0	0	0	0	0	0	0	0
GIHETTFNSIMK	R	K	C	12	0	1376.68	Q8BFZ3	Q8BFZ3	274	285	Actbl2	Beta-actin-like protein 2	yes	yes	2;3	6.9048e-51	211.84	163920000			3	0	0	0	0	0	0	0	0	0	0	0	0	0	0	0	0	0	0	0	0	0	0	0	0	0	0	0	0
MTQIMFEAFNTPAMYVAIQAVLSLYASGR	K	R	T	29	0	3222.59	Q8BFZ3	Q8BFZ3	120	148	Actbl2	Beta-actin-like protein 2	yes	yes	2;3	2.67e-08	53.259	0			2	0	0	0	0	0	0	0	0	0	0	0	0	0	0	0	0	0	0	0	0	0	0	0	0	0	0	0	0
VAPDEHPILLTEAPLNPK	R	K	I	18	0	1953.06	Q8BFZ3	Q8BFZ3	97	114	Actbl2	Beta-actin-like protein 2	yes	yes	3;4	2.514e-05	94.922	3207900000			13	0	0	0	0	0	0	0	0	0	0	0	0	0	0	0	0	614120000	0	0	0	0	0	0	0	0	0	206850000	0
YPIEHGIITNWDDMEKIWHHTFYNELR	K	R	V	27	1	3456.64	P68033;P68134	P68033	71	97	Actc1;Acta1	Actin, alpha cardiac muscle 1;Actin, alpha skeletal muscle	yes	no	3;4;5;6	3.111e-106	207.44	599580000			14	0	0	0	0	0	2835000	236740000	0	0	0	0	0	0	0	0	0	0	0	0	0	0	0	0	0	0	0	0	0
GYSFVTTAER	R	R	E	10	0	1129.54	P68033;P63268;P68134;P62737	P68033	199	208	Actc1;Actg2;Acta1;Acta2	Actin, alpha cardiac muscle 1;Actin, gamma-enteric smooth muscle;Actin, alpha skeletal muscle;Actin, aortic smooth muscle	yes	no	2	0.055288	54.722	2529700			0	0	0	0	0	0	0	0	0	0	0	0	0	0	0	0	0	0	0	0	0	0	0	0	0	0	0	0	0
LCYVALDFENEMATAASSSSLEK	K	K	S	23	0	2535.15	P68033;P63268;P68134;P62737	P68033	218	240	Actc1;Actg2;Acta1;Acta2	Actin, alpha cardiac muscle 1;Actin, gamma-enteric smooth muscle;Actin, alpha skeletal muscle;Actin, aortic smooth muscle	yes	no	2;3	3.6611e-07	83.063	0			4	0	0	0	0	0	0	0	0	0	0	0	0	0	0	0	0	0	0	0	0	0	0	0	0	0	0	0	0
VAPEEHPTLLTEAPLNPK	R	K	A	18	0	1955.04	P68033;P63268;P68134;P62737	P68033	98	115	Actc1;Actg2;Acta1;Acta2	Actin, alpha cardiac muscle 1;Actin, gamma-enteric smooth muscle;Actin, alpha skeletal muscle;Actin, aortic smooth muscle	yes	no	3	0.00043846	65.107	59587000			2	0	0	0	0	0	0	0	0	0	0	0	0	0	0	0	0	0	0	0	12787000	0	0	0	0	0	0	0	0
YPIEHGIITNWDDMEK	K	K	I	16	0	1959.9	P68033;P63268;P68134;P62737	P68033	71	86	Actc1;Actg2;Acta1;Acta2	Actin, alpha cardiac muscle 1;Actin, gamma-enteric smooth muscle;Actin, alpha skeletal muscle;Actin, aortic smooth muscle	yes	no	2;3	3.5092e-220	280.57	56716000000			297	9004800	48001000	679640	0	0	0	1602800000	1341400000	109340000	29008000	192250000	0	0	0	19628000	0	18280000	1176000000	0	115250000	1393100000	9223700	9714700	200860000	63935000	1222100000	529810000	25923000
EEEIAALVIDNGSGMCK	M	K	A	17	0	1834.84	P63260	P63260	2	18	Actg1	Actin, cytoplasmic 2;Actin, cytoplasmic 2, N-terminally processed	yes	yes	2;3	0	325.79	9976500000			216	0	24626000	15406000	8842800	0	0	363610000	601500000	108510000	0	322690000	0	197960000	0	0	0	0	288830000	0	35098000	221670000	0	0	80070000	4082700	94020000	209490000	10944000
SGGVYGGDEVGALVFDIGSFSVR	M	R	A	23	0	2287.11	Q99MR0	Q99MR0	2	24	Actl6b	Actin-like protein 6B	yes	yes	3	0.00019189	51.503	673790			1	0	0	0	0	0	0	0	0	0	0	0	0	0	0	0	0	0	0	0	0	0	0	0	673790	0	0	0	0
AGTQIENIEEDFRDGLK	K	K	L	17	1	1933.94	Q7TPR4	Q7TPR4	48	64	Actn1	Alpha-actinin-1	yes	yes	3	6.1384e-09	123.36	199240000			7	0	0	0	0	0	0	0	0	0	0	0	0	0	0	0	0	0	0	0	0	0	0	0	0	0	0	0	1413300
ATLPDADKER	K	R	L	10	1	1114.56	Q7TPR4	Q7TPR4	556	565	Actn1	Alpha-actinin-1	yes	yes	3	0.0017925	82.417	164640000			2	0	0	0	0	0	0	0	0	0	0	0	0	0	0	0	0	0	0	0	0	0	0	0	0	0	0	0	0
DDPLTNLNTAFDVAER	K	R	F	16	0	1789.85	Q7TPR4	Q7TPR4	199	214	Actn1	Alpha-actinin-1	yes	yes	2	3.0032e-93	235.73	216720000			11	0	1365000	0	0	0	0	0	0	0	0	0	0	0	0	0	0	0	0	0	0	0	0	0	0	0	0	0	0
DGLGFCALIHR	K	R	H	11	0	1257.63	Q7TPR4	Q7TPR4	175	185	Actn1	Alpha-actinin-1	yes	yes	2;3	0.0021194	85.67	242000000			6	0	0	0	0	0	0	0	0	0	0	0	0	0	0	0	0	0	0	0	0	0	0	0	0	0	0	0	0
DHSGTLGPEEFK	R	K	A	12	0	1315.6	Q7TPR4	Q7TPR4	761	772	Actn1	Alpha-actinin-1	yes	yes	2	0.00024277	128.91	69244000			1	0	0	0	0	0	0	0	0	0	0	0	0	0	0	0	0	0	0	0	0	0	0	0	0	0	0	0	0
DQALTEEHAR	R	R	Q	10	0	1168.55	Q7TPR4	Q7TPR4	615	624	Actn1	Alpha-actinin-1	yes	yes	3	0.00039024	78.655	13407000			2	0	0	0	0	0	0	0	0	0	0	0	0	0	0	0	0	0	0	0	0	0	0	0	0	0	0	0	0
DYETATLSEIK	K	K	A	11	0	1268.61	Q7TPR4	Q7TPR4	421	431	Actn1	Alpha-actinin-1	yes	yes	2	0.0080186	80.231	76023000			5	0	0	0	0	0	0	0	0	0	0	0	0	0	0	0	0	0	0	0	0	0	0	0	0	0	0	0	0
ETADTDTADQVMASFK	R	K	I	16	0	1728.75	Q7TPR4	Q7TPR4	819	834	Actn1	Alpha-actinin-1	yes	yes	2	9.2726e-17	174.9	260580000			7	0	0	0	0	0	0	0	0	0	0	0	0	0	0	0	0	0	0	0	0	0	0	0	0	0	0	0	0
GISQEQMNEFR	K	R	A	11	0	1337.6	Q7TPR4	Q7TPR4	742	752	Actn1	Alpha-actinin-1	yes	yes	2	0.00014302	150.08	492370000			10	0	0	0	0	0	0	0	0	0	0	0	0	0	0	0	0	0	0	0	0	0	0	0	0	0	0	0	0
HRPELIDYGK	R	K	L	10	1	1226.64	Q7TPR4	Q7TPR4	186	195	Actn1	Alpha-actinin-1	yes	yes	3	0.0018808	69.721	326610000			5	0	0	0	0	0	0	0	0	0	0	0	0	0	0	0	0	0	0	0	0	0	0	0	0	0	0	0	0
HTNYNMEHIR	K	R	V	10	0	1313.59	Q7TPR4	Q7TPR4	705	714	Actn1	Alpha-actinin-1	yes	yes	3	0.0012972	81.625	29756000			1	0	0	0	0	0	0	0	0	0	0	0	0	0	0	0	0	0	0	0	0	0	0	0	0	0	0	0	0
ICDQWDNLGALTQK	K	K	R	14	0	1660.79	Q7TPR4	Q7TPR4	479	492	Actn1	Alpha-actinin-1	yes	yes	2	5.8326e-06	140.75	214070000			8	0	0	0	0	0	0	0	0	0	0	0	0	0	0	0	0	0	0	0	0	0	0	3279200	0	0	0	0	2614200
IDQLECDHQLIQEALIFDNK	K	K	H	20	0	2441.19	Q7TPR4	Q7TPR4	685	704	Actn1	Alpha-actinin-1	yes	yes	2;3	6.6209e-32	176.44	178590000			5	0	0	0	0	0	0	0	0	0	0	0	0	0	0	0	0	0	0	0	0	0	0	0	0	0	0	0	0
ILAGDKNYITEDELR	K	R	R	15	1	1748.89	Q7TPR4	Q7TPR4	835	849	Actn1	Alpha-actinin-1	yes	yes	2;3	1.1342e-06	138.45	417480000			8	0	0	0	0	0	0	0	0	0	0	0	0	0	0	0	0	0	0	0	0	0	0	0	0	0	0	0	0
ILAGDKNYITEDELRR	K	R	E	16	2	1905	Q7TPR4	Q7TPR4	835	850	Actn1	Alpha-actinin-1	yes	yes	3;4	2.6198e-07	96.993	92167000			3	0	0	0	0	0	0	0	0	0	0	0	0	0	0	0	0	0	0	0	0	0	0	0	0	0	0	0	0
IMSIVDPNR	R	R	L	9	0	1043.54	Q7TPR4	Q7TPR4	795	803	Actn1	Alpha-actinin-1	yes	yes	2	0.01251	76.478	111870000			2	0	0	0	0	0	0	0	0	0	0	0	0	0	0	0	0	0	0	0	0	0	0	0	0	0	0	0	0
ISIEMHGTLEDQLSHLR	R	R	Q	17	0	1977.99	Q7TPR4	Q7TPR4	656	672	Actn1	Alpha-actinin-1	yes	yes	4	0.0007836	69.485	31011000			1	0	0	0	0	0	0	0	0	0	0	0	0	0	0	0	0	0	0	0	0	0	0	0	0	0	0	0	0
IVQTYHVNMAGTNPYTTITPQEINGK	K	K	W	26	0	2889.43	Q7TPR4	Q7TPR4	578	603	Actn1	Alpha-actinin-1	yes	yes	3	0.00039242	42.321	7193700			1	0	0	0	0	0	0	0	0	0	0	0	0	0	0	0	0	0	0	0	0	0	0	0	0	0	0	0	0
KDDPLTNLNTAFDVAER	R	R	F	17	1	1917.94	Q7TPR4	Q7TPR4	198	214	Actn1	Alpha-actinin-1	yes	yes	2;3	1.9866e-14	152.34	79249000			6	0	0	0	0	0	0	0	0	0	0	0	0	0	0	0	0	0	0	0	0	0	0	0	0	0	0	0	0
KQFGAQANVIGPWIQTK	R	K	M	17	1	1885.02	Q7TPR4	Q7TPR4	633	649	Actn1	Alpha-actinin-1	yes	yes	3	0.00021643	74.428	17947000			1	0	0	0	0	0	0	0	0	0	0	0	0	0	0	0	0	0	0	0	0	0	0	0	0	0	0	0	0
LAILGIHNEVSK	R	K	I	12	0	1292.75	Q7TPR4	Q7TPR4	566	577	Actn1	Alpha-actinin-1	yes	yes	2;3	0.00085259	104.79	380200000			14	0	834890	0	0	0	11621000	0	6124900	0	0	0	0	0	0	0	0	0	0	0	0	0	0	0	0	0	0	15550000	0
LLETIDQLYLEYAK	K	K	R	14	0	1710.91	Q7TPR4	Q7TPR4	503	516	Actn1	Alpha-actinin-1	yes	yes	2;3	1.1059e-06	156.58	129410000			10	0	0	0	0	0	0	0	0	0	0	0	0	0	0	0	0	0	0	0	0	0	0	0	0	0	0	0	0
MLDAEDIVGTARPDEK	K	K	A	16	1	1758.85	Q7TPR4	Q7TPR4	221	236	Actn1	Alpha-actinin-1	yes	yes	3	0.00013019	103.61	423250000			8	0	0	0	0	0	0	0	0	0	0	0	0	0	0	0	0	0	0	0	0	0	0	0	0	0	0	0	0
MVSDINNAWGCLEQAEK	R	K	G	17	0	1963.88	Q7TPR4	Q7TPR4	360	376	Actn1	Alpha-actinin-1	yes	yes	2	1.3049e-66	190.78	0			1	0	0	0	0	0	0	0	0	0	0	0	0	0	0	0	0	0	0	0	0	0	0	0	0	0	0	0	0
NVNIQNFHISWK	K	K	D	12	0	1498.77	Q7TPR4	Q7TPR4	163	174	Actn1	Alpha-actinin-1	yes	yes	3	0.0018536	72.937	53851000			2	0	0	0	0	0	0	0	0	0	0	0	0	0	0	0	0	0	0	0	0	0	0	0	0	0	0	0	0
NYITEDELR	K	R	R	9	0	1151.55	Q7TPR4	Q7TPR4	841	849	Actn1	Alpha-actinin-1	yes	yes	2	0.0016847	105.57	188490000			7	0	0	0	0	0	0	0	0	0	0	0	0	0	0	0	0	0	0	0	0	0	0	0	0	0	0	0	0
QFGAQANVIGPWIQTK	K	K	M	16	0	1756.93	Q7TPR4	Q7TPR4	634	649	Actn1	Alpha-actinin-1	yes	yes	2	4.4154e-12	160.56	97219000			5	0	0	0	0	0	0	0	0	0	0	0	0	0	0	0	0	0	0	0	0	0	0	0	0	0	0	0	0
QKDYETATLSEIK	R	K	A	13	1	1524.77	Q7TPR4	Q7TPR4	419	431	Actn1	Alpha-actinin-1	yes	yes	2;3	0.017635	95.477	61998000			3	0	0	0	0	0	0	0	0	0	0	0	0	0	0	0	0	0	0	0	0	0	0	0	0	0	0	0	0
RDQALTEEHAR	R	R	Q	11	1	1324.65	Q7TPR4	Q7TPR4	614	624	Actn1	Alpha-actinin-1	yes	yes	3	1.296e-06	164.9	300850000			8	0	0	0	0	489220	0	0	0	0	0	0	0	0	0	0	0	0	0	0	0	0	0	0	0	0	0	0	0
VEQIAAIAQELNELDYYDSPSVNAR	R	R	C	25	0	2807.36	Q7TPR4	Q7TPR4	451	475	Actn1	Alpha-actinin-1	yes	yes	2;3	3.3075e-42	155.11	38384000			3	0	0	0	0	0	0	0	0	0	0	0	0	0	0	0	0	0	0	0	0	0	0	0	0	0	0	0	0
VLAVNQENEQLMEDYEK	K	K	L	17	0	2050.95	Q7TPR4	Q7TPR4	265	281	Actn1	Alpha-actinin-1	yes	yes	2	8.5751e-115	221.8	188290000			10	0	0	0	0	0	0	0	0	0	0	0	0	0	0	0	0	0	0	0	0	0	0	0	0	0	0	0	0
VPENTMHAMQQK	R	K	L	12	0	1412.65	Q7TPR4	Q7TPR4	301	312	Actn1	Alpha-actinin-1	yes	yes	3	0.043855	36	15480000			1	0	0	0	0	0	0	0	0	0	0	0	0	0	0	0	0	0	0	0	0	0	0	0	0	0	0	0	0
AGTQIENIEEDFR	K	R	D	13	0	1520.71	Q7TPR4;Q9JI91	Q7TPR4	48	60	Actn1;Actn2	Alpha-actinin-1;Alpha-actinin-2	no	no	2	1.0924e-06	166.86	84474000			2	0	0	0	0	0	0	0	0	0	0	0	0	0	0	0	0	0	0	0	0	0	0	0	0	0	0	0	0
KAGTQIENIEEDFR	R	R	D	14	1	1648.81	Q7TPR4;Q9JI91	Q7TPR4	47	60	Actn1;Actn2	Alpha-actinin-1;Alpha-actinin-2	no	no	2;3	0.00089119	72.898	98582000			2	0	0	0	0	0	0	0	0	0	0	0	0	0	0	0	0	0	0	0	0	0	0	0	0	0	0	0	0
LVSIGAEEIVDGNVK	K	K	M	15	0	1541.83	Q7TPR4;Q9JI91	Q7TPR4	107	121	Actn1;Actn2	Alpha-actinin-1;Alpha-actinin-2	no	no	2	7.7553e-08	122.42	57083000			6	0	0	0	0	0	0	0	0	0	0	0	0	0	0	0	0	0	0	0	0	0	0	0	0	0	0	0	0
TIPWLENR	R	R	V	8	0	1027.55	Q7TPR4;Q9JI91	Q7TPR4	293	300	Actn1;Actn2	Alpha-actinin-1;Alpha-actinin-2	no	no	2	0.0063155	96.285	151010000			5	0	0	0	0	0	0	0	0	0	0	0	0	0	0	0	0	0	0	0	0	0	0	0	0	0	0	0	0
ASTHETWAYGK	K	K	E	11	0	1249.57	Q9JI91	Q9JI91	410	420	Actn2	Alpha-actinin-2	yes	yes	3	0.042107	35.737	19359000			1	0	0	0	0	0	0	0	0	0	0	0	0	0	0	0	0	0	0	0	0	0	0	0	0	0	0	0	0
ATLPEADGER	K	R	Q	10	0	1057.5	Q9JI91	Q9JI91	563	572	Actn2	Alpha-actinin-2	yes	yes	2	0.0024156	76.679	14407000			2	0	0	0	0	0	0	0	0	0	0	0	0	0	0	0	0	0	0	0	0	0	0	0	0	0	0	0	0
DGLGLCALIHR	K	R	H	11	0	1223.64	Q9JI91	Q9JI91	182	192	Actn2	Alpha-actinin-2	yes	yes	2;3	0.00068132	104.01	145820000			4	0	0	0	0	0	0	0	0	0	0	0	0	0	0	0	0	0	0	0	0	0	0	0	0	0	0	0	0
DQSLQEELAR	R	R	Q	10	0	1187.58	Q9JI91	Q9JI91	622	631	Actn2	Alpha-actinin-2	yes	yes	2	0.00092678	105.4	297710000			4	0	0	0	0	0	0	0	0	0	0	0	0	0	0	0	0	0	0	0	0	0	0	0	0	0	0	0	0
DYESASLTEVR	K	R	A	11	0	1268.59	Q9JI91	Q9JI91	428	438	Actn2	Alpha-actinin-2	yes	yes	2	0.00066093	116.3	274570000			5	0	0	0	0	0	0	0	0	0	0	0	0	0	0	0	0	0	0	0	0	0	0	0	0	0	0	0	0
ELPPDQAQYCIK	R	K	R	12	0	1460.7	Q9JI91	Q9JI91	853	864	Actn2	Alpha-actinin-2	yes	yes	2	0.0025913	82.749	0			2	0	0	0	0	0	0	0	0	0	0	0	0	0	0	0	0	0	0	0	0	0	0	0	0	0	0	0	0
ETADTDTAEQVIASFR	R	R	I	16	0	1752.82	Q9JI91	Q9JI91	821	836	Actn2	Alpha-actinin-2	yes	yes	2	2.2516e-16	171.57	78762000			5	0	0	0	0	0	0	0	0	0	0	0	0	0	0	0	0	0	0	0	0	0	0	0	0	0	0	0	0
GITQEQMNEFR	K	R	A	11	0	1351.62	Q9JI91	Q9JI91	749	759	Actn2	Alpha-actinin-2	yes	yes	2	3.9494e-05	143.03	217440000			6	0	0	0	0	0	0	0	0	0	0	0	0	0	0	0	0	0	0	0	0	0	0	0	0	0	0	0	0
ILASDKPYILAEELR	R	R	R	15	1	1729.96	Q9JI91	Q9JI91	837	851	Actn2	Alpha-actinin-2	yes	yes	3	1.1342e-06	120.66	235040000			5	0	0	0	0	0	0	0	0	0	0	0	0	0	0	0	0	0	0	0	0	0	0	0	0	0	0	0	0
ILASDKPYILAEELRR	R	R	E	16	2	1886.06	Q9JI91	Q9JI91	837	852	Actn2	Alpha-actinin-2	yes	yes	4	0.00013402	99.747	102000000			5	0	0	0	0	0	0	0	0	0	0	0	0	0	0	0	0	0	0	0	0	0	0	0	0	0	0	0	0
ISSSNPYSTVTMDELR	R	R	N	16	0	1798.84	Q9JI91	Q9JI91	593	608	Actn2	Alpha-actinin-2	yes	yes	2	1.074e-51	209.19	237410000			4	0	0	0	0	0	0	0	0	0	0	0	0	0	0	0	0	0	0	0	0	0	0	0	0	0	0	0	0
LASELLEWIR	R	R	R	10	0	1228.68	Q9JI91	Q9JI91	289	298	Actn2	Alpha-actinin-2	no	no	2	6.6835e-28	195.17	98234000			3	0	0	0	0	0	0	0	0	0	0	0	0	0	0	0	0	0	0	0	0	0	0	0	0	0	0	0	0
LLETIDQLHLEFAK	K	K	R	14	0	1668.91	Q9JI91	Q9JI91	510	523	Actn2	Alpha-actinin-2	yes	yes	3	0.004474	57.328	6888000			1	0	0	0	0	0	0	0	0	0	0	0	0	0	0	0	0	0	0	0	0	0	0	0	0	0	0	0	0
MLDAEDIVNTPKPDER	K	R	A	16	1	1841.88	Q9JI91	Q9JI91	228	243	Actn2	Alpha-actinin-2	yes	yes	2;3	2.2042e-10	162.97	194230000			2	0	0	0	0	0	0	0	0	0	0	0	0	0	0	0	0	0	0	0	0	0	0	0	0	0	0	0	0
MVSDIAGAWQR	K	R	L	11	0	1232.6	Q9JI91	Q9JI91	367	377	Actn2	Alpha-actinin-2	yes	yes	2	0.011618	64.711	12543000			2	0	0	0	0	0	0	0	0	0	0	0	0	0	0	0	0	0	0	0	0	0	0	0	0	0	0	0	0
NVNIQNFHTSWK	R	K	D	12	0	1486.73	Q9JI91	Q9JI91	170	181	Actn2	Alpha-actinin-2	yes	yes	2;3	0.0003012	150.61	268570000			4	0	0	0	0	0	0	0	0	0	0	0	0	0	0	0	0	0	0	0	0	0	0	0	0	0	0	0	0
QLVPVRDQSLQEELAR	K	R	Q	16	1	1880.01	Q9JI91	Q9JI91	616	631	Actn2	Alpha-actinin-2	yes	yes	3	0.0078892	44.734	3257800			2	0	0	0	0	0	0	0	0	0	0	0	0	0	0	0	0	0	0	0	0	0	0	0	0	0	0	0	0
QSILAIQNEVEK	R	K	V	12	0	1370.74	Q9JI91	Q9JI91	573	584	Actn2	Alpha-actinin-2	yes	yes	2	0.00094092	113.69	237560000			3	0	0	0	0	0	0	0	0	0	0	0	0	0	0	0	0	0	0	0	0	0	0	0	0	0	0	0	0
SSIQITGALEDQMNQLK	R	K	Q	17	0	1874.94	Q9JI91	Q9JI91	663	679	Actn2	Alpha-actinin-2	yes	yes	2	8.1026e-05	101.53	54743000			1	0	0	0	0	0	0	0	0	0	0	0	0	0	0	0	0	0	0	0	0	0	0	0	0	0	0	0	0
TINEVETQILTR	R	R	D	12	0	1415.76	Q9JI91	Q9JI91	734	745	Actn2	Alpha-actinin-2	yes	yes	2	9.8244e-05	136.48	440380000			8	0	0	0	0	0	0	0	0	0	0	0	0	0	0	0	0	0	0	0	0	0	0	0	0	0	0	0	0
VGWELLLTTIAR	R	R	T	12	0	1370.79	Q9JI91	Q9JI91	722	733	Actn2	Alpha-actinin-2	yes	yes	2	0.0025919	97.813	38813000			1	0	0	0	0	0	0	0	0	0	0	0	0	0	0	0	0	0	0	0	0	0	0	0	0	0	0	0	0
VIQSYSIR	K	R	I	8	0	964.534	Q9JI91	Q9JI91	585	592	Actn2	Alpha-actinin-2	yes	yes	2	0.0039123	112.17	16639000			2	0	0	0	0	0	0	0	0	0	0	0	0	0	0	0	0	0	0	0	0	0	0	0	0	0	0	0	0
VLAVNQENER	K	R	L	10	0	1170.6	Q9JI91	Q9JI91	272	281	Actn2	Alpha-actinin-2	yes	yes	2	0.00029071	116.05	178990000			8	0	0	0	0	0	0	0	0	0	0	0	0	0	0	0	0	0	0	0	0	0	0	2040700	0	0	0	0	0
ACLISLGYDVENDRQGDAEFNR	K	R	I	22	1	2541.16	P57780	P57780	793	814	Actn4	Alpha-actinin-4	yes	yes	3	8.1717e-05	78.987	15946000			3	0	0	0	0	0	0	0	0	0	0	0	0	0	0	0	0	0	0	0	0	0	0	0	0	0	0	0	0
AGTQIENIDEDFR	K	R	D	13	0	1506.7	P57780	P57780	68	80	Actn4	Alpha-actinin-4	yes	yes	2	0.00012265	126.19	83545000			4	0	0	0	0	0	0	0	0	0	0	0	0	0	0	0	0	0	0	0	0	0	0	0	0	0	0	0	0
AGTQIENIDEDFRDGLK	K	K	L	17	1	1919.92	P57780	P57780	68	84	Actn4	Alpha-actinin-4	yes	yes	2;3	1.3423e-39	144.33	461360000			17	0	0	0	0	0	0	0	46872000	0	0	0	0	0	0	0	0	0	0	0	0	0	0	0	0	0	0	0	14127000
ASFNHFDKDHGGALGPEEFK	R	K	A	20	1	2202.01	P57780	P57780	773	792	Actn4	Alpha-actinin-4	yes	yes	3;4	0.00062685	63.857	73906000			2	0	0	0	0	0	0	0	0	0	0	0	0	0	0	0	0	0	0	0	0	0	0	0	0	0	0	0	0
ASIHEAWTDGKEAMLK	K	K	Q	16	1	1785.87	P57780	P57780	423	438	Actn4	Alpha-actinin-4	yes	yes	3	0.024993	35.091	1154500			1	0	0	0	0	0	0	0	0	0	0	0	0	0	0	0	0	0	0	0	0	0	0	0	0	0	0	0	0
DDPVTNLNNAFEVAEK	K	K	Y	16	0	1774.84	P57780	P57780	219	234	Actn4	Alpha-actinin-4	yes	yes	2	8.7326e-57	175.21	75704000			15	0	820850	0	0	0	0	0	0	0	0	0	0	0	0	0	0	0	0	0	0	0	0	0	0	0	0	0	9974700
DDPVTNLNNAFEVAEKYLDIPK	K	K	M	22	1	2504.24	P57780	P57780	219	240	Actn4	Alpha-actinin-4	yes	yes	3	0.00079702	49.528	850260			1	0	0	0	0	0	850260	0	0	0	0	0	0	0	0	0	0	0	0	0	0	0	0	0	0	0	0	0	0
DGLAFNALIHR	K	R	H	11	0	1225.66	P57780	P57780	195	205	Actn4	Alpha-actinin-4	yes	yes	2;3	0.00016306	114.39	169210000			17	0	0	0	0	0	0	0	0	0	0	0	0	0	0	0	0	0	0	0	0	0	0	0	0	0	0	16011000	940550
DHALLEEQSK	R	K	Q	10	0	1168.57	P57780	P57780	635	644	Actn4	Alpha-actinin-4	yes	yes	2	0.0025007	92.051	2532900			1	0	0	0	0	0	0	0	0	0	0	0	0	0	0	0	0	0	0	0	0	0	0	0	0	0	0	0	0
DYETATLSDIK	R	K	A	11	0	1254.6	P57780	P57780	441	451	Actn4	Alpha-actinin-4	yes	yes	2	0.00027158	130.66	193690000			7	0	0	0	0	0	0	0	0	0	0	0	0	0	0	0	0	0	0	0	0	0	0	0	0	0	0	39533000	0
EAILAIHK	R	K	E	8	0	893.533	P57780	P57780	586	593	Actn4	Alpha-actinin-4	yes	yes	2	0.0404	69.176	3566400			1	0	0	0	0	0	0	0	0	0	0	0	0	0	0	0	0	0	0	0	0	0	0	0	0	0	0	0	0
ETTDTDTADQVIASFK	R	K	V	16	0	1740.81	P57780	P57780	839	854	Actn4	Alpha-actinin-4	yes	yes	2;3	5.468e-141	244.18	748660000			29	0	1779000	0	0	0	0	0	0	0	0	0	0	0	0	0	0	0	0	0	0	0	950300	0	0	0	0	93540000	19519000
GISQEQMQEFR	K	R	A	11	0	1351.62	P57780	P57780	762	772	Actn4	Alpha-actinin-4	yes	yes	2	3.1787e-39	208.03	549230000			18	0	0	0	0	0	0	0	18860000	0	0	0	0	0	0	0	0	0	0	0	0	0	0	0	0	0	0	0	3356300
HRPELIEYDK	R	K	L	10	1	1298.66	P57780	P57780	206	215	Actn4	Alpha-actinin-4	yes	yes	2;3	0.00053852	97.195	241310000			4	0	0	0	0	0	0	0	0	0	0	0	0	0	0	0	0	0	0	0	0	0	0	0	0	0	0	0	0
HRPELIEYDKLR	R	R	K	12	2	1567.85	P57780	P57780	206	217	Actn4	Alpha-actinin-4	yes	yes	4	0.021627	45.115	66666000			3	0	0	0	0	0	0	0	0	0	0	0	0	0	0	0	0	0	0	0	0	0	0	0	0	0	0	0	0
ICDQWDNLGSLTHSR	K	R	R	15	0	1800.82	P57780	P57780	499	513	Actn4	Alpha-actinin-4	yes	yes	2;3	0.000202	98.328	627070000			11	0	0	0	0	0	0	0	0	0	0	0	0	0	0	0	0	0	0	0	0	0	0	0	0	0	0	0	14014000
ICDQWDNLGSLTHSRR	K	R	E	16	1	1956.92	P57780	P57780	499	514	Actn4	Alpha-actinin-4	yes	yes	4	0.0032348	48.823	484550			1	0	0	0	0	0	0	0	0	0	0	0	0	0	0	0	0	0	0	0	0	0	0	0	0	0	0	0	0
IMSVVDPNHSGLVTFQAFIDFMSR	R	R	E	24	0	2710.32	P57780	P57780	815	838	Actn4	Alpha-actinin-4	yes	yes	3	0.015034	26.13	2540000			1	0	0	0	0	0	0	0	0	0	0	0	0	0	0	0	0	0	0	0	0	0	0	0	0	0	0	0	0
KAGTQIENIDEDFRDGLK	R	K	L	18	2	2048.02	P57780	P57780	67	84	Actn4	Alpha-actinin-4	yes	yes	3;4	0.00013867	87.352	165590000			7	0	0	0	0	0	0	0	0	0	0	0	0	0	0	0	0	0	0	0	0	0	0	0	0	0	0	0	0
KDDPVTNLNNAFEVAEK	R	K	Y	17	1	1902.93	P57780	P57780	218	234	Actn4	Alpha-actinin-4	yes	yes	2;3	0	317.26	397480000			16	0	0	0	0	0	0	0	0	0	0	0	0	0	0	0	0	0	0	0	0	0	0	0	0	0	0	0	9802400
LSGSNPYTTVTPQIINSK	K	K	W	18	0	1919	P57780	P57780	606	623	Actn4	Alpha-actinin-4	yes	yes	2;3	5.6403e-86	225.13	898260000			46	0	0	0	0	0	0	0	0	0	0	0	0	0	0	0	0	0	0	0	0	0	3147700	2736200	0	5122400	17591000	70940000	26455000
LSGSNPYTTVTPQIINSKWEK	K	K	V	21	1	2362.22	P57780	P57780	606	626	Actn4	Alpha-actinin-4	yes	yes	3	0.0087502	37.09	3153100			2	0	0	0	0	0	0	0	0	0	0	0	0	0	0	0	0	0	0	0	0	0	0	0	0	0	0	0	0
LVSIGAEEIVDGNAK	K	K	M	15	0	1513.8	P57780	P57780	127	141	Actn4	Alpha-actinin-4	yes	yes	2	9.3254e-07	147.19	163570000			16	0	0	0	0	0	0	0	0	0	0	0	0	0	0	0	0	0	0	0	0	0	2939800	0	0	0	0	0	14755000
MAPYQGPDAAPGALDYK	R	K	S	17	0	1763.82	P57780	P57780	884	900	Actn4	Alpha-actinin-4	yes	yes	2	6.577e-17	153.39	133440000			9	0	0	0	0	0	0	0	0	0	0	0	0	0	0	0	0	0	0	0	0	0	0	0	0	0	0	0	1218400
MLDAEDIVNTARPDEK	K	K	A	16	1	1815.87	P57780	P57780	241	256	Actn4	Alpha-actinin-4	yes	yes	3	0.005023	63.681	92371000			2	0	0	0	0	0	0	0	0	0	0	0	0	0	0	0	0	0	0	0	0	0	0	0	0	0	0	0	0
MVSDINNGWQHLEQAEK	R	K	G	17	0	1997.93	P57780	P57780	380	396	Actn4	Alpha-actinin-4	yes	yes	3	5.554e-05	99.392	105970000			1	0	0	0	0	0	0	0	0	0	0	0	0	0	0	0	0	0	0	0	0	0	0	0	0	0	0	0	0
NFITAEELR	K	R	R	9	0	1091.56	P57780	P57780	861	869	Actn4	Alpha-actinin-4	yes	yes	2	0.002805	91.318	166500000			4	0	0	0	0	0	0	0	0	0	0	0	0	0	0	0	0	0	0	0	0	0	0	0	0	0	0	0	1931500
NVNVQNFHISWK	K	K	D	12	0	1484.75	P57780	P57780	183	194	Actn4	Alpha-actinin-4	yes	yes	2;3	0.00059777	103.22	344160000			12	0	0	0	0	0	0	0	0	17859000	0	0	0	0	0	0	0	0	0	0	0	0	0	0	0	0	0	0	0
QFASQANMVGPWIQTK	R	K	M	16	0	1804.89	P57780	P57780	654	669	Actn4	Alpha-actinin-4	yes	yes	2	8.7604e-07	110.64	22794000			6	0	0	0	0	0	0	0	0	0	0	0	0	0	0	0	0	0	0	0	0	0	0	0	0	0	0	0	0
QLETIDQLHLEYAK	K	K	R	14	0	1699.88	P57780	P57780	523	536	Actn4	Alpha-actinin-4	yes	yes	2;3	3.4701e-19	134.75	419730000			18	0	0	0	0	0	0	0	16214000	0	0	0	0	0	0	0	0	0	0	0	0	0	0	0	0	0	0	0	16154000
QLETIDQLHLEYAKR	K	R	A	15	1	1855.98	P57780	P57780	523	537	Actn4	Alpha-actinin-4	yes	yes	4	0.00050607	70.281	10148000			3	0	0	0	0	0	0	0	0	0	0	0	0	0	0	0	0	0	0	0	0	0	0	0	0	0	0	0	2277200
RDHALLEEQSK	K	K	Q	11	1	1324.67	P57780	P57780	634	644	Actn4	Alpha-actinin-4	yes	yes	2;3	0.00024071	130.56	73878000			8	0	0	0	0	0	0	0	0	0	0	0	0	0	0	0	0	0	0	0	0	0	0	0	0	0	0	0	2317600
SFSTALYGESDL	K	L	-	12	0	1288.58	P57780	P57780	901	912	Actn4	Alpha-actinin-4	yes	yes	2	5.5024e-23	155.58	15707000			2	0	0	0	0	0	0	0	0	0	0	0	0	0	0	0	0	0	0	0	0	0	0	0	0	0	0	12708000	0
SIVDYKPSLDLLEQQHQLIQEALIFDNK	R	K	H	28	1	3296.73	P57780	P57780	697	724	Actn4	Alpha-actinin-4	yes	yes	4	8.1454e-11	79.395	11823000			3	0	0	0	0	0	0	0	0	0	0	0	0	0	0	0	0	0	0	0	0	0	0	0	0	0	0	0	6478800
STLPDADRER	K	R	E	10	1	1158.56	P57780	P57780	576	585	Actn4	Alpha-actinin-4	yes	yes	2;3	0.0017925	100.02	236920000			7	0	0	0	0	0	0	0	0	0	0	0	0	0	0	0	0	0	0	0	0	0	0	0	0	0	0	90679000	2775100
TEKQLETIDQLHLEYAK	K	K	R	17	1	2058.06	P57780	P57780	520	536	Actn4	Alpha-actinin-4	yes	yes	3	0.085843	24.041	592540			1	0	0	0	0	0	0	0	0	0	0	0	0	0	0	0	0	0	0	0	0	0	0	0	0	0	0	0	0
TIPWLEDRVPQK	R	K	T	12	1	1480.8	P57780	P57780	313	324	Actn4	Alpha-actinin-4	yes	yes	3	0.0022539	75.115	80822000			9	0	0	0	0	0	0	0	0	0	0	0	0	0	0	0	0	0	0	0	0	0	0	0	0	0	0	0	0
VEQIAAIAQELNELDYYDSHNVNTR	R	R	C	25	0	2904.39	P57780	P57780	471	495	Actn4	Alpha-actinin-4	yes	yes	3	9.7e-31	130.6	125340000			4	0	0	0	0	0	0	0	0	0	0	0	0	0	0	0	0	0	0	0	0	0	0	0	0	0	0	0	0
VLAGDKNFITAEELR	K	R	R	15	1	1674.89	P57780	P57780	855	869	Actn4	Alpha-actinin-4	yes	yes	2;3	1.5151e-05	115.82	192390000			8	0	0	0	0	0	0	0	0	0	0	0	0	0	0	0	0	0	0	0	0	0	0	0	0	0	0	0	0
VLAGDKNFITAEELRR	K	R	E	16	2	1831	P57780	P57780	855	870	Actn4	Alpha-actinin-4	yes	yes	3;4	1.49e-10	124.78	228080000			14	0	0	0	0	0	0	0	0	0	0	0	0	0	0	0	0	0	0	0	0	0	0	0	0	0	0	0	0
VLAVNQENEHLMEDYER	K	R	L	17	0	2087.96	P57780	P57780	285	301	Actn4	Alpha-actinin-4	yes	yes	2;3	7.9488e-34	153.39	485180000			18	0	0	0	0	0	0	0	0	0	0	0	0	0	0	0	0	0	0	0	0	0	0	0	0	0	0	0	6393100
VQQLVPK	K	K	R	7	0	810.496	P57780	P57780	627	633	Actn4	Alpha-actinin-4	yes	yes	2	0.026123	99.384	17286000			2	0	0	0	0	0	0	0	0	0	0	0	0	0	0	0	0	0	0	0	0	0	0	4278900	0	0	0	0	0
AIMTYVSSFYHAFSGAQK	K	K	A	18	0	2006.96	P57780;Q7TPR4	P57780	257	274	Actn4;Actn1	Alpha-actinin-4;Alpha-actinin-1	no	no	3	0.069288	20.939	751010			1	0	0	0	0	0	0	0	0	0	0	0	0	0	0	0	0	0	0	0	0	0	0	0	0	0	0	0	0
ALDFIASK	K	K	G	8	0	863.475	P57780;Q7TPR4	P57780	116	123	Actn4;Actn1	Alpha-actinin-4;Alpha-actinin-1	no	no	2	0.0056858	101.28	266480000			7	0	0	0	0	0	0	0	0	0	0	0	0	0	0	0	0	0	0	0	0	0	0	0	0	0	0	56129000	0
ELPPDQAEYCIAR	R	R	M	13	0	1560.72	P57780;Q7TPR4	P57780	871	883	Actn4;Actn1	Alpha-actinin-4;Alpha-actinin-1	no	no	2	0.00012317	135.55	621160000			60	0	829400	0	0	0	16094000	0	0	0	0	0	0	0	0	0	0	0	0	0	0	0	0	1090000	0	0	0	0	3734900
LASDLLEWIR	R	R	R	10	0	1214.67	P57780;Q7TPR4	P57780	302	311	Actn4;Actn1	Alpha-actinin-4;Alpha-actinin-1	no	no	2	2.8909e-32	214.12	1100600000			34	0	0	0	0	0	0	0	0	0	0	0	0	0	0	0	0	0	0	0	0	0	0	0	0	0	13943000	0	23179000
LASDLLEWIRR	R	R	T	11	1	1370.77	P57780;Q7TPR4	P57780	302	312	Actn4;Actn1	Alpha-actinin-4;Alpha-actinin-1	no	no	3	3.5612e-06	159.94	66471000			6	0	0	0	0	0	0	0	0	0	0	0	0	0	0	0	0	0	0	0	0	0	0	0	0	0	0	0	0
LDHLAEK	R	K	F	7	0	824.439	P57780;Q7TPR4	P57780	412	418	Actn4;Actn1	Alpha-actinin-4;Alpha-actinin-1	no	no	2	0.02181	108.7	3690100			1	0	0	0	0	0	0	0	0	0	0	0	0	0	0	0	0	0	0	0	0	0	0	0	0	0	0	0	0
LDHLAEKFR	R	R	Q	9	1	1127.61	P57780;Q7TPR4	P57780	412	420	Actn4;Actn1	Alpha-actinin-4;Alpha-actinin-1	no	no	3	0.0094742	60.518	544540			1	0	0	0	0	0	0	0	0	0	0	0	0	0	0	0	0	0	0	0	0	0	0	0	0	0	0	0	0
LERLDHLAEKFR	R	R	Q	12	2	1525.84	P57780;Q7TPR4	P57780	409	420	Actn4;Actn1	Alpha-actinin-4;Alpha-actinin-1	no	no	4	0.037956	38.021	963680000			1	0	0	0	0	0	0	0	0	0	0	0	0	0	0	0	0	0	0	0	0	0	0	0	0	0	0	0	0
LSNRPAFMPSEGR	R	R	M	13	1	1460.72	P57780;Q7TPR4	P57780	367	379	Actn4;Actn1	Alpha-actinin-4;Alpha-actinin-1	no	no	3	0.00095334	81.619	116610000			7	0	0	0	0	0	0	0	0	0	0	0	0	0	0	0	0	0	0	0	0	0	0	0	0	0	0	0	0
TINEVENQILTR	R	R	D	12	0	1428.76	P57780;Q7TPR4	P57780	747	758	Actn4;Actn1	Alpha-actinin-4;Alpha-actinin-1	no	no	2;3	9.1197e-152	265.01	1784900000			63	0	0	0	0	0	0	0	0	48028000	0	0	0	0	0	0	0	0	0	0	0	0	0	6421100	0	7922800	46540000	108270000	12024000
VGWEQLLTTIAR	R	R	T	12	0	1385.77	P57780;Q7TPR4	P57780	735	746	Actn4;Actn1	Alpha-actinin-4;Alpha-actinin-1	no	no	2;3	3.2279e-78	232.26	745890000			35	0	0	0	0	0	4031800	0	0	0	0	0	0	0	0	1009400	0	0	0	0	0	0	0	0	0	0	0	0	1525200
CQLEINFNTLQTK	K	K	L	13	0	1607.8	P57780;Q7TPR4;Q9JI91	P57780	352	364	Actn4;Actn1;Actn2	Alpha-actinin-4;Alpha-actinin-1;Alpha-actinin-2	no	no	2	4.9622e-67	224.58	383790000			16	0	0	0	0	0	12612000	0	0	0	0	0	0	0	0	0	0	0	0	0	0	0	0	3254700	0	0	0	0	0
DLLLDPAWEK	R	K	Q	10	0	1198.62	P57780;Q7TPR4;Q9JI91	P57780	42	51	Actn4;Actn1;Actn2	Alpha-actinin-4;Alpha-actinin-1;Alpha-actinin-2	no	no	2	0.028041	61.78	173590000			7	0	0	0	0	0	0	0	0	0	0	0	0	0	0	0	0	688070	0	0	0	0	0	0	0	0	0	0	0
EGLLLWCQR	K	R	K	9	0	1173.6	P57780;Q7TPR4;Q9JI91	P57780	168	176	Actn4;Actn1;Actn2	Alpha-actinin-4;Alpha-actinin-1;Alpha-actinin-2	no	no	2	0.0020993	102.77	78173000			4	0	0	0	0	0	0	0	0	0	0	0	0	0	0	0	0	0	0	0	0	0	0	0	0	0	0	56524000	0
EGLLLWCQRK	K	K	T	10	1	1301.69	P57780;Q7TPR4;Q9JI91	P57780	168	177	Actn4;Actn1;Actn2	Alpha-actinin-4;Alpha-actinin-1;Alpha-actinin-2	no	no	3	0.075964	24.343	362880			1	0	0	0	0	0	0	0	0	0	0	0	0	0	0	0	0	0	0	0	0	0	0	0	0	0	0	0	0
FAIQDISVEETSAK	R	K	E	14	0	1536.77	P57780;Q7TPR4;Q9JI91	P57780	154	167	Actn4;Actn1;Actn2	Alpha-actinin-4;Alpha-actinin-1;Alpha-actinin-2	no	no	2	4.8935e-24	174.77	1593700000			35	0	0	0	0	0	0	0	0	0	0	0	0	0	0	0	0	1849800	0	0	0	31070000	3432500	0	0	6201100	23777000	74645000	7284800
GYEEWLLNEIR	K	R	R	11	0	1420.7	P57780;Q7TPR4;Q9JI91	P57780	397	407	Actn4;Actn1;Actn2	Alpha-actinin-4;Alpha-actinin-1;Alpha-actinin-2	no	no	2;3	2.8816e-13	178.22	658330000			14	0	0	0	0	0	0	0	0	0	0	0	0	0	0	0	0	0	0	0	0	0	0	0	0	0	0	0	0
HEAFESDLAAHQDR	K	R	V	14	0	1624.72	P57780;Q7TPR4;Q9JI91	P57780	457	470	Actn4;Actn1;Actn2	Alpha-actinin-4;Alpha-actinin-1;Alpha-actinin-2	no	no	2;3	7.3621e-05	111.63	134990000			4	0	0	0	0	0	0	0	0	0	0	0	0	0	0	0	0	0	0	0	0	0	0	0	0	0	0	0	0
KHEAFESDLAAHQDR	R	R	V	15	1	1752.82	P57780;Q7TPR4;Q9JI91	P57780	456	470	Actn4;Actn1;Actn2	Alpha-actinin-4;Alpha-actinin-1;Alpha-actinin-2	no	no	2;3;4	2.5589e-06	126.1	748140000			6	0	0	0	0	0	0	0	0	0	0	0	0	0	0	0	0	0	0	0	0	0	0	0	0	0	0	0	0
KTFTAWCNSHLR	R	R	K	12	1	1519.74	P57780;Q7TPR4;Q9JI91	P57780	55	66	Actn4;Actn1;Actn2	Alpha-actinin-4;Alpha-actinin-1;Alpha-actinin-2	no	no	4	0.01077	51.463	15553000			2	0	0	0	0	0	0	0	0	0	0	0	0	0	0	0	0	0	0	0	0	0	0	0	0	0	0	0	0
LEDFRDYRR	K	R	V	9	2	1268.63	P57780;Q7TPR4;Q9JI91	P57780	333	341	Actn4;Actn1;Actn2	Alpha-actinin-4;Alpha-actinin-1;Alpha-actinin-2	no	no	3	0.033948	63.283	12251000			3	0	0	0	0	0	0	0	0	0	0	0	0	0	0	0	0	0	0	0	0	0	0	0	0	0	0	0	0
LMLLLEVISGER	K	R	L	12	0	1371.78	P57780;Q7TPR4;Q9JI91	P57780	85	96	Actn4;Actn1;Actn2	Alpha-actinin-4;Alpha-actinin-1;Alpha-actinin-2	no	no	2	4.5831e-05	125.75	2051400			2	0	0	0	0	0	0	0	0	0	0	0	0	0	0	0	0	0	0	0	0	0	0	0	0	0	0	0	976640
MTLGMIWTIILR	K	R	F	12	0	1446.81	P57780;Q7TPR4;Q9JI91	P57780	142	153	Actn4;Actn1;Actn2	Alpha-actinin-4;Alpha-actinin-1;Alpha-actinin-2	no	no	2	0.00048455	121.83	120120000			8	0	0	0	0	0	0	0	0	0	0	0	0	0	0	0	0	0	0	0	0	0	0	0	0	0	0	0	0
TFTAWCNSHLR	K	R	K	11	0	1391.64	P57780;Q7TPR4;Q9JI91	P57780	56	66	Actn4;Actn1;Actn2	Alpha-actinin-4;Alpha-actinin-1;Alpha-actinin-2	no	no	2;3	3.5559e-08	128.27	347440000			5	0	0	0	0	0	0	0	0	0	0	0	0	0	0	0	0	0	0	0	0	0	0	0	0	0	0	0	0
HTNYTMEHIR	K	R	V	10	0	1300.6	P57780;Q9JI91	P57780	725	734	Actn4;Actn2	Alpha-actinin-4;Alpha-actinin-2	no	no	3	1.9345e-07	160.77	72895000			4	0	0	0	0	0	0	0	0	0	0	0	0	0	0	0	0	0	0	0	0	0	0	0	0	0	0	0	0
ALHKELETQLLEQCTVDTGAAK	K	K	G	22	1	2454.24	Q9QZB7	Q9QZB7	170	191	Actr10	Actin-related protein 10	yes	yes	2;3;4	0	296.17	320940000			15	0	0	0	0	0	0	0	0	0	0	0	0	0	0	0	0	0	0	0	0	0	2968400	1172100	105500000	0	0	0	0
ANCVAWLGGAVFGALQDILGSR	K	R	S	22	0	2274.16	Q9QZB7	Q9QZB7	350	371	Actr10	Actin-related protein 10	yes	yes	2;3	1.983e-40	138.04	97996000			9	0	0	0	0	0	0	0	0	0	0	0	0	0	0	0	0	0	0	0	0	0	0	0	72589000	0	0	0	0
CGFAGETGPR	K	R	C	10	0	1050.46	Q9QZB7	Q9QZB7	27	36	Actr10	Actin-related protein 10	yes	yes	2	7.5013e-08	168.08	2496600000			54	0	0	0	0	0	0	0	0	0	0	0	0	0	0	0	0	0	92131000	57305000	91027000	146730000	23465000	6837400	64972000	0	0	0	0
CIIPSVIK	R	K	R	8	0	928.542	Q9QZB7	Q9QZB7	37	44	Actr10	Actin-related protein 10	yes	yes	2	0.0092081	101.64	1125200000			10	0	0	0	0	0	0	0	0	0	0	0	0	0	0	0	0	0	67981000	0	0	0	0	0	11496000	0	0	0	0
CIIPSVIKR	R	R	A	9	1	1084.64	Q9QZB7	Q9QZB7	37	45	Actr10	Actin-related protein 10	yes	yes	2;3	3.8928e-07	147.19	159900000			12	0	0	0	0	0	0	0	0	0	0	0	0	0	0	0	0	0	0	0	0	0	3898100	0	49981000	0	0	0	0
DSVVEILFEQDNEEK	R	K	S	15	0	1792.84	Q9QZB7	Q9QZB7	264	278	Actr10	Actin-related protein 10	yes	yes	2;3	2.9868e-164	271.14	1068500000			56	0	0	0	0	0	0	0	0	0	0	0	0	0	0	0	0	0	0	23643000	81908000	212740000	0	0	14692000	0	0	0	0
EFIHILYFR	K	R	H	9	0	1236.67	Q9QZB7	Q9QZB7	70	78	Actr10	Actin-related protein 10	yes	yes	2;3	0.0027129	93.561	186370000			5	0	0	0	0	0	0	0	0	0	0	0	0	0	0	0	0	0	0	0	0	0	0	0	0	0	0	0	0
ELETQLLEQCTVDTGAAK	K	K	G	18	0	2004.97	Q9QZB7	Q9QZB7	174	191	Actr10	Actin-related protein 10	yes	yes	2;3	5.627e-264	289.89	4455900000			147	0	0	0	0	0	0	0	0	0	0	0	0	0	0	0	0	0	64494000	55600000	176760000	368040000	50491000	13515000	130600000	0	0	0	2857200
ESLVLPIYEGIPILNCWGALPLGGK	R	K	A	25	0	2708.46	Q9QZB7	Q9QZB7	145	169	Actr10	Actin-related protein 10	yes	yes	2;3	4.5235e-51	154.6	490740000			40	0	0	0	0	0	0	0	0	0	0	0	0	0	0	0	0	0	0	0	24735000	11765000	28616000	65907000	176790000	0	0	0	0
EYYNQTGR	K	R	I	8	0	1029.45	Q9QZB7	Q9QZB7	376	383	Actr10	Actin-related protein 10	yes	yes	2	0.0030663	124.83	882420000			28	0	0	0	0	0	0	0	0	0	0	0	0	0	0	0	0	0	0	0	17205000	0	0	3079700	24121000	0	0	0	0
FNIDGNNER	K	R	P	9	0	1077.48	Q9QZB7	Q9QZB7	231	239	Actr10	Actin-related protein 10	yes	yes	2	0.056968	56.378	9423600			1	0	0	0	0	0	0	0	0	0	0	0	0	0	0	0	0	0	0	0	0	9423600	0	0	0	0	0	0	0
FNIDGNNERPTPPPNVDYPLDGEK	K	K	I	24	1	2697.27	Q9QZB7	Q9QZB7	231	254	Actr10	Actin-related protein 10	yes	yes	2;3;4	1.3162e-92	178.17	4703900000			90	0	0	0	0	0	0	0	0	0	0	0	0	0	0	0	0	0	330120000	28918000	124110000	579970000	18246000	38284000	161130000	0	0	0	6915500
GLQIQAAK	R	K	F	8	0	827.486	Q9QZB7	Q9QZB7	223	230	Actr10	Actin-related protein 10	yes	yes	2	0.0082725	89.673	1841100000			23	0	0	0	0	0	0	0	0	0	0	0	0	0	0	0	0	0	92655000	0	0	157340000	19967000	242330000	55393000	0	0	0	0
GQSLPSVMGSVPEGVLEDIK	K	K	V	20	0	2041.04	Q9QZB7	Q9QZB7	192	211	Actr10	Actin-related protein 10	yes	yes	2	1.9529e-09	109.79	1113900000			30	0	0	0	0	0	0	0	0	0	0	0	0	0	0	0	0	0	140750000	0	0	239590000	0	0	0	0	0	0	0
GQSLPSVMGSVPEGVLEDIKVR	K	R	T	22	1	2296.21	Q9QZB7	Q9QZB7	192	213	Actr10	Actin-related protein 10	yes	yes	3;4	2.2533e-12	117.38	525740000			16	0	0	0	0	0	0	0	0	0	0	0	0	0	0	0	0	0	0	0	0	0	13097000	0	462960000	0	0	0	0
HLLVNPR	R	R	D	7	0	847.503	Q9QZB7	Q9QZB7	79	85	Actr10	Actin-related protein 10	yes	yes	2	0.0047171	132.8	831650000			18	0	0	0	0	0	0	0	0	0	0	0	0	0	0	0	0	0	178490000	0	30418000	88984000	9714000	0	68538000	0	0	0	0
IHTPPAK	R	K	A	7	0	762.439	Q9QZB7	Q9QZB7	343	349	Actr10	Actin-related protein 10	yes	yes	2	0.031031	148.07	10492000			2	0	0	0	0	0	0	0	0	0	0	0	0	0	0	0	0	0	0	0	0	0	0	0	0	0	0	0	0
ILHVLGSIR	K	R	D	9	0	1006.63	Q9QZB7	Q9QZB7	255	263	Actr10	Actin-related protein 10	yes	yes	2	0.0058872	84.568	139930000			4	0	0	0	0	0	0	0	0	0	0	0	0	0	0	0	0	0	0	0	0	67030000	0	0	41278000	0	0	0	0
IPDWCSLNNPPLEMMFDVGK	R	K	A	20	0	2362.08	Q9QZB7	Q9QZB7	384	403	Actr10	Actin-related protein 10	yes	yes	2;3	2.4342e-102	191.49	180740000			21	0	0	0	0	0	0	0	0	0	0	0	0	0	0	0	0	0	0	0	0	28952000	0	0	21559000	0	0	0	0
KQLAENLVIIGGTSMLPGFLHR	R	R	L	22	1	2393.33	Q9QZB7	Q9QZB7	297	318	Actr10	Actin-related protein 10	yes	yes	4	0.00025312	58.914	2154600			2	0	0	0	0	0	0	0	0	0	0	0	0	0	0	0	0	0	0	0	0	0	0	0	0	0	0	0	0
PLYEGLGSGGEK	M	K	T	12	0	1205.59	Q9QZB7	Q9QZB7	2	13	Actr10	Actin-related protein 10	yes	yes	2	9.0968e-05	138.22	3574900000			49	0	0	0	0	0	35340000	0	0	0	0	0	0	0	0	0	0	0	330670000	92354000	163330000	267460000	0	6644000	177960000	0	0	0	0
PTPPPNVDYPLDGEK	R	K	I	15	0	1637.79	Q9QZB7	Q9QZB7	240	254	Actr10	Actin-related protein 10	yes	yes	2	0.008119	70.089	48937000			2	0	0	0	0	0	0	0	0	0	0	0	0	0	0	0	0	0	0	0	0	18839000	0	0	0	0	0	0	0
QLAENLVIIGGTSMLPGFLHR	K	R	L	21	0	2265.23	Q9QZB7	Q9QZB7	298	318	Actr10	Actin-related protein 10	yes	yes	3	1.709e-141	211.09	284440000			14	0	0	0	0	0	0	0	0	0	0	0	0	0	0	0	0	0	7732900	0	0	57460000	4400600	0	82605000	0	0	0	0
RGLQIQAAK	K	K	F	9	1	983.588	Q9QZB7	Q9QZB7	222	230	Actr10	Actin-related protein 10	yes	yes	2	0.022065	74.929	16516000			1	0	0	0	0	0	0	0	0	0	0	0	0	0	0	0	0	0	0	0	0	0	0	0	16516000	0	0	0	0
RVVVIESVLCPSHFR	R	R	E	15	1	1796.97	Q9QZB7	Q9QZB7	88	102	Actr10	Actin-related protein 10	yes	yes	3	2.5e-06	101.42	111140000			8	0	0	0	0	0	0	0	0	0	0	0	0	0	0	0	0	0	14096000	0	0	28621000	0	0	20896000	0	0	0	0
SISKEYYNQTGR	R	R	I	12	1	1444.69	Q9QZB7	Q9QZB7	372	383	Actr10	Actin-related protein 10	yes	yes	2;3	0.0019233	102.4	77057000			3	0	0	0	0	0	0	0	0	0	0	0	0	0	0	0	0	0	0	0	0	0	0	0	0	0	0	0	0
SVATLILDSLLQCPIDTR	K	R	K	18	0	2014.08	Q9QZB7	Q9QZB7	279	296	Actr10	Actin-related protein 10	yes	yes	2;3	0	352.23	1882400000			65	0	0	0	0	0	0	0	0	0	0	0	0	0	0	0	0	0	189480000	0	63277000	220000000	12496000	61134000	76002000	0	0	0	0
SVATLILDSLLQCPIDTRK	K	K	Q	19	1	2142.17	Q9QZB7	Q9QZB7	279	297	Actr10	Actin-related protein 10	yes	yes	2;3;4	2.6474e-162	237.59	66971000			18	0	0	0	0	0	0	0	0	0	0	0	0	0	0	0	0	0	0	0	0	0	11086000	2526300	32374000	0	0	0	0
TAVVIDLGEAFTK	K	K	C	13	0	1362.74	Q9QZB7	Q9QZB7	14	26	Actr10	Actin-related protein 10	yes	yes	2	5.7215e-35	174.77	1821100000			85	0	0	0	0	0	0	0	0	0	0	0	0	0	0	0	0	0	161690000	12400000	80092000	304100000	54679000	35910000	186710000	0	0	0	0
TCFVSDLK	R	K	R	8	0	968.464	Q9QZB7	Q9QZB7	214	221	Actr10	Actin-related protein 10	yes	yes	2	0.037819	73.248	93113000			1	0	0	0	0	0	0	0	0	0	0	0	0	0	0	0	0	0	0	0	0	93113000	0	0	0	0	0	0	0
TCFVSDLKR	R	R	G	9	1	1124.56	Q9QZB7	Q9QZB7	214	222	Actr10	Actin-related protein 10	yes	yes	2;3	0.00022176	113.94	790780000			40	0	0	0	0	0	0	0	0	0	0	0	0	0	0	0	0	0	0	0	0	38942000	72905000	3638600	92700000	0	35248000	0	0
VVQYNINTEELYSYLK	K	K	E	16	0	1974.99	Q9QZB7	Q9QZB7	54	69	Actr10	Actin-related protein 10	yes	yes	2;3	5.9015e-93	234.17	775450000			18	0	0	0	0	0	0	0	0	0	0	0	0	0	0	0	0	0	0	0	0	109650000	948530	0	57217000	0	0	0	0
VVVIESVLCPSHFR	R	R	E	14	0	1640.87	Q9QZB7	Q9QZB7	89	102	Actr10	Actin-related protein 10	yes	yes	2;3	5.3022e-63	201.09	1874100000			49	0	0	0	0	0	0	0	0	0	0	0	0	0	0	0	0	0	33073000	0	16875000	362700000	71448000	2276100	37615000	0	0	0	0
ACYLSINPQKDETLETEK	R	K	A	18	1	2138.02	P61164	P61164	221	238	Actr1a	Alpha-centractin	yes	yes	2;3	0	321.34	29503000000			169	0	0	1166500	0	0	29116000	0	37808000	0	0	0	0	0	0	0	0	0	142140000	29451000	103730000	4256700000	156350000	129160000	684020000	4812100	79855000	0	14420000
ACYLSINPQKDETLETEKAQYYLPDGSTIEIGPSR	R	R	F	35	2	3985.93	P61164	P61164	221	255	Actr1a	Alpha-centractin	yes	yes	3;4	4.0401e-163	195.55	109980000			10	0	0	0	0	0	0	0	0	0	0	0	0	0	0	0	0	0	0	0	0	0	3945500	3668000	32147000	0	0	0	0
APELLFRPDLIGEESEGIHEVLVFAIQK	R	K	S	28	1	3148.68	P61164	P61164	258	285	Actr1a	Alpha-centractin	yes	yes	3;4	0	290.72	1064100000			25	0	0	0	0	0	0	0	0	0	0	0	0	0	0	0	0	0	0	0	7239200	96358000	0	0	604130000	0	0	0	0
AQYYLPDGSTIEIGPSR	K	R	F	17	0	1865.92	P61164	P61164	239	255	Actr1a	Alpha-centractin	yes	yes	2;3	9.6068e-116	222.81	20184000000			139	0	0	0	0	0	0	0	0	0	0	0	0	0	0	0	0	0	1438700000	164200000	612120000	1963600000	0	23071000	428210000	0	0	0	0
DETLETEK	K	K	A	8	0	963.44	P61164	P61164	231	238	Actr1a	Alpha-centractin	yes	yes	2	0.0014572	126.67	597760000			26	0	0	0	0	0	0	0	0	0	0	0	0	0	0	0	0	0	0	25917000	33129000	0	0	1718600	20979000	0	0	0	0
DETLETEKAQYYLPDGSTIEIGPSR	K	R	F	25	1	2811.34	P61164	P61164	231	255	Actr1a	Alpha-centractin	yes	yes	2;3	5.0507e-204	233.49	123880000			7	0	0	0	0	0	0	0	0	0	0	0	0	0	0	0	0	0	0	0	0	0	0	0	31852000	0	0	0	0
DQLQTFSEEHPVLLTEAPLNPR	K	R	K	22	0	2533.28	P61164	P61164	97	118	Actr1a	Alpha-centractin	yes	yes	2;3;4	0	489.91	26881000000			223	1999400	4000500	1661600	2299600	0	0	0	0	0	0	0	0	0	0	0	0	0	2886400000	129280000	726580000	3295800000	372650000	110370000	872970000	0	0	0	16880000
DQLQTFSEEHPVLLTEAPLNPRK	K	K	N	23	1	2661.38	P61164	P61164	97	119	Actr1a	Alpha-centractin	yes	yes	3;4	1.9047e-05	90.193	15151000			2	0	0	0	0	0	0	0	0	0	0	0	0	0	0	0	0	0	0	0	0	0	0	0	15151000	0	0	0	0
EGYDFHSSSEFEIVK	K	K	A	15	0	1772.79	P61164	P61164	201	215	Actr1a	Alpha-centractin	yes	yes	2;3	0	342.32	9507300000			124	0	4818500	0	0	0	0	0	0	0	0	0	0	0	0	0	0	0	907550000	31275000	140170000	1344200000	75213000	2371000	623810000	0	0	0	33113000
ESYDVIANQPVVIDNGSGVIK	M	K	A	21	0	2216.13	P61164	P61164	2	22	Actr1a	Alpha-centractin	yes	yes	2	1.0791e-46	154.47	3385900			1	0	0	0	0	0	0	0	0	0	0	0	0	0	0	0	0	0	0	0	0	0	0	0	0	0	0	0	0
EYEEDGAR	K	R	S	8	0	967.388	P61164	P61164	362	369	Actr1a	Alpha-centractin	yes	yes	2	0.0073464	111.01	26804000			20	0	0	0	0	0	0	0	0	0	0	0	0	0	0	0	0	0	0	0	0	0	4451600	2675000	0	0	0	0	0
FRAPELLFRPDLIGEESEGIHEVLVFAIQK	R	K	S	30	2	3451.85	P61164	P61164	256	285	Actr1a	Alpha-centractin	yes	yes	4;5	5.6624e-144	197.14	315370000			22	0	0	0	0	0	2118400	0	0	0	0	0	0	0	0	0	0	0	0	0	0	0	0	0	296160000	0	0	0	1044000
GLLSIRYPMEHGIVK	R	K	D	15	1	1711.94	P61164	P61164	67	81	Actr1a	Alpha-centractin	yes	yes	3;4	0.00014116	83.54	18264000			5	0	0	0	0	0	0	0	0	0	0	0	0	0	0	0	0	0	0	0	0	0	0	0	9757400	0	0	0	0
IDIAGRDVSR	R	R	F	10	1	1100.59	P61164	P61164	183	192	Actr1a	Alpha-centractin	yes	yes	3	0.010855	57.532	3297400			2	0	0	0	0	0	0	0	0	0	0	0	0	0	0	0	0	0	0	0	0	0	0	0	0	0	0	0	0
IRISAPQER	K	R	L	9	1	1068.6	P61164	P61164	328	336	Actr1a	Alpha-centractin	yes	yes	3	0.0095587	60.398	7956100			1	0	0	0	0	0	0	0	0	0	0	0	0	0	0	0	0	0	0	0	0	0	0	0	0	0	0	0	0
IWQYVYSKDQLQTFSEEHPVLLTEAPLNPR	R	R	K	30	1	3600.83	P61164	P61164	89	118	Actr1a	Alpha-centractin	yes	yes	3;4	8.7389e-75	156.08	72548000			8	0	0	0	0	0	0	0	0	0	0	0	0	0	0	0	0	0	0	0	0	0	8381600	3702600	51228000	0	0	0	0
KEGYDFHSSSEFEIVK	R	K	A	16	1	1900.88	P61164	P61164	200	215	Actr1a	Alpha-centractin	yes	yes	2;3;4	1.471e-47	171.52	557100000			14	0	0	0	0	0	0	0	0	0	0	0	0	0	0	0	0	0	170560000	0	0	102440000	1392600	0	102340000	0	0	0	0
KEYEEDGAR	K	R	S	9	1	1095.48	P61164	P61164	361	369	Actr1a	Alpha-centractin	yes	yes	2;3	0.0018393	114.39	41852000			6	0	0	0	0	0	0	0	0	0	0	0	0	0	0	0	0	0	0	0	0	0	0	0	0	0	0	0	0
MESYDVIANQPVVIDNGSGVIK	-	K	A	22	0	2347.17	P61164	P61164	1	22	Actr1a	Alpha-centractin	yes	yes	2;3	1.0646e-206	267.11	4536100000			103	0	0	0	0	0	0	0	0	0	0	0	0	0	0	0	0	0	413640000	4650200	68290000	558790000	110010000	1153100	274820000	0	0	0	0
YPMEHGIVK	R	K	D	9	0	1072.54	P61164	P61164	73	81	Actr1a	Alpha-centractin	yes	yes	2;3	0.0027652	95.741	533260000			14	0	0	0	0	0	0	0	0	0	0	0	0	0	0	0	0	0	192120000	0	0	63508000	0	0	6614300	0	0	0	0
YPMEHGIVKDWNDMER	R	R	I	16	1	2018.9	P61164	P61164	73	88	Actr1a	Alpha-centractin	yes	yes	3;4	5.9724e-10	113.47	61027000			5	0	0	0	0	0	0	0	0	0	0	0	0	0	0	0	0	0	0	0	0	0	0	0	17488000	0	0	0	0
AAEVFFETFNVPALFISMQAVLSLYATGR	R	R	T	29	0	3191.64	P61164;Q8R5C5	P61164	124	152	Actr1a;Actr1b	Alpha-centractin;Beta-centractin	no	no	3	0.023471	30.855	1746800			1	0	0	0	0	0	1021300	0	0	0	0	0	0	0	0	0	0	0	0	0	0	0	0	0	0	0	0	0	0
ACYLSINPQK	R	K	D	10	0	1192.59	P61164;Q8R5C5	P61164	221	230	Actr1a;Actr1b	Alpha-centractin;Beta-centractin	no	no	2	2.1686e-07	166.96	12873000000			86	0	0	0	0	0	0	0	0	0	0	0	0	0	0	0	0	0	652200000	617170000	1052400000	978530000	0	0	0	0	0	0	0
AGFAGDQIPK	K	K	Y	10	0	1002.51	P61164;Q8R5C5	P61164	23	32	Actr1a;Actr1b	Alpha-centractin;Beta-centractin	no	no	1;2	1.948e-06	138.26	48122000000			140	0	0	0	13043000	0	184470000	186670000	84237000	0	0	0	0	0	0	0	0	0	2175700000	821620000	1141700000	4017300000	529900000	198680000	1896000000	0	0	0	35789000
DWNDMER	K	R	I	7	0	964.371	P61164;Q8R5C5	P61164	82	88	Actr1a;Actr1b	Alpha-centractin;Beta-centractin	no	no	2	0.026125	99.375	660150000			12	0	0	0	0	0	0	0	0	0	0	0	0	0	0	0	0	0	299880000	0	0	0	0	0	41904000	0	0	0	0
ISAPQER	R	R	L	7	0	799.419	P61164;Q8R5C5	P61164	330	336	Actr1a;Actr1b	Alpha-centractin;Beta-centractin	no	no	2	4.5554e-56	214.01	7835100000			70	0	0	0	0	0	0	0	0	0	0	0	0	0	0	0	0	0	17915000	27871000	14111000	0	259520000	183630000	426880000	0	0	0	9760500
IWQYVYSK	R	K	D	8	0	1085.55	P61164;Q8R5C5	P61164	89	96	Actr1a;Actr1b	Alpha-centractin;Beta-centractin	no	no	2	0.0063191	104.75	17384000000			111	2300700	0	0	0	0	0	0	0	0	0	0	0	0	0	0	0	0	792690000	179240000	392470000	1746500000	42355000	107600000	874070000	0	82785000	0	14805000
LLSEVKK	R	K	L	7	1	815.512	P61164;Q8R5C5	P61164	314	320	Actr1a;Actr1b	Alpha-centractin;Beta-centractin	no	no	2	0.029847	111.28	410690000			5	0	0	0	0	0	0	0	0	0	0	0	0	0	0	0	0	0	0	0	0	0	146050000	40006000	0	0	0	0	0
LYSTWIGGSILASLDTFK	R	K	K	18	0	1971.04	P61164;Q8R5C5	P61164	337	354	Actr1a;Actr1b	Alpha-centractin;Beta-centractin	no	no	2;3	3.1902e-79	187.74	1408500000			45	0	0	0	0	0	0	0	0	0	0	0	0	0	0	0	0	0	493440000	0	58754000	48308000	0	11138000	184910000	0	0	0	0
LYSTWIGGSILASLDTFKK	R	K	M	19	1	2099.13	P61164;Q8R5C5	P61164	337	355	Actr1a;Actr1b	Alpha-centractin;Beta-centractin	no	no	2;3	2.0237e-178	249.33	3688800000			103	0	0	0	0	0	0	0	0	0	0	0	0	0	0	0	0	0	20856000	0	95222000	140990000	0	28782000	617950000	0	0	0	10072000
RTLFSNIVLSGGSTLFK	R	K	G	17	1	1839.03	P61164;Q8R5C5	P61164	292	308	Actr1a;Actr1b	Alpha-centractin;Beta-centractin	no	no	2;3	3.8793e-42	157.38	317600000			26	0	0	0	0	0	0	0	0	0	0	0	0	0	0	0	0	0	0	0	0	45256000	0	880740	53244000	0	0	0	0
SDMDLRR	K	R	T	7	1	891.423	P61164;Q8R5C5	P61164	286	292	Actr1a;Actr1b	Alpha-centractin;Beta-centractin	no	no	2	0.05503	121.52	223960000			2	0	0	0	0	0	0	0	0	0	0	0	0	0	0	0	0	0	0	0	0	0	0	0	76331000	0	0	0	0
TLFSNIVLSGGSTLFK	R	K	G	16	0	1682.92	P61164;Q8R5C5	P61164	293	308	Actr1a;Actr1b	Alpha-centractin;Beta-centractin	no	no	2;3	0	343.87	24930000000			262	6104100	0	1739600	0	0	0	0	0	0	6203300	10860000	0	0	0	1067100	0	0	1864200000	103820000	1137700000	896600000	516330000	388150000	1992700000	0	19471000	0	60415000
TLFSNIVLSGGSTLFKGFGDR	R	R	L	21	1	2215.16	P61164;Q8R5C5	P61164	293	313	Actr1a;Actr1b	Alpha-centractin;Beta-centractin	no	no	3	0.00031678	74.698	19929000			5	0	0	0	0	0	0	0	0	0	0	0	0	0	0	0	0	0	0	0	13608000	0	0	0	0	0	0	0	0
TTGVVLDSGDGVTHAVPIYEGFAMPHSIMR	R	R	I	30	0	3156.54	P61164;Q8R5C5	P61164	153	182	Actr1a;Actr1b	Alpha-centractin;Beta-centractin	no	no	3;4;5	5.6749e-255	239.26	2114900000			43	0	0	0	0	0	0	99620000	0	0	0	0	0	0	0	0	0	0	159410000	0	0	136630000	28815000	0	219460000	0	0	0	8250400
YCFPNYVGR	K	R	P	9	0	1174.52	P61164;Q8R5C5	P61164	33	41	Actr1a;Actr1b	Alpha-centractin;Beta-centractin	no	no	2	2.0018e-06	138.85	17578000000			69	0	0	0	0	0	0	0	0	0	0	0	0	0	0	0	0	0	0	138450000	332570000	2772600000	7165400	2838500	60983000	0	0	0	0
YCFPNYVGRPK	K	K	H	11	1	1399.67	P61164;Q8R5C5	P61164	33	43	Actr1a;Actr1b	Alpha-centractin;Beta-centractin	no	no	2;3	1.0685e-07	144.65	19984000000			141	4274300	13774000	2570000	1514200	0	13417000	372120000	0	0	0	11749000	0	0	0	0	0	0	1003500000	91844000	406720000	996690000	168500000	108460000	1163700000	0	0	0	20444000
ACYLSINPQKDEALETEK	R	K	V	18	1	2108.01	Q8R5C5	Q8R5C5	221	238	Actr1b	Beta-centractin	yes	yes	2;3	8.4185e-231	280.87	12475000000			93	0	0	0	0	0	21407000	0	33521000	0	0	0	0	0	0	0	0	0	0	0	0	1968500000	58605000	40090000	151970000	0	0	0	0
ACYLSINPQKDEALETEKVQYTLPDGSTLDVGPAR	R	R	F	35	2	3877.9	Q8R5C5	Q8R5C5	221	255	Actr1b	Beta-centractin	yes	yes	3;4	1.2136e-92	160.26	279300000			15	0	0	0	0	0	0	0	0	0	0	0	0	0	0	0	0	0	0	0	0	0	61550000	55535000	108040000	0	0	0	0
APELLFQPDLVGDESEGLHEVLAFAIHK	R	K	S	28	0	3073.58	Q8R5C5	Q8R5C5	258	285	Actr1b	Beta-centractin	yes	yes	3;4	2.5506e-74	158.67	1173400000			30	0	0	0	0	0	0	0	0	0	0	0	0	0	0	0	0	0	151930000	0	14341000	109320000	0	3116100	256340000	0	0	0	10300000
DEALETEK	K	K	V	8	0	933.429	Q8R5C5	Q8R5C5	231	238	Actr1b	Beta-centractin	yes	yes	2	0.01179	92.47	42345000			3	0	0	0	0	0	0	0	0	0	0	0	0	0	0	0	0	0	0	0	0	0	0	0	17962000	0	0	0	0
DEALETEKVQYTLPDGSTLDVGPAR	K	R	F	25	1	2703.32	Q8R5C5	Q8R5C5	231	255	Actr1b	Beta-centractin	yes	yes	2;3;4	0	399.04	801310000			13	0	0	0	0	0	0	0	0	0	0	0	0	0	0	0	0	0	0	0	0	0	0	0	142350000	0	0	0	9947600
DQLQTFSEEHPVLLTEAPLNPSK	K	K	N	23	0	2592.31	Q8R5C5	Q8R5C5	97	119	Actr1b	Beta-centractin	yes	yes	2;3;4	0	399.59	17613000000			171	4669400	0	0	3954000	0	0	0	0	0	0	0	0	0	0	0	0	0	1740800000	103380000	465240000	1948000000	141050000	186460000	719020000	0	0	0	3100900
EGADFHTSAEFEVVR	K	R	T	15	0	1692.77	Q8R5C5	Q8R5C5	201	215	Actr1b	Beta-centractin	yes	yes	2;3	2.0172e-203	281.17	1874600000			52	0	2156600	0	0	0	0	0	0	0	0	0	0	0	0	0	0	0	283680000	0	16510000	172840000	11831000	26046000	329110000	0	0	0	3661600
EYEEDGSR	K	R	A	8	0	983.383	Q8R5C5	Q8R5C5	362	369	Actr1b	Beta-centractin	yes	yes	2	0.011202	94.302	6864900			3	0	0	0	0	0	0	0	0	0	0	0	0	0	0	0	0	0	0	0	0	0	0	0	0	0	0	0	0
FRAPELLFQPDLVGDESEGLHEVLAFAIHK	R	K	S	30	1	3376.75	Q8R5C5	Q8R5C5	256	285	Actr1b	Beta-centractin	yes	yes	3;4;5;6	1.068e-164	202.3	848760000			30	0	0	0	0	0	0	0	0	0	0	0	0	0	0	0	0	0	0	0	0	0	0	0	683130000	0	0	0	0
GLLTIRYPMEHGVVR	R	R	D	15	1	1739.95	Q8R5C5	Q8R5C5	67	81	Actr1b	Beta-centractin	yes	yes	3;4	1.5354e-31	163.27	14709000			5	0	0	0	0	0	0	0	0	0	0	0	0	0	0	0	0	0	0	0	0	0	0	0	8483900	0	0	0	0
IWQYVYSKDQLQTFSEEHPVLLTEAPLNPSK	R	K	N	31	1	3659.85	Q8R5C5	Q8R5C5	89	119	Actr1b	Beta-centractin	yes	yes	3;4	1.8662e-19	102.46	40462000			6	0	0	0	0	0	0	0	0	0	0	0	0	0	0	0	0	0	0	0	0	0	0	0	35566000	0	0	0	0
KEGADFHTSAEFEVVR	R	R	T	16	1	1820.87	Q8R5C5	Q8R5C5	200	215	Actr1b	Beta-centractin	yes	yes	2;3	1.7376e-46	163.84	28986000			2	0	0	0	0	0	0	0	0	0	0	0	0	0	0	0	0	0	0	0	0	0	0	0	28986000	0	0	0	0
KEYEEDGSR	K	R	A	9	1	1111.48	Q8R5C5	Q8R5C5	361	369	Actr1b	Beta-centractin	yes	yes	2;3	0.0076845	96.034	26687000			1	0	0	0	0	0	0	0	0	0	0	0	0	0	0	0	0	0	0	0	0	0	0	0	0	0	0	0	0
MESYDIIANQPVVIDNGSGVIK	-	K	A	22	0	2361.19	Q8R5C5	Q8R5C5	1	22	Actr1b	Beta-centractin	yes	yes	2;3	6.7082e-199	242.26	2683900000			83	0	0	0	0	0	0	0	0	0	0	0	0	0	0	0	0	0	234390000	0	58836000	282440000	24009000	0	240010000	0	0	0	0
VDIAGRDVSR	R	R	Y	10	1	1086.58	Q8R5C5	Q8R5C5	183	192	Actr1b	Beta-centractin	yes	yes	3	0.0057866	64.82	11661000			2	0	0	0	0	0	0	0	0	0	0	0	0	0	0	0	0	0	0	0	0	0	0	0	0	0	0	0	0
VMAGALEGDLFIGPK	R	K	A	15	0	1516.8	Q8R5C5	Q8R5C5	47	61	Actr1b	Beta-centractin	yes	yes	2;3	8.3099e-73	207.29	5029100000			65	0	0	0	0	0	0	0	0	0	0	0	0	0	0	0	0	0	1819800000	0	74428000	106040000	745360	0	183430000	0	0	0	18726000
VQYTLPDGSTLDVGPAR	K	R	F	17	0	1787.91	Q8R5C5	Q8R5C5	239	255	Actr1b	Beta-centractin	yes	yes	2;3	2.8194e-78	205.72	14443000000			128	0	0	0	5050000	12100000	17168000	0	0	0	0	0	0	0	0	0	0	0	925160000	159660000	518390000	852750000	191010000	266620000	203680000	0	22511000	0	6308900
YPMEHGVVR	R	R	D	9	0	1086.53	Q8R5C5	Q8R5C5	73	81	Actr1b	Beta-centractin	yes	yes	2;3	0.0055327	83.206	496410000			15	0	0	0	0	0	0	0	0	0	0	0	0	0	0	0	0	0	105170000	0	0	26848000	0	0	81144000	0	0	0	0
YPMEHGVVRDWNDMER	R	R	I	16	1	2032.89	Q8R5C5	Q8R5C5	73	88	Actr1b	Beta-centractin	yes	yes	3;4	0.019132	40.52	16912000			3	0	0	0	0	0	0	0	0	0	0	0	0	0	0	0	0	0	0	0	0	0	0	0	5757500	0	0	0	0
CGYAGSNFPEHIFPALVGR	K	R	P	19	0	2091	P61161	P61161	20	38	Actr2	Actin-related protein 2	yes	yes	3	8.5463e-06	88.56	57149000			3	0	0	0	0	0	0	0	0	0	0	0	0	0	0	0	0	0	0	0	0	0	0	0	0	0	0	0	0
CGYAGSNFPEHIFPALVGRPIIR	K	R	S	23	1	2570.32	P61161	P61161	20	42	Actr2	Actin-related protein 2	yes	yes	4	2.7993e-05	88.396	150710000			1	0	0	0	0	0	0	39530000	0	0	0	0	0	0	0	0	0	0	0	0	0	0	0	0	3236800	0	0	0	0
DLMVGDEASELR	K	R	S	12	0	1333.62	P61161	P61161	54	65	Actr2	Actin-related protein 2	yes	yes	2	0.0020196	91.549	80406000			4	0	0	0	0	0	0	0	0	0	0	0	0	0	0	0	0	0	0	0	0	0	0	0	0	0	0	0	0
GYAFNHSADFETVR	R	R	M	14	0	1612.73	P61161	P61161	201	214	Actr2	Actin-related protein 2	yes	yes	2;3	1.2121e-17	182.08	978590000			24	0	5975000	1085600	0	0	0	0	0	57875000	0	0	0	0	0	0	0	0	0	0	0	0	0	0	0	0	0	0	0
HIVLSGGSTMYPGLPSR	K	R	L	17	0	1770.91	P61161	P61161	300	316	Actr2	Actin-related protein 2	yes	yes	2;3	2.5536e-09	104.24	68862000			2	0	0	0	0	0	0	0	0	0	0	0	0	0	0	0	0	0	0	0	0	0	0	0	0	0	0	0	0
HLWDYTFGPEK	K	K	L	11	0	1391.65	P61161	P61161	87	97	Actr2	Actin-related protein 2	yes	yes	2	1.6818e-08	169.41	287630000			8	0	1600800	0	0	0	0	0	0	33148000	0	0	0	0	0	0	0	0	0	0	0	0	0	0	0	0	0	0	0
ILLTEPPMNPTK	K	K	N	12	0	1352.74	P61161	P61161	107	118	Actr2	Actin-related protein 2	yes	yes	2	6.6828e-05	123.96	352070000			14	0	1883200	0	0	0	0	0	0	0	0	0	0	0	0	0	0	0	0	0	0	0	0	0	17508000	0	0	62787000	0
KVVVCDNGTGFVK	R	K	C	13	1	1421.73	P61161	P61161	7	19	Actr2	Actin-related protein 2	yes	yes	2;3	0.00027259	133.32	62162000			4	0	0	0	0	0	0	0	0	0	0	0	0	0	0	0	0	0	0	0	0	0	0	0	0	0	0	0	0
LALETTVLVESYTLPDGR	K	R	I	18	0	1976.05	P61161	P61161	233	250	Actr2	Actin-related protein 2	yes	yes	2;3	1.4215e-78	182.02	49258000			6	0	1809400	486820	0	0	0	0	0	0	0	0	0	0	0	0	0	0	0	0	0	0	0	0	6688200	0	0	0	0
LCYVGYNIEQEQK	K	K	L	13	0	1642.77	P61161	P61161	220	232	Actr2	Actin-related protein 2	yes	yes	2	5.2406e-44	194.94	672290000			32	0	3331600	573680	0	0	0	29686000	37919000	0	0	0	0	0	0	0	0	0	0	0	3654400	45956000	0	0	0	0	8389000	0	0
SMLEVNYPMENGIVR	R	R	N	15	0	1750.84	P61161	P61161	66	80	Actr2	Actin-related protein 2	yes	yes	2	0.001383	102.05	47557000			2	0	0	0	0	0	0	0	0	0	0	0	0	0	0	0	0	0	0	0	0	0	0	0	0	0	0	0	0
VGNIEIKDLMVGDEASELR	K	R	S	19	1	2087.06	P61161	P61161	47	65	Actr2	Actin-related protein 2	yes	yes	3	4.3198e-34	143.04	33733000			4	0	0	770350	0	0	0	0	0	0	0	0	0	0	0	0	0	0	0	0	0	0	0	0	3036500	0	0	0	0
VVVCDNGTGFVK	K	K	C	12	0	1293.64	P61161	P61161	8	19	Actr2	Actin-related protein 2	yes	yes	2	0.0047961	85.533	244360000			13	0	0	0	0	0	0	0	0	0	0	12428000	0	0	0	0	0	0	18015000	0	0	0	0	0	0	0	0	0	0
AEPEDHYFLLTEPPLNTPENR	R	R	E	21	0	2481.18	Q99JY9	Q99JY9	103	123	Actr3	Actin-related protein 3	yes	yes	3	2.6101e-05	94.057	166890000			10	0	0	1432100	0	0	0	0	0	0	0	0	0	0	0	0	0	0	0	0	0	0	0	0	0	0	0	0	7587600
AGRLPACVVDCGTGYTK	M	K	L	17	1	1823.87	Q99JY9	Q99JY9	2	18	Actr3	Actin-related protein 3	yes	yes	2;3	5.6671e-34	157.75	138590000			11	0	0	0	0	0	76501000	0	0	0	0	0	0	10473000	0	0	0	0	0	0	0	0	0	0	0	0	0	0	0
DREVGIPPEQSLETAK	R	K	A	16	1	1767.9	Q99JY9	Q99JY9	210	225	Actr3	Actin-related protein 3	yes	yes	2;3	0.0015461	108.66	91008000			8	0	2934500	1136500	0	0	32125000	0	0	0	0	0	0	0	0	0	0	0	0	0	0	0	0	0	0	0	0	0	0
DYEEIGPSICR	K	R	H	11	0	1337.59	Q99JY9	Q99JY9	399	409	Actr3	Actin-related protein 3	yes	yes	2	0.00026858	132.84	304500000			15	0	0	0	0	0	0	0	21785000	0	0	0	0	0	0	0	0	0	0	0	0	0	0	0	0	0	0	0	0
EFNKYDTDGSK	K	K	W	11	1	1302.57	Q99JY9	Q99JY9	241	251	Actr3	Actin-related protein 3	yes	yes	3	0.043345	40.015	5166600			1	0	0	0	0	0	0	0	0	0	0	0	0	0	0	0	0	0	0	0	0	0	0	0	0	0	0	0	0
EFSIDVGYER	K	R	F	10	0	1213.56	Q99JY9	Q99JY9	266	275	Actr3	Actin-related protein 3	yes	yes	2	0.0095727	81.163	1950600			1	0	0	0	0	0	0	0	0	0	0	0	0	0	0	0	0	0	0	0	0	0	1950600	0	0	0	0	0	0
FLGPEIFFHPEFANPDFTQPISEVVDEVIQNCPIDVR	R	R	R	37	0	4315.09	Q99JY9	Q99JY9	276	312	Actr3	Actin-related protein 3	yes	yes	3	0.016531	19.568	1263400			2	0	0	0	0	0	0	0	0	0	0	0	0	0	0	0	0	0	0	0	0	0	0	0	0	0	0	0	0
FMEQVIFK	R	K	Y	8	0	1040.54	Q99JY9	Q99JY9	92	99	Actr3	Actin-related protein 3	yes	yes	2	0.012774	84.244	67398000			3	0	0	0	0	0	0	0	0	0	0	0	0	0	0	0	0	0	0	0	0	0	0	0	0	0	0	0	0
GVDDLDFFIGDEAIEKPTYATK	K	K	W	22	1	2443.18	Q99JY9	Q99JY9	54	75	Actr3	Actin-related protein 3	yes	yes	2;3	5.1937e-101	187.89	242040000			26	0	9864700	1416900	0	0	0	0	0	0	0	0	0	0	0	2314800	0	2219400	0	0	0	0	0	0	0	0	13749000	0	0
KDYEEIGPSICR	K	R	H	12	1	1465.69	Q99JY9	Q99JY9	398	409	Actr3	Actin-related protein 3	yes	yes	2;3	1.258e-133	266.12	182430000			16	0	5019900	0	0	0	33166000	0	0	0	0	0	0	0	0	0	0	0	0	0	4310200	0	0	0	0	0	0	0	0
KEFSIDVGYER	K	R	F	11	1	1341.66	Q99JY9	Q99JY9	265	275	Actr3	Actin-related protein 3	yes	yes	2;3	0.0060508	94.692	16846000			2	0	0	0	0	0	0	0	0	0	0	0	0	0	0	0	0	0	0	0	0	0	0	0	0	0	0	0	9126000
LGYAGNTEPQFIIPSCIAIK	K	K	E	20	0	2191.13	Q99JY9	Q99JY9	19	38	Actr3	Actin-related protein 3	yes	yes	2;3	4.5665e-11	112.96	59497000			16	0	0	0	0	0	0	0	0	0	0	0	0	0	0	0	0	0	0	0	0	0	1908900	590180	3475800	0	0	0	7479900
LPACVVDCGTGYTK	R	K	L	14	0	1539.71	Q99JY9	Q99JY9	5	18	Actr3	Actin-related protein 3	yes	yes	2	1.8434e-16	170.62	1098500000			49	0	0	790100	1732500	0	0	0	46862000	33920000	0	37234000	0	0	0	0	0	0	0	21140000	22240000	0	10102000	1739500	991020	0	33915000	0	8590500
LSEELSGGR	K	R	L	9	0	946.472	Q99JY9	Q99JY9	349	357	Actr3	Actin-related protein 3	yes	yes	2	2.935e-06	138.55	7227000000			25	0	0	0	0	0	0	0	0	0	0	0	0	27637000	0	0	0	0	1377400000	102130000	0	0	716550000	14037000	705140000	0	0	0	0
NIVLSGGSTMFR	K	R	D	12	0	1280.65	Q99JY9	Q99JY9	318	329	Actr3	Actin-related protein 3	yes	yes	2	0.0060395	82.831	34496000			4	0	602070	0	0	0	0	0	0	0	0	0	0	0	0	0	0	0	0	0	0	0	0	0	0	0	0	0	0
TLTGTVIDSGDGVTHVIPVAEGYVIGSCIK	R	K	H	30	0	3057.57	Q99JY9	Q99JY9	162	191	Actr3	Actin-related protein 3	yes	yes	3;4	5.984e-75	157.96	189450000			17	0	6524600	0	0	0	0	0	0	0	0	0	0	0	0	0	0	0	0	0	0	11204000	0	10212000	7500900	0	0	0	35280000
YSYVCPDLVK	R	K	E	10	0	1242.6	Q99JY9	Q99JY9	231	240	Actr3	Actin-related protein 3	yes	yes	2	0.0025007	94.309	92205000			4	0	0	0	0	0	0	0	0	0	0	0	0	0	0	0	0	0	0	0	0	0	0	0	0	0	0	0	0
YSYVCPDLVKEFNKYDTDGSK	R	K	W	21	2	2527.16	Q99JY9	Q99JY9	231	251	Actr3	Actin-related protein 3	yes	yes	4	9.728e-05	80.98	32709000			1	0	0	0	0	0	0	0	0	0	0	0	0	0	0	0	0	0	0	0	0	0	0	0	0	0	0	0	0
DITYFIQQLLR	R	R	D	11	0	1408.77	Q99JY9;Q641P0	Q99JY9	199	209	Actr3;Actr3b	Actin-related protein 3;Actin-related protein 3B	no	no	2	9.1305e-06	163.72	137520000			26	0	0	0	0	0	857720	0	0	0	0	0	0	0	0	0	0	0	0	0	6918200	0	0	734160	7102300	0	0	0	10034000
EVGIPPEQSLETAK	R	K	A	14	0	1496.77	Q99JY9;Q641P0	Q99JY9	212	225	Actr3;Actr3b	Actin-related protein 3;Actin-related protein 3B	no	no	2	0.014062	63.944	68363000			5	0	0	0	0	0	0	0	0	0	0	0	0	0	0	0	0	0	0	0	0	0	0	0	0	0	0	0	0
HGIVEDWDLMER	R	R	F	12	0	1498.69	Q99JY9;Q641P0	Q99JY9	80	91	Actr3;Actr3b	Actin-related protein 3;Actin-related protein 3B	no	no	2;3	7.878e-05	118.9	163410000			5	0	0	0	0	0	0	0	0	0	0	0	0	0	0	0	0	0	0	0	0	0	0	0	0	0	0	0	0
HNPVFGVMS	R	S	-	9	0	986.464	Q99JY9;Q641P0	Q99JY9	410	418	Actr3;Actr3b	Actin-related protein 3;Actin-related protein 3B	no	no	2	0.054047	49.65	6007300			2	0	0	0	0	0	0	0	0	0	0	0	0	0	0	0	0	0	0	0	0	0	0	0	0	0	0	0	0
DYEEYGPSICR	K	R	H	11	0	1387.57	Q641P0	Q641P0	399	409	Actr3b	Actin-related protein 3B	yes	yes	2	9.2454e-05	142.92	21798000			4	0	0	0	0	0	0	0	0	0	0	0	0	0	0	0	0	0	0	0	0	0	0	0	0	0	0	0	0
GVDDLDFFIGDEAIDKPTYATK	R	K	W	22	1	2429.16	Q641P0	Q641P0	54	75	Actr3b	Actin-related protein 3B	yes	yes	3	0.00053862	52.227	9772200			2	0	2921400	0	0	0	0	0	0	0	0	0	0	0	0	0	0	0	0	0	0	0	0	0	3066400	0	0	0	3784400
LGYAGNTEPQFIIPSCIAIR	K	R	E	20	0	2219.14	Q641P0	Q641P0	19	38	Actr3b	Actin-related protein 3B	yes	yes	2;3	1.4574e-09	113.72	14755000			3	0	0	0	0	0	0	0	0	0	0	0	0	0	0	0	0	0	0	0	0	0	0	0	1246000	0	0	0	1998000
LSQELSGGR	K	R	I	9	0	945.488	Q641P0	Q641P0	349	357	Actr3b	Actin-related protein 3B	yes	yes	2	0.0061825	84.743	12546000			2	0	0	0	0	0	0	0	0	0	0	0	0	0	0	0	0	0	0	0	0	0	0	0	0	0	0	0	0
QYTGINAINQK	K	K	K	11	0	1248.65	Q641P0	Q641P0	255	265	Actr3b	Actin-related protein 3B	yes	yes	2	0.0034339	93.467	60708000			5	0	0	0	0	0	0	0	0	0	0	0	0	0	0	0	0	0	0	0	0	0	0	0	0	0	0	0	0
TLTGIVIDSGDGVTHVIPVAEGYVIGSCIK	R	K	H	30	0	3069.61	Q641P0	Q641P0	162	191	Actr3b	Actin-related protein 3B	yes	yes	3	1.91e-12	93.2	6946700			2	0	0	0	0	0	0	0	0	0	0	0	0	0	0	0	0	0	0	0	0	0	0	0	0	0	0	0	1459300
YCYICPDIVR	K	R	E	10	0	1357.62	Q641P0	Q641P0	231	240	Actr3b	Actin-related protein 3B	yes	yes	2	0.00033122	114.89	36607000			5	0	0	0	0	0	0	0	0	0	0	0	0	0	0	0	0	0	0	0	0	0	0	0	573370	0	0	0	0
ADAVHLFSGSQFESSR	K	R	S	16	0	1736.81	Q9R1V6	Q9R1V6	322	337	Adam22	Disintegrin and metalloproteinase domain-containing protein 22	yes	yes	2;3	9.0387e-27	147.26	1915400000			36	0	0	0	0	0	0	0	0	0	0	0	0	0	0	0	0	0	79834000	0	22788000	489130000	8044400	0	54185000	0	133920000	0	8606100
AGTVCSGNGVCSNELK	K	K	C	16	0	1651.73	Q9R1V6	Q9R1V6	682	697	Adam22	Disintegrin and metalloproteinase domain-containing protein 22	yes	yes	2	5.316e-30	187.58	964940000			20	0	0	0	0	0	0	0	0	0	0	0	0	0	0	0	0	0	0	11518000	0	258070000	25714000	0	5656100	0	33221000	0	0
CTLTQDSQCSDGLCCK	K	K	K	16	0	1931.75	Q9R1V6	Q9R1V6	475	490	Adam22	Disintegrin and metalloproteinase domain-containing protein 22	yes	yes	2;3	1.4324e-249	296.52	1131500000			25	0	0	0	0	0	0	0	0	0	0	0	0	0	0	0	0	0	0	12250000	46801000	268300000	6086000	0	1741200	0	48049000	0	0
CTLTQDSQCSDGLCCKK	K	K	C	17	1	2059.84	Q9R1V6	Q9R1V6	475	491	Adam22	Disintegrin and metalloproteinase domain-containing protein 22	yes	yes	3	2.943e-43	158.17	72049000			10	0	0	0	0	0	0	0	0	0	0	0	0	0	0	0	0	0	0	0	0	0	15712000	2660200	7585000	0	30698000	0	0
DKDTWTQCNKR	K	R	D	11	2	1450.66	Q9R1V6	Q9R1V6	584	594	Adam22	Disintegrin and metalloproteinase domain-containing protein 22	yes	yes	3	0.0051548	89.9	25548000			1	0	0	0	0	0	0	0	0	0	0	0	0	0	0	0	0	0	0	0	0	0	0	0	0	0	25548000	0	0
DVLCGYLLCTNIGNIPR	R	R	L	17	0	1976.98	Q9R1V6	Q9R1V6	595	611	Adam22	Disintegrin and metalloproteinase domain-containing protein 22	yes	yes	2;3	5.7446e-22	168.98	322510000			20	0	0	0	0	0	0	0	0	0	0	0	0	0	0	0	0	0	0	0	0	60705000	0	0	0	0	39593000	0	0
EAVNDCDIR	R	R	E	9	0	1090.47	Q9R1V6	Q9R1V6	503	511	Adam22	Disintegrin and metalloproteinase domain-containing protein 22	yes	yes	2	0.001346	111.95	310350000			15	0	0	0	0	0	0	0	0	0	0	0	0	0	0	0	0	0	0	0	6534300	96273000	12403000	0	0	0	0	0	0
EKADAVHLFSGSQFESSR	K	R	S	18	1	1993.95	Q9R1V6	Q9R1V6	320	337	Adam22	Disintegrin and metalloproteinase domain-containing protein 22	yes	yes	3	0.00014608	78.794	23977000			2	0	0	0	0	0	0	0	0	0	0	0	0	0	0	0	0	0	0	0	0	23551000	0	0	0	0	0	0	0
FAISENPLITLR	K	R	E	12	0	1372.77	Q9R1V6	Q9R1V6	297	308	Adam22	Disintegrin and metalloproteinase domain-containing protein 22	yes	yes	2	7.0644e-25	170.89	614180000			18	0	0	0	0	0	0	0	0	0	0	0	0	0	0	0	0	0	0	0	18200000	289770000	0	0	0	0	35984000	0	0
FQPLGTVCR	K	R	E	9	0	1076.54	Q9R1V6	Q9R1V6	494	502	Adam22	Disintegrin and metalloproteinase domain-containing protein 22	yes	yes	2	0.0013735	107.9	836780000			8	0	0	0	0	0	0	0	0	0	0	0	0	0	0	0	0	0	0	0	26488000	367170000	27739000	18055000	0	0	113890000	0	0
FTQCNVEEYHDFLNSGGGACLFNKPSK	K	K	L	27	1	3118.39	Q9R1V6	Q9R1V6	412	438	Adam22	Disintegrin and metalloproteinase domain-containing protein 22	yes	yes	4	4.0379e-05	57.351	2174700			1	0	0	0	0	0	0	0	0	0	0	0	0	0	0	0	0	0	0	0	0	0	0	0	0	0	0	0	0
GGGVNEFGK	R	K	T	9	0	863.414	Q9R1V6	Q9R1V6	352	360	Adam22	Disintegrin and metalloproteinase domain-containing protein 22	yes	yes	2	0.047536	54.776	4777100			1	0	0	0	0	0	0	0	0	0	0	0	0	0	0	0	0	0	0	0	0	0	4777100	0	0	0	0	0	0
HISDICENGRPR	K	R	S	12	1	1452.69	Q9R1V6	Q9R1V6	818	829	Adam22	Disintegrin and metalloproteinase domain-containing protein 22	yes	yes	3	0.00023539	100.93	0			1	0	0	0	0	0	0	0	0	0	0	0	0	0	0	0	0	0	0	0	0	0	0	0	0	0	0	0	0
HWTGADCGTHFPHNDDAK	R	K	T	18	0	2064.85	Q9R1V6	Q9R1V6	703	720	Adam22	Disintegrin and metalloproteinase domain-containing protein 22	yes	yes	3	9.1071e-06	102.03	86535000			2	0	0	0	0	0	0	0	0	0	0	0	0	0	0	0	0	0	0	0	0	16766000	0	0	0	0	0	0	0
IVLVAMETWAADNK	R	K	F	14	0	1559.8	Q9R1V6	Q9R1V6	283	296	Adam22	Disintegrin and metalloproteinase domain-containing protein 22	yes	yes	2	5.113e-06	126.71	385120000			10	0	0	0	0	0	0	0	0	0	0	0	0	0	0	0	0	0	0	0	0	212690000	0	0	0	0	0	0	0
KCTLTQDSQCSDGLCCK	K	K	K	17	1	2059.84	Q9R1V6	Q9R1V6	474	490	Adam22	Disintegrin and metalloproteinase domain-containing protein 22	yes	yes	3	4.5931e-10	125.45	147520000			6	0	0	0	0	0	0	0	0	0	0	0	0	0	0	0	0	0	0	0	0	46261000	0	0	0	0	0	0	0
KFTQCNVEEYHDFLNSGGGACLFNKPSK	K	K	L	28	2	3246.49	Q9R1V6	Q9R1V6	411	438	Adam22	Disintegrin and metalloproteinase domain-containing protein 22	yes	yes	3;4;5	2.4076e-136	219.19	488440000			12	0	0	0	0	0	0	0	0	0	0	0	0	0	0	0	0	0	0	0	0	64013000	0	0	13828000	0	0	0	2891200
LEEDVDLGYVEDGTPCGPQMMCLEHR	K	R	C	26	0	3049.29	Q9R1V6	Q9R1V6	640	665	Adam22	Disintegrin and metalloproteinase domain-containing protein 22	yes	yes	3	6.5946e-38	126.32	46736000			3	0	0	0	0	0	0	0	0	0	0	0	0	0	0	0	0	0	0	0	0	42482000	0	0	0	0	0	0	0
LGELDGEITSTLVVQQGR	R	R	T	18	0	1914.01	Q9R1V6	Q9R1V6	612	629	Adam22	Disintegrin and metalloproteinase domain-containing protein 22	yes	yes	2;3	1.853e-85	195.16	34758000			7	0	0	0	0	0	0	0	0	0	0	0	0	0	0	0	0	0	0	0	0	0	0	29521000	0	0	0	0	0
LLDPPECGNGFIETGEECDCGTPAECALEGAECCK	K	K	K	35	0	3944.56	Q9R1V6	Q9R1V6	439	473	Adam22	Disintegrin and metalloproteinase domain-containing protein 22	yes	yes	3	3.4506e-22	68.741	37383000			3	0	0	0	0	0	0	0	0	0	0	0	0	0	0	0	0	0	0	0	0	28782000	0	0	0	0	0	0	0
LLDPPECGNGFIETGEECDCGTPAECALEGAECCKK	K	K	C	36	1	4072.66	Q9R1V6	Q9R1V6	439	474	Adam22	Disintegrin and metalloproteinase domain-containing protein 22	yes	yes	3;4	4.5851e-07	54.072	16548000			8	0	0	0	0	0	0	0	0	0	0	0	0	0	0	0	0	0	0	0	0	0	0	0	4330500	0	0	0	0
LNIEGTEK	K	K	G	8	0	902.471	Q9R1V6	Q9R1V6	571	578	Adam22	Disintegrin and metalloproteinase domain-containing protein 22	yes	yes	2	0.0056877	117.1	40639000			4	0	0	0	0	0	0	0	0	0	0	0	0	0	0	0	0	0	0	0	0	0	0	0	7604100	0	0	0	0
LSVVYTNTYAK	R	K	S	11	0	1257.66	Q9R1V6	Q9R1V6	255	265	Adam22	Disintegrin and metalloproteinase domain-containing protein 22	yes	yes	2	1.2194e-06	168	925780000			11	0	0	0	0	0	0	0	0	0	0	0	0	0	0	0	0	0	77834000	0	14149000	414840000	0	0	0	0	0	0	0
MDGYSCDGTQGICFGGR	K	R	C	17	0	1879.73	Q9R1V6	Q9R1V6	528	544	Adam22	Disintegrin and metalloproteinase domain-containing protein 22	yes	yes	2	2.6641e-101	234.17	419100000			11	0	0	0	0	0	0	0	0	0	0	0	0	0	0	0	0	0	0	0	0	112760000	0	0	9559800	0	0	0	0
QLPQGDYVK	R	K	K	9	0	1046.54	Q9R1V6	Q9R1V6	766	774	Adam22	Disintegrin and metalloproteinase domain-containing protein 22	yes	yes	2	0.030226	67.494	9893200			0	0	0	0	0	0	0	0	0	0	0	0	0	0	0	0	0	0	0	0	0	0	0	0	9893200	0	0	0	0
RDVLCGYLLCTNIGNIPR	K	R	L	18	1	2133.08	Q9R1V6	Q9R1V6	594	611	Adam22	Disintegrin and metalloproteinase domain-containing protein 22	yes	yes	3	4.7784e-28	145.91	10317000			3	0	0	0	0	0	0	0	0	0	0	0	0	0	0	0	0	0	0	0	0	0	0	0	4715500	0	0	0	0
SGAAYIGGICSLLR	R	R	G	14	0	1436.74	Q9R1V6	Q9R1V6	338	351	Adam22	Disintegrin and metalloproteinase domain-containing protein 22	yes	yes	2	6.9971e-102	196.76	790190000			18	0	0	0	0	0	0	0	0	0	0	0	0	0	0	0	0	0	0	0	76690000	200650000	4089300	0	1548200	0	36379000	0	0
SPSSSTGSIASSR	K	R	K	13	0	1222.58	Q9R1V6	Q9R1V6	864	876	Adam22	Disintegrin and metalloproteinase domain-containing protein 22	yes	yes	2	0.012868	67.385	5134600			1	0	0	0	0	0	0	0	0	0	0	0	0	0	0	0	0	0	0	0	0	0	0	0	0	0	0	0	0
SVVNMADVIYK	K	K	D	11	0	1237.64	Q9R1V6	Q9R1V6	266	276	Adam22	Disintegrin and metalloproteinase domain-containing protein 22	yes	yes	2	0.013505	70.977	21889000			1	0	0	0	0	0	0	0	0	0	0	0	0	0	0	0	0	0	0	0	0	21889000	0	0	0	0	0	0	0
SVVNMADVIYKDQLK	K	K	T	15	1	1721.9	Q9R1V6	Q9R1V6	266	280	Adam22	Disintegrin and metalloproteinase domain-containing protein 22	yes	yes	3	4.1975e-05	86.641	123070000			3	0	0	0	0	0	0	0	0	0	0	0	0	0	0	0	0	0	0	0	0	0	0	0	0	0	0	0	0
TDLMAVTLAQSLAHNVGIISDK	K	K	R	22	0	2296.21	Q9R1V6	Q9R1V6	361	382	Adam22	Disintegrin and metalloproteinase domain-containing protein 22	yes	yes	3	7.5118e-60	157.73	130020000			9	0	0	0	0	0	0	0	0	0	0	0	0	0	0	0	0	0	0	0	0	24541000	0	0	6078800	0	0	0	2817500
VTASDRYCYEK	K	K	L	11	1	1390.62	Q9R1V6	Q9R1V6	560	570	Adam22	Disintegrin and metalloproteinase domain-containing protein 22	yes	yes	2;3	0.029277	93.096	12118000			3	0	0	0	0	0	0	0	0	0	0	0	0	0	0	0	0	0	0	0	0	0	5085700	0	0	0	0	0	0
AAGSDKFCYEK	K	K	L	11	1	1274.56	Q9R1V7	Q9R1V7	616	626	Adam23	Disintegrin and metalloproteinase domain-containing protein 23	yes	yes	2	0.0084452	108.43	5395600			2	0	0	0	0	0	0	0	0	0	0	0	0	0	0	0	0	0	0	0	0	0	2831000	0	0	0	0	0	0
DAVNSCDITEYCTGDSGQCPPNLHK	R	K	Q	25	0	2837.17	Q9R1V7	Q9R1V7	559	583	Adam23	Disintegrin and metalloproteinase domain-containing protein 23	yes	yes	3	2.1646e-37	136.62	58132000			9	0	0	0	0	0	0	0	0	0	0	0	0	0	0	0	0	0	0	0	0	0	0	0	5422100	0	31492000	0	3817700
DNQCQYIWGTK	R	K	A	11	0	1411.62	Q9R1V7	Q9R1V7	605	615	Adam23	Disintegrin and metalloproteinase domain-containing protein 23	yes	yes	2	0.00011545	156.16	133670000			4	0	0	0	0	0	0	0	0	0	0	0	0	0	0	0	0	0	0	0	0	30711000	0	0	0	0	0	0	0
GGGACLFNRPTK	R	K	L	12	1	1276.63	Q9R1V7	Q9R1V7	484	495	Adam23	Disintegrin and metalloproteinase domain-containing protein 23	yes	yes	2;3	4.8327e-08	143.96	4089100			2	0	0	0	0	0	0	0	0	0	0	0	0	0	0	0	0	0	0	0	0	0	3579000	0	0	0	0	0	0
GVGVNEYGLPMAVAQVLSQSLAQNLGIQWEPSSR	R	R	K	34	0	3597.82	Q9R1V7	Q9R1V7	410	443	Adam23	Disintegrin and metalloproteinase domain-containing protein 23	yes	yes	3;4	1.314e-19	78.415	3756000			3	0	0	0	0	0	0	0	0	0	0	0	0	0	0	0	0	0	0	0	0	0	0	0	0	0	0	0	0
IGQLQGEIIPTSFYHQGR	R	R	V	18	0	2043.05	Q9R1V7	Q9R1V7	668	685	Adam23	Disintegrin and metalloproteinase domain-containing protein 23	yes	yes	3	2.678e-34	147.49	222440000			13	0	1338900	0	2103700	0	8155700	0	0	0	0	0	0	0	0	0	0	0	0	0	0	33920000	0	0	4098000	0	0	0	20097000
LFEPTECGNGYVEAGEECDCGFHVECYGVCCK	K	K	K	32	0	3831.47	Q9R1V7	Q9R1V7	496	527	Adam23	Disintegrin and metalloproteinase domain-containing protein 23	yes	yes	3	0.00034229	41.133	1125400			1	0	0	0	0	0	0	0	0	0	0	0	0	0	0	0	0	0	0	0	0	0	0	0	0	0	0	0	0
NPNPPKDEGPK	R	K	G	11	1	1191.59	Q9R1V7	Q9R1V7	773	783	Adam23	Disintegrin and metalloproteinase domain-containing protein 23	yes	yes	3	0.0035734	71.896	9334500			1	0	0	0	0	0	0	0	0	0	0	0	0	0	0	0	0	0	0	0	0	0	0	0	0	0	9334500	0	0
QDGYSCNQNQGR	K	R	C	12	0	1425.57	Q9R1V7	Q9R1V7	584	595	Adam23	Disintegrin and metalloproteinase domain-containing protein 23	yes	yes	2	0.00063932	105.4	4703600			3	0	0	0	0	0	0	0	0	0	0	0	0	0	0	0	0	0	0	0	0	0	0	0	0	0	4703600	0	0
SSLSYFGGVCSR	R	R	I	12	0	1318.6	Q9R1V7	Q9R1V7	396	407	Adam23	Disintegrin and metalloproteinase domain-containing protein 23	yes	yes	2	0.0049255	83.397	65770000			2	0	0	0	0	0	0	0	0	0	0	0	0	0	0	0	0	0	0	0	0	49689000	0	0	0	0	0	0	0
SVVNLVDSIYK	K	K	E	11	0	1235.68	Q9R1V7	Q9R1V7	325	335	Adam23	Disintegrin and metalloproteinase domain-containing protein 23	yes	yes	2	0.0036412	91.549	357870000			8	0	0	0	0	0	0	0	0	0	0	0	0	0	0	0	0	0	0	0	0	62416000	0	0	0	0	0	0	0
VCSGHGVCSNEATCICDFTWAGTDCSIRDPVR	K	R	N	32	1	3686.54	Q9R1V7	Q9R1V7	741	772	Adam23	Disintegrin and metalloproteinase domain-containing protein 23	yes	yes	4	5.629e-06	54.583	3152300			1	0	0	0	0	0	0	0	0	0	0	0	0	0	0	0	0	0	0	0	0	0	0	0	0	0	0	0	0
AVATTAVISYDYLTSLR	R	R	S	17	0	1842.97	Q9D0L4	Q9D0L4	42	58	Adck1	Uncharacterized aarF domain-containing protein kinase 1	yes	yes	2	0.0046868	65.295	0			1	0	0	0	0	0	0	0	0	0	0	0	0	0	0	0	0	0	0	0	0	0	0	0	0	0	0	0	0
NLPLELDFLNEGR	K	R	N	13	0	1528.79	Q9D0L4	Q9D0L4	219	231	Adck1	Uncharacterized aarF domain-containing protein kinase 1	yes	yes	2	0.0016998	78.653	0			1	0	0	0	0	0	0	0	0	0	0	0	0	0	0	0	0	0	0	0	0	0	0	0	0	0	0	0	0
QGIGQAPVSATEDSEIR	K	R	N	17	0	1756.86	Q9D0L4	Q9D0L4	391	407	Adck1	Uncharacterized aarF domain-containing protein kinase 1	yes	yes	2	9.8968e-15	151.78	78228000			3	0	0	0	0	0	0	0	0	0	0	0	0	0	0	0	0	0	0	0	0	0	0	0	0	0	0	0	0
VLHSQAPQSSMQEVR	K	R	Q	15	0	1695.84	Q9D0L4	Q9D0L4	117	131	Adck1	Uncharacterized aarF domain-containing protein kinase 1	yes	yes	3	0.00033484	95.195	52445000			5	0	0	0	0	0	0	0	0	0	0	0	0	0	0	0	0	0	0	0	0	10940000	0	0	0	0	0	0	0
VLHSQAPQSSMQEVRQVIR	K	R	E	19	1	2192.15	Q9D0L4	Q9D0L4	117	135	Adck1	Uncharacterized aarF domain-containing protein kinase 1	yes	yes	3	0.048876	26.474	26941000			2	0	0	0	0	0	0	0	0	0	0	0	0	0	0	0	0	0	0	0	0	0	0	0	0	0	0	0	0
ACGEEFACPELEALFR	R	R	G	16	0	1897.83	O88444	O88444	34	49	Adcy1	Adenylate cyclase type 1	yes	yes	2	0.0023937	67.153	2338000			2	0	1149100	1188800	0	0	0	0	0	0	0	0	0	0	0	0	0	0	0	0	0	0	0	0	0	0	0	0	0
GQGGGGGAGEPGGAER	R	R	A	16	0	1312.58	O88444	O88444	7	22	Adcy1	Adenylate cyclase type 1	yes	yes	2	0.0077185	64.121	16233000			1	0	0	0	0	0	0	0	0	0	0	0	0	0	0	0	0	0	0	0	0	0	0	0	0	0	0	16233000	0
ILGDCYYCVSGLTQPK	K	K	T	16	0	1872.88	O88444	O88444	348	363	Adcy1	Adenylate cyclase type 1	yes	yes	2	3.6252e-08	107.18	7585600			3	0	2542800	0	1879900	0	0	0	0	0	0	0	0	0	0	0	0	0	0	0	0	0	0	0	0	0	0	0	0
LLMSLLPR	R	R	N	8	0	941.573	O88444	O88444	265	272	Adcy1	Adenylate cyclase type 1	yes	yes	2	0.056867	65.038	1087400			3	0	1087400	0	0	0	0	0	0	0	0	0	0	0	0	0	0	0	0	0	0	0	0	0	0	0	0	0	0
RPPLCPAAGPPVRPGLPPAPTSQYLSSTAAGK	R	K	E	32	2	3210.7	O88444	O88444	1085	1116	Adcy1	Adenylate cyclase type 1	yes	yes	4	0.0038047	28.905	1681100			1	0	0	1681100	0	0	0	0	0	0	0	0	0	0	0	0	0	0	0	0	0	0	0	0	0	0	0	0	0
RPQYDIWGNTVNVASR	R	R	M	16	1	1874.94	O88444	O88444	992	1007	Adcy1	Adenylate cyclase type 1	yes	yes	3	0.00016302	88.385	118090000			4	0	1173800	0	0	0	0	0	0	0	0	0	0	0	0	0	0	0	0	0	0	0	0	0	0	0	0	25329000	0
SSFSTNVVYTTPGTR	R	R	V	15	0	1615.78	O88444	O88444	549	563	Adcy1	Adenylate cyclase type 1	yes	yes	2	0.0044393	64.878	4635200			3	0	3398300	0	0	0	0	0	0	0	0	0	0	0	0	0	0	0	0	0	0	0	0	0	0	0	0	0	0
THNIETFFIVPSHR	R	R	R	14	0	1696.87	O88444	O88444	467	480	Adcy1	Adenylate cyclase type 1	yes	yes	3	0.0016207	67.275	582840			1	0	0	582840	0	0	0	0	0	0	0	0	0	0	0	0	0	0	0	0	0	0	0	0	0	0	0	0	0
VGINVGPVVAGVIGAR	R	R	R	16	0	1476.88	O88444	O88444	976	991	Adcy1	Adenylate cyclase type 1	yes	yes	2;3	0.00059886	82.417	7621900			5	0	3091800	1703300	1076300	0	0	0	0	0	0	0	0	0	0	0	0	0	0	0	0	0	0	0	0	0	0	0	0
VLCGVLGLR	R	R	K	9	0	985.574	O88444	O88444	403	411	Adcy1	Adenylate cyclase type 1	yes	yes	2	3.966e-06	134.44	56311000			3	0	0	0	590770	0	0	0	0	0	0	0	0	0	0	0	0	0	0	0	0	0	0	0	0	0	0	0	0
AEAAAAAAAGGGEGLQR	R	R	S	17	0	1469.72	Q80TL1	Q80TL1	11	27	Adcy2	Adenylate cyclase type 2	yes	yes	2	7.0957e-14	143.86	43769000			3	0	0	0	0	0	0	0	0	0	0	0	0	0	0	0	0	0	0	0	0	0	0	0	0	0	0	21496000	0
VLLENVLPAHVAEHFLAR	R	R	S	18	0	2027.13	Q80TL1	Q80TL1	853	870	Adcy2	Adenylate cyclase type 2	yes	yes	4	0.05986	26.146	2092200			1	0	0	0	0	0	0	0	0	0	0	0	0	0	0	0	0	0	0	0	0	0	0	0	0	0	0	0	0
APPAGGSGSSAAAAAAAGGTEVRPR	R	R	S	25	1	2136.07	P84309	P84309	131	155	Adcy5	Adenylate cyclase type 5	yes	yes	3	0.00029214	55.228	14371000			1	0	0	0	0	0	0	0	0	0	0	0	0	0	0	0	0	0	0	0	0	0	0	0	0	0	0	14371000	0
ILGDCYYCVSGLPEAR	K	R	A	16	0	1871.85	P84309	P84309	516	531	Adcy5	Adenylate cyclase type 5	no	no	2	0.00070184	98.105	15752000			1	0	0	0	0	0	0	0	0	0	0	0	0	0	0	0	0	0	0	0	0	0	0	0	0	0	15752000	0	0
LLLSVLPR	R	R	H	8	0	909.601	P84309	P84309	432	439	Adcy5	Adenylate cyclase type 5	yes	yes	2	0.061701	67.032	18546000			1	0	0	0	0	0	0	0	0	0	0	0	0	0	0	0	0	0	0	0	0	0	0	0	0	0	18546000	0	0
RSGGAVTPQQQQR	K	R	L	13	1	1411.73	P84309	P84309	56	68	Adcy5	Adenylate cyclase type 5	yes	yes	3	0.014829	47.915	1294100			2	0	0	0	0	0	0	0	0	0	0	0	0	0	0	0	0	0	0	0	0	0	0	0	0	0	1294100	0	0
SVSPPGYAAQTAASPAPR	K	R	G	18	0	1726.86	P84309	P84309	6	23	Adcy5	Adenylate cyclase type 5	yes	yes	2	1.7765e-07	116.84	18687000			1	0	0	0	0	0	0	0	0	0	0	0	0	0	0	0	0	0	0	0	0	0	0	0	0	0	18687000	0	0
KPQYDIWGNTVNVASR	R	R	M	16	1	1846.93	P84309;P51829	P84309	1194	1209	Adcy5;Adcy7	Adenylate cyclase type 5;Adenylate cyclase type 7	yes	no	3	0.00013722	95.197	20540000			1	0	0	0	0	0	0	0	0	0	0	0	0	0	0	0	0	0	0	0	0	0	0	0	0	0	20540000	0	0
DQADWLLR	R	R	N	8	0	1015.51	P51830	P51830	1026	1033	Adcy9	Adenylate cyclase type 9	yes	yes	2	0.034441	74.127	19461000			1	0	0	0	0	0	0	0	0	0	0	0	0	0	0	0	0	0	0	0	0	0	0	0	0	0	0	19461000	0
ISTLGDCYYCVAGCPEPR	K	R	A	18	0	2116.9	P51830	P51830	438	455	Adcy9	Adenylate cyclase type 9	yes	yes	2	0.00020334	88.087	10179000			1	0	0	0	0	0	0	0	0	0	0	0	0	0	0	0	0	0	0	0	0	0	0	0	0	0	0	10179000	0
LGQSVVADQLK	R	K	G	11	0	1156.65	P51830	P51830	554	564	Adcy9	Adenylate cyclase type 9	yes	yes	2	0.0031486	94.409	35442000			1	0	0	0	0	0	0	0	0	0	0	0	0	0	0	0	0	0	0	0	0	0	0	0	0	0	0	35442000	0
LLYDIWGDTVNIASR	K	R	M	15	0	1734.89	P51830	P51830	1182	1196	Adcy9	Adenylate cyclase type 9	yes	yes	2	0.01311	57.175	0			1	0	0	0	0	0	0	0	0	0	0	0	0	0	0	0	0	0	0	0	0	0	0	0	0	0	0	0	0
QGDEESENSVKR	K	R	H	12	1	1376.62	P51830	P51830	349	360	Adcy9	Adenylate cyclase type 9	yes	yes	3	0.043349	35.677	939410			1	0	0	0	0	0	0	0	0	0	0	0	0	0	0	0	0	0	0	0	0	0	0	0	0	0	0	939410	0
AAVVTSPPPTTAPHK	R	K	E	15	0	1472.8	Q9QYC0	Q9QYC0	7	21	Add1	Alpha-adducin	yes	yes	2;3	0.00020336	95.631	1076900000			31	0	0	0	0	0	0	90292000	65084000	0	0	0	0	0	0	0	0	0	0	0	0	2140200	0	0	0	0	0	0	2116400
AAVVTSPPPTTAPHKER	R	R	Y	17	1	1757.94	Q9QYC0	Q9QYC0	7	23	Add1	Alpha-adducin	yes	yes	3	0.00023807	82.259	9645200			4	0	0	0	0	0	0	0	0	0	0	0	0	0	0	0	0	0	0	0	0	0	0	0	0	0	0	0	0
AIIEKEYQPHVIVSTTGPNPFNTLTDR	K	R	E	27	1	3039.57	Q9QYC0	Q9QYC0	544	570	Add1	Alpha-adducin	yes	yes	4	1.0114e-05	66.886	1507300			1	0	0	0	0	0	0	0	0	0	0	0	0	0	0	0	0	0	0	0	0	0	0	0	0	0	0	0	0
AIIEKEYQPHVIVSTTGPNPFNTLTDRELEEYRR	K	R	E	34	3	4015.04	Q9QYC0	Q9QYC0	544	577	Add1	Alpha-adducin	yes	yes	5;6	0.0048165	26.167	3867200			2	0	0	0	0	0	0	0	0	0	0	0	0	0	0	0	0	0	0	0	0	0	0	0	2005100	0	0	0	0
CGLLPISPEALSLGDVAYHDYHGILVDEEEK	K	K	I	31	0	3438.67	Q9QYC0	Q9QYC0	253	283	Add1	Alpha-adducin	yes	yes	4	6.0976e-83	156.03	211730000			1	0	0	0	0	0	0	0	0	0	0	0	0	0	0	0	0	0	0	0	0	0	0	0	0	0	0	0	0
CIVHIHTPAGAAVSAMK	K	K	C	17	0	1761.9	Q9QYC0	Q9QYC0	236	252	Add1	Alpha-adducin	yes	yes	3;4	2.206e-13	132.81	229610000			6	0	0	0	0	0	0	30487000	0	0	0	0	0	0	0	0	0	0	0	0	0	0	0	0	0	0	0	0	0
ELEEYRR	R	R	E	7	1	993.488	Q9QYC0	Q9QYC0	571	577	Add1	Alpha-adducin	yes	yes	2	0.068484	81.297	14734000			1	0	0	0	0	0	0	0	0	0	0	0	0	0	0	0	0	0	0	0	0	0	0	0	0	0	0	0	0
EQNLQDIK	R	K	T	8	0	986.503	Q9QYC0	Q9QYC0	508	515	Add1	Alpha-adducin	yes	yes	1;2	0.013586	122.13	304310000			6	0	0	0	0	0	0	0	0	0	0	0	0	0	0	0	0	0	0	0	0	0	0	0	0	0	0	0	0
EYQPHVIVSTTGPNPFNTLTDR	K	R	E	22	0	2485.22	Q9QYC0	Q9QYC0	549	570	Add1	Alpha-adducin	yes	yes	3	6.7593e-48	183.27	468810000			20	0	0	0	0	0	0	0	0	0	0	0	0	0	0	0	0	0	0	0	0	0	0	0	0	0	25304000	0	4459800
EYQPHVIVSTTGPNPFNTLTDRELEEYRR	K	R	E	29	2	3460.7	Q9QYC0	Q9QYC0	549	577	Add1	Alpha-adducin	yes	yes	4;5	1.1909e-16	108.57	15340000			4	0	0	0	0	0	0	0	0	0	0	0	0	0	0	0	0	0	0	0	0	0	0	0	0	0	0	0	9902900
GSDSIAYDK	R	K	G	9	0	954.429	Q9QYC0	Q9QYC0	132	140	Add1	Alpha-adducin	yes	yes	2	0.0044846	87.639	61765000			7	0	0	0	0	0	0	0	0	0	0	0	0	0	0	0	0	0	0	0	0	0	0	0	0	0	0	0	0
GSDSIAYDKGEK	R	K	L	12	1	1268.59	Q9QYC0	Q9QYC0	132	143	Add1	Alpha-adducin	yes	yes	2;3	0.0021419	130.41	233950000			6	0	0	0	0	0	0	0	0	0	0	0	0	0	0	0	0	0	0	0	0	0	0	0	0	0	0	0	0
GSEENLDETR	K	R	E	10	0	1148.49	Q9QYC0	Q9QYC0	585	594	Add1	Alpha-adducin	yes	yes	2	4.9584e-91	239.66	1000600000			27	0	0	0	0	0	0	0	0	0	0	0	0	0	0	0	0	0	0	0	0	0	0	0	0	0	24556000	13254000	1745100
GSEENLDETREQKEK	K	K	S	15	2	1790.83	Q9QYC0	Q9QYC0	585	599	Add1	Alpha-adducin	yes	yes	3	0.00059662	83.692	1652000			1	0	0	0	0	0	1652000	0	0	0	0	0	0	0	0	0	0	0	0	0	0	0	0	0	0	0	0	0	0
GSTNLGVNQAGFTLHSAVYAARPDAK	R	K	C	26	1	2644.34	Q9QYC0	Q9QYC0	210	235	Add1	Alpha-adducin	yes	yes	3;4	6.2809e-18	110.68	473790000			12	0	0	0	0	0	0	0	86740000	0	0	0	0	0	0	0	0	0	0	0	0	0	0	0	8774500	0	0	0	10309000
IREQNLQDIK	K	K	T	10	1	1255.69	Q9QYC0	Q9QYC0	506	515	Add1	Alpha-adducin	yes	yes	2;3	2.3995e-05	157.66	534460000			11	0	0	0	0	0	0	77895000	0	0	0	0	0	0	0	0	0	0	0	0	0	0	0	0	0	0	0	0	0
KYSDVEVPASVTGHSFASDGDSGTCSPLR	K	R	H	29	1	3025.37	Q9QYC0	Q9QYC0	406	434	Add1	Alpha-adducin	yes	yes	3;4	1.2043e-37	133.23	151160000			15	0	0	0	0	0	39413000	0	0	0	0	0	0	0	0	0	0	0	0	0	0	0	0	0	0	0	0	0	13320000
LADLFGWSQLIYNHITTR	R	R	V	18	0	2147.12	Q9QYC0	Q9QYC0	155	172	Add1	Alpha-adducin	yes	yes	3	2.9849e-05	93.152	142460000			4	0	0	0	0	0	0	0	0	0	0	0	0	0	0	0	0	0	0	0	0	0	0	0	0	0	0	0	0
LEEDLPQEPTSR	K	R	D	12	0	1412.68	Q9QYC0	Q9QYC0	618	629	Add1	Alpha-adducin	yes	yes	2	0.00020365	148.32	868820000			11	0	0	0	0	0	0	0	0	0	0	0	0	0	0	0	0	0	0	0	0	0	0	0	0	0	0	0	0
NMAPDLR	R	R	Q	7	0	815.396	Q9QYC0	Q9QYC0	40	46	Add1	Alpha-adducin	yes	yes	2	0.085979	55.504	15714000			1	0	0	0	0	0	0	0	0	0	0	0	0	0	0	0	0	0	0	0	0	0	0	0	0	0	0	0	0
SLVQGELVTASK	R	K	A	12	0	1230.68	Q9QYC0	Q9QYC0	532	543	Add1	Alpha-adducin	yes	yes	2	0.00025502	132.78	3453800000			42	0	0	0	0	0	37965000	0	102650000	0	0	0	0	0	0	0	0	0	0	0	0	0	19413000	0	0	0	103920000	0	10600000
SPGTPAGEGSGSPPK	R	K	W	15	0	1324.63	Q9QYC0	Q9QYC0	355	369	Add1	Alpha-adducin	yes	yes	2	1.715e-45	203.11	1137500000			32	0	0	0	0	0	0	52003000	34904000	0	0	0	0	0	0	0	0	0	0	0	0	0	0	0	0	0	24462000	18398000	0
SPPDQSAVPNTPPSTPVK	K	K	L	18	0	1817.92	Q9QYC0	Q9QYC0	600	617	Add1	Alpha-adducin	yes	yes	2	1.9861e-22	169.79	130480000			3	0	0	0	0	0	0	0	0	0	0	0	0	0	0	0	0	0	0	0	0	0	0	0	0	0	0	0	0
SPPDQSAVPNTPPSTPVKLEEDLPQEPTSR	K	R	D	30	1	3212.58	Q9QYC0	Q9QYC0	600	629	Add1	Alpha-adducin	yes	yes	3	1.3275e-20	106.81	27582000			1	0	0	0	0	0	0	0	0	0	0	0	0	0	0	0	0	0	0	0	0	0	0	0	0	0	0	0	0
SRSPGTPAGEGSGSPPK	K	K	W	17	1	1567.76	Q9QYC0	Q9QYC0	353	369	Add1	Alpha-adducin	yes	yes	3	0.00015093	83.792	82180000			4	0	0	0	0	0	0	0	0	0	0	0	0	0	0	0	0	0	0	0	0	0	0	0	0	0	0	0	0
TAGPQSQVLCGVMMDR	K	R	S	16	0	1748.8	Q9QYC0	Q9QYC0	516	531	Add1	Alpha-adducin	yes	yes	2	3.85e-27	151.74	165570000			11	0	0	0	0	0	0	0	0	0	0	0	0	0	0	0	0	0	0	0	0	0	0	0	0	0	0	11366000	1288700
TGYPYRYPALR	R	R	E	11	1	1355.7	Q9QYC0	Q9QYC0	391	401	Add1	Alpha-adducin	yes	yes	3	0.0053834	65.278	78423000			8	0	0	0	0	0	23382000	0	0	0	0	0	0	0	0	0	0	0	0	0	0	0	0	0	0	0	0	0	0
TLASAGGPDNLVLLDPGK	R	K	Y	18	0	1736.93	Q9QYC0	Q9QYC0	331	348	Add1	Alpha-adducin	yes	yes	2	1.1144e-22	173.06	3232400000			36	0	0	0	0	0	0	0	0	0	0	0	0	0	0	0	0	0	0	0	0	12832000	0	3609600	0	0	0	32327000	2036700
TLASAGGPDNLVLLDPGKYK	R	K	A	20	1	2028.09	Q9QYC0	Q9QYC0	331	350	Add1	Alpha-adducin	yes	yes	3	5.1111e-12	117.66	61838000			11	0	0	0	0	0	18747000	0	0	0	0	0	0	0	0	0	0	0	0	0	0	0	0	0	0	0	0	0	0
TSTSAVPNLFVPLNTNPK	R	K	E	18	0	1899.01	Q9QYC0	Q9QYC0	480	497	Add1	Alpha-adducin	yes	yes	2;3	2.8516e-14	143.42	2768600000			58	0	0	0	0	0	0	0	58460000	0	0	0	0	0	0	0	0	0	0	0	0	55876000	10256000	3048100	3736500	0	74380000	0	1821500
TSTSAVPNLFVPLNTNPKEVQEMR	R	R	N	24	1	2671.36	Q9QYC0	Q9QYC0	480	503	Add1	Alpha-adducin	yes	yes	3	0.028792	25.408	1191800			1	0	0	0	0	0	0	0	0	0	0	0	0	0	0	0	0	0	0	0	0	0	0	0	0	0	0	0	0
VDENNPEYLR	R	R	E	10	0	1247.58	Q9QYC0	Q9QYC0	28	37	Add1	Alpha-adducin	yes	yes	2	1.738e-39	211.45	1126600000			25	0	0	0	0	0	0	0	0	0	0	0	0	0	0	0	0	0	0	0	0	35474000	0	0	0	0	17068000	0	0
VNLQGDIVDR	K	R	G	10	0	1127.59	Q9QYC0	Q9QYC0	200	209	Add1	Alpha-adducin	yes	yes	2	3.0266e-06	145.17	3328500000			45	0	0	0	0	5060500	0	188850000	148620000	0	0	0	0	0	0	0	0	0	0	0	0	65696000	7971600	0	0	0	81447000	48050000	7601800
VNSEQEHFLIVPFGLLYSEVTASSLVK	R	K	V	27	0	3005.57	Q9QYC0	Q9QYC0	173	199	Add1	Alpha-adducin	yes	yes	3	2.956e-06	68.657	91584000			9	0	0	0	0	0	0	0	0	0	0	0	0	0	0	0	0	0	0	0	0	0	0	0	3459800	0	0	0	0
WQIGEQEFEALMR	K	R	M	13	0	1635.77	Q9QYC0	Q9QYC0	370	382	Add1	Alpha-adducin	yes	yes	2	1.1867e-21	187.97	94512000			4	0	0	0	0	0	0	0	0	0	0	0	0	0	0	0	0	0	0	0	0	0	0	0	0	0	0	0	0
YFDRVDENNPEYLR	R	R	E	14	1	1828.84	Q9QYC0	Q9QYC0	24	37	Add1	Alpha-adducin	yes	yes	2;3	1.3411e-28	188.88	1856400000			29	0	0	0	0	0	0	0	0	0	0	0	0	0	0	0	0	0	0	0	0	40748000	0	0	3128700	0	87034000	0	24296000
YFDRVDENNPEYLRER	R	R	N	16	2	2113.98	Q9QYC0	Q9QYC0	24	39	Add1	Alpha-adducin	yes	yes	4	0.012657	38.511	1921300			1	0	0	0	0	0	0	0	0	0	0	0	0	0	0	0	0	0	0	0	0	0	0	0	0	0	0	0	0
YSDVEVPASVTGHSFASDGDSGTCSPLR	K	R	H	28	0	2897.28	Q9QYC0	Q9QYC0	407	434	Add1	Alpha-adducin	yes	yes	3	2.9856e-72	166.35	962330000			45	0	0	0	0	4369200	4458600	0	0	0	0	0	0	0	0	0	0	0	0	0	0	0	2115100	0	3715300	0	78207000	20746000	0
AADLRQDFNLMEQK	R	K	K	14	1	1677.81	Q9QYB8	Q9QYB8	38	51	Add2	Beta-adducin	yes	yes	3	0.0005653	80.507	6578400			2	0	0	0	0	0	0	0	0	0	0	0	0	0	0	0	0	0	0	0	0	0	0	0	0	0	0	0	3309600
DESEETVPNPFSQLTDQELEEYK	K	K	K	23	0	2726.21	Q9QYB8	Q9QYB8	547	569	Add2	Beta-adducin	yes	yes	2	2.9397e-35	136.17	172660000			3	0	0	0	0	0	0	0	0	0	0	0	0	0	0	0	0	0	0	0	0	0	0	0	0	0	0	0	0
EEEPSVEEALSK	K	K	G	12	0	1345.62	Q9QYB8	Q9QYB8	652	663	Add2	Beta-adducin	yes	yes	2	0.00033841	121.6	184890000			3	0	0	0	0	0	0	0	0	0	0	0	0	0	0	0	0	0	0	0	0	0	0	0	0	0	0	0	0
EELEGLIQEQMK	R	K	K	12	0	1445.71	Q9QYB8	Q9QYB8	65	76	Add2	Beta-adducin	yes	yes	2	0.0023057	114.97	0			1	0	0	0	0	0	0	0	0	0	0	0	0	0	0	0	0	0	0	0	0	0	0	0	0	0	0	0	0
EQDHFLISPK	K	K	G	10	0	1212.61	Q9QYB8	Q9QYB8	164	173	Add2	Beta-adducin	yes	yes	2;3	2.1808e-09	170.99	193470000			9	0	0	0	0	0	0	0	0	0	0	0	0	0	0	0	0	0	0	0	0	0	0	0	0	0	0	0	0
FSEDDPEYLR	R	R	L	10	0	1269.55	Q9QYB8	Q9QYB8	24	33	Add2	Beta-adducin	yes	yes	2	5.7419e-05	138.06	902110000			15	0	0	0	0	0	0	0	0	0	0	0	0	0	0	0	0	0	0	0	0	0	0	0	0	0	0	0	4096000
GDADTKDESEETVPNPFSQLTDQELEEYK	K	K	K	29	1	3313.46	Q9QYB8	Q9QYB8	541	569	Add2	Beta-adducin	yes	yes	3	2.6681e-16	106.17	40498000			5	0	0	0	0	0	0	0	0	0	0	0	0	0	0	0	0	0	0	0	0	0	0	0	2189600	0	0	0	10974000
GDADTKDESEETVPNPFSQLTDQELEEYKK	K	K	E	30	2	3441.56	Q9QYB8	Q9QYB8	541	570	Add2	Beta-adducin	yes	yes	4	0.0047847	39.113	12951000			0	0	0	0	0	0	0	0	0	0	0	0	0	0	0	0	0	0	0	0	0	0	0	0	0	0	0	0	0
GLGQMTTNADTDGDSYK	K	K	D	17	0	1772.75	Q9QYB8	Q9QYB8	664	680	Add2	Beta-adducin	yes	yes	2	0.00068017	82.34	0			1	0	0	0	0	0	0	0	0	0	0	0	0	0	0	0	0	0	0	0	0	0	0	0	0	0	0	0	0
GLGQMTTNADTDGDSYKDK	K	K	T	19	1	2015.87	Q9QYB8	Q9QYB8	664	682	Add2	Beta-adducin	yes	yes	3	9.697e-05	82.482	38833000			3	0	0	0	0	0	0	0	0	0	0	0	0	0	0	0	0	0	0	0	0	0	0	0	0	0	0	0	0
GNNSSNIWALR	K	R	Q	11	0	1230.61	Q9QYB8	Q9QYB8	78	88	Add2	Beta-adducin	yes	yes	2	0.0043389	89.247	23897000			3	0	0	0	0	0	3610700	0	0	0	0	0	0	0	0	0	0	0	0	0	0	0	0	0	0	0	0	0	0
GSSCFPVDTTGFSLHSAIYAARPDVR	K	R	C	26	1	2810.34	Q9QYB8	Q9QYB8	198	223	Add2	Beta-adducin	yes	yes	3;4	9.4016e-05	53.481	29850000			3	0	0	0	0	0	0	0	0	0	0	0	0	0	0	0	0	0	0	0	0	0	0	0	0	0	0	0	0
GVSCSEVTASSLIK	K	K	V	14	0	1436.72	Q9QYB8	Q9QYB8	174	187	Add2	Beta-adducin	yes	yes	2	3.6449e-10	131.83	762040000			19	0	0	0	0	0	0	0	0	0	0	0	0	0	0	0	0	0	0	0	0	0	0	0	0	0	0	0	0
HPFVQEK	R	K	T	7	0	883.455	Q9QYB8	Q9QYB8	385	391	Add2	Beta-adducin	yes	yes	2	0.026125	99.375	8260900			1	0	0	0	0	0	0	0	0	0	0	0	0	0	0	0	0	0	0	0	0	0	0	0	0	0	0	0	0
IENPNQFVPLYTDPQEVLDMR	R	R	N	21	0	2517.22	Q9QYB8	Q9QYB8	479	499	Add2	Beta-adducin	yes	yes	2;3	5.6808e-17	122.93	109930000			4	0	0	0	0	0	0	0	0	0	0	0	0	0	0	0	0	0	0	0	0	0	0	0	0	0	0	0	0
LGEHEFEALMR	R	R	M	11	0	1330.63	Q9QYB8	Q9QYB8	360	370	Add2	Beta-adducin	yes	yes	3	0.00024644	104.07	127070000			5	0	0	0	0	0	0	0	25135000	0	0	0	0	0	0	0	0	0	0	0	0	0	0	0	0	0	0	0	0
NHGMVALGDTVEEAFYK	R	K	V	17	0	1879.88	Q9QYB8	Q9QYB8	289	305	Add2	Beta-adducin	yes	yes	3	6.821e-05	94.203	19306000			1	0	0	0	0	0	0	0	0	0	0	0	0	0	0	0	0	0	0	0	0	0	0	0	0	0	0	0	0
QDFNLMEQK	R	K	K	9	0	1151.53	Q9QYB8	Q9QYB8	43	51	Add2	Beta-adducin	yes	yes	2	0.028454	60.074	49710000			3	0	0	0	0	0	0	0	0	0	0	0	0	0	0	0	0	0	0	0	0	0	0	0	0	0	0	0	0
SAGPQSQLLASVIAEK	K	K	S	16	0	1597.87	Q9QYB8	Q9QYB8	512	527	Add2	Beta-adducin	yes	yes	2;3	1.1187e-270	299.25	1569400000			31	0	809830	0	0	0	3518000	0	0	0	0	0	0	0	0	0	0	0	0	0	0	0	0	7954600	0	0	10008000	0	0
SEVEIPATVTAFVFEEDGVPVPALR	K	R	Q	25	0	2671.37	Q9QYB8	Q9QYB8	396	420	Add2	Beta-adducin	yes	yes	2;3	4.0678e-46	164.41	212250000			13	0	0	0	0	0	5807000	0	0	0	0	0	0	0	0	0	0	0	0	0	0	0	0	0	0	0	0	0	0
SPSTESQLMSK	R	K	G	11	0	1193.56	Q9QYB8	Q9QYB8	530	540	Add2	Beta-adducin	yes	yes	2	0.0037587	91.095	43672000			3	0	0	0	0	0	0	0	0	0	0	0	0	0	0	0	0	0	0	0	0	0	0	0	0	0	0	0	0
SSSGMPIR	K	R	I	8	0	833.407	Q9QYB8	Q9QYB8	471	478	Add2	Beta-adducin	yes	yes	2	0.033655	74.415	2226800			1	0	0	0	0	0	0	0	0	0	0	0	0	0	0	0	0	0	0	0	0	0	0	0	0	0	0	0	0
STPASPVQSPSK	K	K	A	12	0	1184.6	Q9QYB8	Q9QYB8	598	609	Add2	Beta-adducin	yes	yes	2	0.0058351	80.706	34926000			3	0	0	0	0	0	0	0	0	0	0	0	0	0	0	0	0	0	0	0	0	0	0	0	0	0	0	0	0
TESVTSGPLSPEGSPSK	K	K	S	17	0	1658.8	Q9QYB8	Q9QYB8	683	699	Add2	Beta-adducin	yes	yes	2	5.8668e-29	184.1	163050000			4	0	0	0	0	0	0	0	0	0	0	0	0	0	0	0	0	0	0	0	0	0	0	0	0	0	0	0	0
TEVSEANTEPEPVKPEGLVVNGK	K	K	E	23	1	2422.22	Q9QYB8	Q9QYB8	629	651	Add2	Beta-adducin	yes	yes	3	0.0016073	47.392	17549000			1	0	0	0	0	0	0	0	0	0	0	0	0	0	0	0	0	0	0	0	0	0	0	0	0	0	0	0	0
TEVSEANTEPEPVKPEGLVVNGKEEEPSVEEALSK	K	K	G	35	2	3749.84	Q9QYB8	Q9QYB8	629	663	Add2	Beta-adducin	yes	yes	4	0.0078368	24.473	51963000			1	0	0	0	0	0	0	0	0	0	0	0	0	0	0	0	0	0	0	0	0	0	0	0	0	0	0	0	0
VNILGEVVEK	K	K	G	10	0	1098.63	Q9QYB8	Q9QYB8	188	197	Add2	Beta-adducin	yes	yes	2	0.0041325	86.882	0			3	0	0	0	0	0	0	0	0	0	0	0	0	0	0	0	0	0	0	0	0	0	0	0	0	0	0	0	0
VNVADEVQR	R	R	N	9	0	1028.53	Q9QYB8	Q9QYB8	443	451	Add2	Beta-adducin	yes	yes	2	9.606e-05	128.61	614110000			4	0	0	0	0	0	0	0	0	0	0	0	0	0	0	0	0	0	0	0	0	0	0	0	0	0	0	0	0
WLNTPNTYLR	R	R	V	10	0	1276.66	Q9QYB8	Q9QYB8	433	442	Add2	Beta-adducin	yes	yes	2	8.8471e-11	160.88	272790000			13	0	0	0	0	0	10691000	0	0	0	0	0	0	0	0	0	0	0	0	0	0	0	2845700	0	0	0	0	0	5182300
MLDNLGYR	R	R	T	8	0	980.475	Q9QYB8;Q9QYC0	Q9QYC0	383	390	Add2;Add1	Beta-adducin;Alpha-adducin	no	no	2	1.8548e-07	159.19	616920000			16	0	0	0	0	0	0	0	0	0	0	0	0	0	0	0	0	0	0	0	0	0	0	0	0	0	0	0	0
EQDHIIIIPR	K	R	G	10	0	1232.69	Q9QYB5	Q9QYB5	168	177	Add3	Gamma-adducin	yes	yes	2;3	0.00051268	109.71	351840000			19	0	0	0	0	0	0	0	0	0	0	0	0	0	0	0	0	0	0	0	0	17601000	0	0	0	0	0	0	0
GLSFSEATASTLVK	R	K	V	14	0	1409.74	Q9QYB5	Q9QYB5	178	191	Add3	Gamma-adducin	yes	yes	2	4.2927e-06	136.48	736150000			20	0	0	0	0	0	0	0	0	0	0	0	0	0	0	0	0	0	0	0	0	0	0	0	0	0	40545000	0	0
IEDPNQFVPLNTNPTEVLEK	K	K	R	20	0	2296.16	Q9QYB5	Q9QYB5	485	504	Add3	Gamma-adducin	yes	yes	2;3	2.5878e-30	171.26	733050000			8	0	0	0	0	0	0	0	0	0	0	0	0	0	0	0	0	0	0	0	0	0	0	0	0	0	0	0	0
INESDPEYLR	R	R	E	10	0	1234.58	Q9QYB5	Q9QYB5	28	37	Add3	Gamma-adducin	yes	yes	2	1.926e-06	158.76	1248500000			14	0	0	0	0	0	0	0	0	0	0	0	0	0	0	0	0	0	0	0	0	0	0	0	0	0	41164000	0	0
ISKEQDHIIIIPR	R	R	G	13	1	1560.9	Q9QYB5	Q9QYB5	165	177	Add3	Gamma-adducin	yes	yes	4	0.012242	51.726	95144000			2	0	0	0	0	0	0	0	0	0	0	0	0	0	0	0	0	0	0	0	0	0	0	0	0	0	0	0	0
LADLFGWAHLANTYISVR	R	R	I	18	0	2046.07	Q9QYB5	Q9QYB5	147	164	Add3	Gamma-adducin	yes	yes	3	0.040063	25.995	316750			1	0	0	0	0	0	0	0	0	0	0	0	0	0	0	0	0	0	0	0	0	0	0	0	0	0	0	0	0
LEENHELFSK	R	K	S	10	0	1244.6	Q9QYB5	Q9QYB5	608	617	Add3	Gamma-adducin	yes	yes	2	0.0010866	104.05	12823000			1	0	0	0	0	0	0	0	0	0	0	0	0	0	0	0	0	0	0	0	0	0	0	0	0	0	0	0	0
LTTSTTIENIEITIK	R	K	S	15	0	1675.92	Q9QYB5	Q9QYB5	649	663	Add3	Gamma-adducin	yes	yes	2	0.0053783	61.641	1071700			1	0	0	0	0	0	0	0	0	0	0	0	0	0	0	0	0	0	0	0	0	0	0	0	0	0	0	0	0
SDVEIPATVTAFSFEDDSAPLSPLK	K	K	F	25	0	2635.29	Q9QYB5	Q9QYB5	402	426	Add3	Gamma-adducin	yes	yes	2;3	3.0666e-46	165.45	288950000			26	0	0	0	0	0	2839000	0	0	0	0	0	0	0	0	0	0	0	0	0	0	0	0	0	11829000	0	0	0	9185100
SSDTSPAVVTTPPPPSMPHK	M	K	E	20	0	2031.99	Q9QYB5	Q9QYB5	2	21	Add3	Gamma-adducin	yes	yes	2	5.5924e-10	112.08	1698600			1	0	0	0	0	0	0	0	0	0	0	0	0	0	0	0	0	0	0	0	0	0	0	0	0	0	0	0	0
SSDTSPAVVTTPPPPSMPHKER	M	R	Y	22	1	2317.14	Q9QYB5	Q9QYB5	2	23	Add3	Gamma-adducin	yes	yes	3	0.00021412	63.184	3508600			1	0	0	0	0	0	0	0	0	0	0	0	0	0	0	0	0	0	0	0	0	0	0	0	0	0	0	0	0
TEEVLSPDGSPSK	R	K	S	13	0	1344.64	Q9QYB5	Q9QYB5	668	680	Add3	Gamma-adducin	yes	yes	2	1.3655e-30	198.62	79352000			1	0	0	0	0	0	0	0	0	0	0	0	0	0	0	0	0	0	0	0	0	0	0	0	0	0	0	0	0
TLDNLGYR	R	R	T	8	0	950.482	Q9QYB5	Q9QYB5	377	384	Add3	Gamma-adducin	yes	yes	2	0.0084299	105.04	90359000			3	0	0	0	0	0	0	0	0	0	0	0	0	0	0	0	0	0	0	0	0	0	0	0	0	0	0	0	0
VGEIEFEGLMR	K	R	T	11	0	1278.63	Q9QYB5	Q9QYB5	366	376	Add3	Gamma-adducin	yes	yes	2	0.044114	61.65	57334000			2	0	0	0	0	0	0	0	0	0	0	0	0	0	0	0	0	0	0	0	0	0	0	0	0	0	0	0	0
VNIIGEVVDQGSTDLK	K	K	I	16	0	1685.88	Q9QYB5	Q9QYB5	192	207	Add3	Gamma-adducin	yes	yes	2	3.3704e-16	168.76	485330000			7	0	0	0	0	0	0	0	0	0	0	0	0	0	0	0	0	0	0	0	0	0	0	0	0	0	0	0	0
VNVPEESR	K	R	N	8	0	928.461	Q9QYB5	Q9QYB5	449	456	Add3	Gamma-adducin	yes	yes	2	0.01066	86.794	58753000			3	0	0	0	0	0	0	0	0	0	0	0	0	0	0	0	0	0	0	0	0	0	0	0	0	0	0	0	0
VSSGTPIKIEDPNQFVPLNTNPTEVLEK	K	K	R	28	1	3065.59	Q9QYB5	Q9QYB5	477	504	Add3	Gamma-adducin	yes	yes	3	1.8748e-05	55.158	11396000			4	0	0	0	0	0	733320	0	0	0	0	0	0	0	0	0	0	0	0	0	0	0	0	0	0	0	0	0	0
VSSGTPIKIEDPNQFVPLNTNPTEVLEKR	K	R	N	29	2	3221.69	Q9QYB5	Q9QYB5	477	505	Add3	Gamma-adducin	yes	yes	4	7.4021e-06	58.498	17274000			5	0	0	0	0	0	831210	0	0	0	0	0	0	0	0	0	0	0	0	0	0	0	0	2466600	0	0	0	0	0
VTQILQSPAFR	R	R	E	11	0	1258.7	Q9QYB5	Q9QYB5	58	68	Add3	Gamma-adducin	yes	yes	2	0.0010082	112.8	171320000			5	0	0	0	0	0	0	0	0	0	0	0	0	0	0	0	0	0	0	0	0	14622000	0	0	0	0	0	0	0
VTQILQSPAFREDLECLIQEQMKK	R	K	G	24	2	2903.49	Q9QYB5	Q9QYB5	58	81	Add3	Gamma-adducin	yes	yes	4	0.063814	18.545	838260			1	0	0	0	0	0	0	0	0	0	0	0	0	0	0	0	0	0	0	0	0	0	0	0	0	0	0	0	0
YFDRINESDPEYLRER	R	R	N	16	2	2100.99	Q9QYB5	Q9QYB5	24	39	Add3	Gamma-adducin	yes	yes	4	0.017456	34.954	423190			1	0	0	0	0	0	0	0	0	0	0	0	0	0	0	0	0	0	0	0	0	0	0	0	0	0	0	0	0
AKEFGASECISPQDFSK	K	K	S	17	1	1899.87	P28474	P28474	232	248	Adh5	Alcohol dehydrogenase class-3	yes	yes	3	0.0077144	50.597	57047000			1	0	0	0	0	0	0	0	0	0	0	0	0	0	0	0	0	0	0	0	0	0	0	0	0	0	0	57047000	0
EFGASECISPQDFSK	K	K	S	15	0	1700.74	P28474	P28474	234	248	Adh5	Alcohol dehydrogenase class-3	yes	yes	2	1.1319e-58	216.91	60880000			1	0	0	0	0	0	0	0	0	0	0	0	0	0	0	0	0	0	0	0	0	0	0	0	0	0	0	60880000	0
DLKPANILLDEHGHVR	R	R	I	16	1	1825.98	Q99MK8	Q99MK8	317	332	Adrbk1	Beta-adrenergic receptor kinase 1	yes	yes	4	0.029248	33.313	1067700			0	0	0	0	0	0	0	0	0	0	0	0	0	0	0	0	0	0	0	0	0	0	0	0	0	0	0	0	0
EAQQLVQR	R	R	V	8	0	970.52	Q99MK8	Q99MK8	653	660	Adrbk1	Beta-adrenergic receptor kinase 1	yes	yes	2	0.053925	65.777	3377700			1	0	0	0	0	0	0	0	0	0	0	0	0	0	0	0	0	0	0	0	0	0	0	0	0	0	0	0	0
LLDSDQELYR	K	R	N	10	0	1250.61	Q99MK8	Q99MK8	498	507	Adrbk1	Beta-adrenergic receptor kinase 1	yes	yes	2	0.027353	57.708	0			1	0	0	0	0	0	0	0	0	0	0	0	0	0	0	0	0	0	0	0	0	0	0	0	0	0	0	0	0
GEVNAADAFDIGSFDEEDTK	R	K	G	20	0	2128.91	Q99MK8;Q3UYH7	Q99MK8	475	494	Adrbk1;Adrbk2	Beta-adrenergic receptor kinase 1;Beta-adrenergic receptor kinase 2	yes	no	2	0.00044728	81.632	2302000			1	0	0	0	0	0	0	0	0	0	0	0	0	0	0	0	0	0	0	0	0	0	0	0	0	0	0	0	2302000
ISDLGLACDFSK	R	K	K	12	0	1324.63	Q99MK8;Q3UYH7	Q99MK8	333	344	Adrbk1;Adrbk2	Beta-adrenergic receptor kinase 1;Beta-adrenergic receptor kinase 2	yes	no	2	0.024766	59.57	2989000			1	0	0	0	0	0	0	0	0	0	0	0	0	0	0	0	0	0	0	0	0	0	0	2232000	0	0	0	0	0
SLLEGLLQR	R	R	D	9	0	1027.6	Q99MK8;Q3UYH7	Q99MK8	423	431	Adrbk1;Adrbk2	Beta-adrenergic receptor kinase 1;Beta-adrenergic receptor kinase 2	yes	no	2	0.00060288	113.14	3351400			0	0	0	0	0	0	3351400	0	0	0	0	0	0	0	0	0	0	0	0	0	0	0	0	0	0	0	0	0	0
SQSAAVTPSSSTSSAR	R	R	A	16	0	1522.72	Q9JKV1	Q9JKV1	211	226	Adrm1	Proteasomal ubiquitin receptor ADRM1	yes	yes	2	4.9586e-47	184.34	216120000			18	0	0	0	0	0	5368100	30623000	0	0	0	0	0	0	0	0	0	0	0	0	0	0	0	0	0	0	0	26405000	0
TTSGALFPSLVPGSR	M	R	G	15	0	1488.79	Q9JKV1	Q9JKV1	2	16	Adrm1	Proteasomal ubiquitin receptor ADRM1	yes	yes	2	4.5141e-05	111.63	20064000			2	0	0	0	0	0	0	0	0	0	0	0	0	0	0	0	0	0	0	0	0	0	0	0	0	0	0	12357000	0
AVLTNILLR	K	R	L	9	0	1011.64	Q80YS6	Q80YS6	29	37	Afap1	Actin filament-associated protein 1	yes	yes	2	0.0037985	89.142	26634000			2	0	0	0	0	0	0	0	0	0	0	0	0	0	0	0	0	0	0	0	0	0	0	0	0	0	0	0	0
EAYSGCSGPVDPECSPPPSTSAPVNK	K	K	A	26	0	2689.16	Q80YS6	Q80YS6	245	270	Afap1	Actin filament-associated protein 1	yes	yes	3	0.0021337	35.32	13897000			1	0	0	0	0	0	0	0	0	0	0	0	0	0	0	0	0	0	0	0	0	0	0	0	0	0	0	0	0
MEELIVELR	-	R	L	9	0	1130.6	Q80YS6	Q80YS6	1	9	Afap1	Actin filament-associated protein 1	yes	yes	2	0.0031755	74.464	4367300			1	0	0	0	0	0	0	0	0	0	0	0	0	0	0	0	0	0	0	0	0	0	0	0	0	0	0	0	0
EVSRPIVGAEGLEVPR	R	R	S	16	1	1706.93	Q8BZI0	Q8BZI0	313	328	Afap1l1	Actin filament-associated protein 1-like 1	yes	yes	3	3.0967e-07	94.007	45750000			0	0	0	0	0	0	0	45750000	0	0	0	0	0	0	0	0	0	0	0	0	0	0	0	0	0	0	0	0	0
ADMIELLGPRPFAEK	K	K	S	15	1	1685.88	Q920A7	Q920A7	731	745	Afg3l1	AFG3-like protein 1	yes	yes	3	3.6542e-05	88.009	36281000			3	0	0	0	0	0	0	0	0	0	0	0	0	0	0	0	0	0	0	0	0	0	0	0	20893000	0	0	0	0
ATAGEANVPFITVNGSEFLEMFVGVGPAR	K	R	V	29	0	2979.48	Q920A7	Q920A7	352	380	Afg3l1	AFG3-like protein 1	yes	yes	3	5.7982e-09	60.104	3766900			3	0	0	0	0	0	0	0	0	0	0	0	0	0	0	0	0	0	0	0	0	0	0	0	1772100	0	0	0	0
FADVAGCEEAK	R	K	L	11	0	1195.52	Q920A7	Q920A7	299	309	Afg3l1	AFG3-like protein 1	yes	yes	2	0.00096773	112.71	217830000			9	0	0	0	0	0	0	0	0	0	0	0	0	0	0	0	0	0	0	0	0	19862000	0	0	10678000	0	0	0	0
FADVAGCEEAKLEIMEFVNFLK	R	K	N	22	1	2559.24	Q920A7	Q920A7	299	320	Afg3l1	AFG3-like protein 1	yes	yes	3	2.9459e-06	68.49	0			1	0	0	0	0	0	0	0	0	0	0	0	0	0	0	0	0	0	0	0	0	0	0	0	0	0	0	0	0
FVWFNIGSVDTFER	R	R	N	14	0	1715.83	Q920A7	Q920A7	204	217	Afg3l1	AFG3-like protein 1	yes	yes	2;3	2.0043e-72	210.87	100700000			6	0	0	0	0	0	0	0	0	0	0	0	0	0	0	0	0	0	0	0	0	0	0	0	47658000	0	0	0	0
GAMLTGPPGTGK	K	K	T	12	0	1085.55	Q920A7	Q920A7	335	346	Afg3l1	AFG3-like protein 1	yes	yes	2	0.00051858	99.855	11277000			3	0	0	0	0	0	0	0	0	0	0	0	0	0	0	0	0	0	0	0	0	0	7835400	0	0	0	0	0	0
GDDFPWWK	K	K	R	8	0	1049.46	Q920A7	Q920A7	118	125	Afg3l1	AFG3-like protein 1	yes	yes	2	0.080133	58.194	4108900			1	0	0	0	0	0	0	0	0	0	0	0	0	0	0	0	0	0	0	0	0	0	0	0	0	0	0	0	0
GEFPWDDKDFR	K	R	S	11	1	1410.62	Q920A7	Q920A7	130	140	Afg3l1	AFG3-like protein 1	yes	yes	2;3	0.0018557	87.363	169740000			10	0	0	0	0	0	0	0	0	0	0	0	0	0	0	0	0	0	18400000	0	0	15296000	0	0	2111900	0	0	0	0
GGGLFSVGETTAK	R	K	I	13	0	1222.62	Q920A7	Q920A7	277	289	Afg3l1	AFG3-like protein 1	yes	yes	2	0.00041662	105.98	305780000			6	0	0	0	0	0	0	0	0	0	0	0	0	0	0	0	0	0	0	0	0	0	21257000	30712000	0	0	0	0	0
GLGYAQYLPR	K	R	E	10	0	1136.6	Q920A7	Q920A7	594	603	Afg3l1	AFG3-like protein 1	yes	yes	2	2.1115e-06	143.85	136640000			6	0	0	0	0	0	0	0	0	0	0	0	0	0	0	0	0	0	0	0	23765000	0	18309000	0	0	0	0	0	0
GLVDRLEVVNK	R	K	Q	11	1	1240.71	Q920A7	Q920A7	178	188	Afg3l1	AFG3-like protein 1	yes	yes	2;3	0.001232	130.63	39993000			6	0	0	0	0	0	0	0	0	0	0	0	0	0	0	0	0	0	0	0	0	0	10548000	0	4770300	0	0	0	0
HAPCILFIDEIDAIGR	K	R	K	16	0	1838.93	Q920A7	Q920A7	391	406	Afg3l1	AFG3-like protein 1	yes	yes	3	0.003962	54.501	12237000			2	0	0	0	0	0	0	0	0	0	0	0	0	0	0	0	0	0	0	0	0	0	0	0	0	0	0	0	0
HLSPSVQER	R	R	H	9	0	1051.54	Q920A7	Q920A7	527	535	Afg3l1	AFG3-like protein 1	yes	yes	2	2.3143e-06	148.38	81293000			7	0	0	0	0	0	0	0	0	0	0	0	0	0	0	0	0	0	0	0	0	0	0	31867000	0	0	0	0	0
KHAPCILFIDEIDAIGR	R	R	K	17	1	1967.03	Q920A7	Q920A7	390	406	Afg3l1	AFG3-like protein 1	yes	yes	3	0.01757	38.824	2100700			1	0	0	0	0	0	0	0	0	0	0	0	0	0	0	0	0	0	0	0	0	0	0	0	0	0	0	0	0
KLAALTPGFTGADISNVCNEAALIAAR	R	R	H	27	1	2743.43	Q920A7	Q920A7	500	526	Afg3l1	AFG3-like protein 1	yes	yes	3	2.8512e-24	127.73	103420000			8	0	0	0	0	0	0	0	0	0	0	0	0	0	0	0	0	0	0	0	0	0	0	11727000	70601000	0	0	0	0
KTQVLQPSEK	K	K	T	10	1	1156.65	Q920A7	Q920A7	551	560	Afg3l1	AFG3-like protein 1	yes	yes	2;3	1.4704e-11	177.78	33867000			5	0	0	0	0	0	0	0	0	0	0	0	0	0	0	0	0	0	0	0	0	0	10372000	8053300	3190200	0	0	0	0
LAALTPGFTGADISNVCNEAALIAAR	K	R	H	26	0	2615.34	Q920A7	Q920A7	501	526	Afg3l1	AFG3-like protein 1	yes	yes	2;3	6.0993e-119	215.79	174600000			9	0	0	0	0	0	0	0	0	0	0	0	0	0	0	0	0	0	0	0	0	0	0	0	6080200	0	0	0	0
LGQVSFDFPR	K	R	Q	10	0	1164.59	Q920A7	Q920A7	662	671	Afg3l1	AFG3-like protein 1	yes	yes	2	0.0006766	105.1	47730000			3	0	0	0	0	0	0	0	0	0	0	0	0	0	0	0	0	0	0	0	0	0	11490000	19038000	0	0	0	0	0
LLEKEVLEK	R	K	A	9	1	1099.65	Q920A7	Q920A7	722	730	Afg3l1	AFG3-like protein 1	yes	yes	2;3	3.2416e-05	154.85	24626000			5	0	0	0	0	0	0	0	0	0	0	0	0	0	0	0	0	0	0	0	0	0	0	11883000	0	0	0	0	0
NLESAQWELGIEPTNQAAVVYTTESDGSFLR	R	R	S	31	0	3424.64	Q920A7	Q920A7	218	248	Afg3l1	AFG3-like protein 1	yes	yes	3;4	3.8809e-69	153.12	54894000			8	0	0	0	0	0	0	0	0	0	0	0	0	0	0	0	0	0	0	0	0	0	0	6804000	30551000	0	0	0	0
QGETMVEKPYSEATAQLIDEEVR	R	R	C	23	1	2622.25	Q920A7	Q920A7	672	694	Afg3l1	AFG3-like protein 1	yes	yes	3	1.8452e-27	131.43	166830000			8	0	0	0	0	0	0	0	0	0	0	0	0	0	0	0	0	0	0	0	0	0	0	0	0	0	0	0	0
QIYIGPPDIK	R	K	G	10	0	1142.63	Q920A7	Q920A7	464	473	Afg3l1	AFG3-like protein 1	yes	yes	2	0.0059214	91.087	255510000			9	0	0	0	0	0	0	0	0	0	0	0	0	0	0	0	0	0	0	0	0	0	21403000	20019000	0	0	0	0	0
SASPGNSVPPKKEPK	K	K	N	15	2	1521.82	Q920A7	Q920A7	89	103	Afg3l1	AFG3-like protein 1	yes	yes	3	0.0056701	67.136	786830			2	0	0	0	0	0	0	0	0	0	0	0	0	0	0	0	0	0	0	0	0	0	0	0	0	0	0	0	0
STYEEFVEGTGSLEEDTSLPEGLKDWNK	K	K	G	28	1	3159.44	Q920A7	Q920A7	746	773	Afg3l1	AFG3-like protein 1	yes	yes	3	0	266.38	110450000			10	0	0	0	0	0	0	0	0	0	0	0	0	0	0	0	0	0	0	0	0	0	0	2638800	41097000	0	0	0	0
TLELLTQCR	R	R	E	9	0	1132.59	Q920A7	Q920A7	704	712	Afg3l1	AFG3-like protein 1	yes	yes	2	5.0433e-06	142.79	53007000			3	0	0	0	0	0	0	0	0	0	0	0	0	0	0	0	0	0	0	0	0	0	0	0	23277000	0	0	0	0
TQVLQPSEK	K	K	T	9	0	1028.55	Q920A7	Q920A7	552	560	Afg3l1	AFG3-like protein 1	yes	yes	2	0.04077	76.064	56568000			0	0	0	0	0	0	0	0	0	0	0	0	0	0	0	0	0	0	56568000	0	0	0	0	0	0	0	0	0	0
TTVAYHEAGHAVVGWFLEHADPLLK	K	K	V	25	0	2760.4	Q920A7	Q920A7	561	585	Afg3l1	AFG3-like protein 1	yes	yes	4;5	0.00072703	40.285	3514300			2	0	0	0	0	0	0	0	0	0	0	0	0	0	0	0	0	0	0	0	0	0	0	0	1598800	0	0	0	0
VAEQLFFGQITTGAQDDLR	R	R	K	19	0	2108.05	Q920A7	Q920A7	625	643	Afg3l1	AFG3-like protein 1	yes	yes	2;3	7.0983e-21	148.72	147160000			9	0	0	0	0	0	0	0	0	0	0	0	0	0	0	0	0	0	47808000	0	0	0	0	0	0	0	0	0	0
VAEQLFFGQITTGAQDDLRK	R	K	V	20	1	2236.15	Q920A7	Q920A7	625	644	Afg3l1	AFG3-like protein 1	yes	yes	3	5.5385e-07	103.31	363790000			7	0	0	0	0	0	0	0	0	0	0	0	0	0	0	0	0	0	0	0	0	0	0	0	1995600	0	0	0	0
VIPVPGTTSER	R	R	F	11	0	1154.63	Q920A7	Q920A7	193	203	Afg3l1	AFG3-like protein 1	yes	yes	2	0.0049639	81.972	1049200000			12	0	0	0	0	0	0	0	0	0	0	0	0	0	0	0	0	0	227900000	0	0	115190000	40950000	22179000	0	0	0	0	0
VTQSAYAQIVQFGMSEK	K	K	L	17	0	1885.92	Q920A7	Q920A7	645	661	Afg3l1	AFG3-like protein 1	yes	yes	2	1.4755e-42	158.52	90079000			6	0	0	0	0	0	0	0	0	0	0	0	0	0	0	0	0	0	0	0	0	0	1634400	0	0	0	0	0	0
ATAGEANVPFITVSGSEFLEMFVGVGPAR	K	R	V	29	0	2952.47	Q8JZQ2	Q8JZQ2	359	387	Afg3l2	AFG3-like protein 2	yes	yes	2;3	3.4949e-164	204.29	230460000			47	0	0	0	0	0	0	0	0	0	0	0	0	0	0	0	0	0	0	0	0	0	66115000	0	68670000	0	0	0	0
DFVNNYLSK	K	K	G	9	0	1098.53	Q8JZQ2	Q8JZQ2	173	181	Afg3l2	AFG3-like protein 2	yes	yes	1;2	0.00071718	132.88	727460000			8	0	0	0	0	0	0	0	0	0	0	0	0	0	0	0	0	0	0	0	0	124970000	42038000	18770000	47998000	0	0	0	0
DLFALAR	R	R	K	7	0	804.449	Q8JZQ2	Q8JZQ2	390	396	Afg3l2	AFG3-like protein 2	yes	yes	2	0.021575	118.01	264350000			8	0	0	0	0	0	0	0	0	0	0	0	0	0	0	0	0	0	97225000	0	0	0	44481000	0	504130	0	26264000	0	0
EAVGEKKEPQPSGPQPSGGAGGGGGK	K	K	R	26	2	2362.15	Q8JZQ2	Q8JZQ2	91	116	Afg3l2	AFG3-like protein 2	yes	yes	2;3;4	9.9833e-115	186.13	873390000			18	0	0	0	0	0	0	0	0	0	0	0	0	0	0	0	0	0	0	0	0	0	210170000	412360000	0	0	14070000	0	0
EAVGEKKEPQPSGPQPSGGAGGGGGKR	K	R	R	27	3	2518.25	Q8JZQ2	Q8JZQ2	91	117	Afg3l2	AFG3-like protein 2	yes	yes	3;4;5	2.4629e-135	197.54	108800000			8	0	0	0	0	0	0	0	0	0	0	0	0	0	0	0	0	0	0	0	0	0	32408000	32736000	0	0	0	0	0
EDSHWWSR	K	R	F	8	0	1101.46	Q8JZQ2	Q8JZQ2	122	129	Afg3l2	AFG3-like protein 2	yes	yes	2;3	0.011836	71.692	3140200			4	0	0	0	0	0	0	0	0	0	0	0	0	0	0	0	0	0	0	0	0	0	0	0	0	0	0	0	0
EITWKDFVNNYLSK	R	K	G	14	1	1755.88	Q8JZQ2	Q8JZQ2	168	181	Afg3l2	AFG3-like protein 2	yes	yes	2;3	4.2548e-35	163.27	26066000			6	0	0	0	0	0	0	0	0	0	0	0	0	0	0	0	0	0	0	0	0	0	0	0	16269000	0	0	0	0
EKEEPLNEK	K	K	V	9	1	1114.55	Q8JZQ2	Q8JZQ2	791	799	Afg3l2	AFG3-like protein 2	yes	yes	2;3	1.7099e-37	213.53	258790000			9	0	0	0	0	0	0	0	0	0	0	0	0	0	0	0	0	0	0	0	0	0	123510000	93316000	0	0	0	0	0
EKEEPLNEKVVS	K	S	-	12	2	1399.72	Q8JZQ2	Q8JZQ2	791	802	Afg3l2	AFG3-like protein 2	yes	yes	2;3	3.5313e-17	157.97	138250000			9	0	0	0	0	0	0	0	0	0	0	0	0	0	0	0	0	0	0	0	0	0	21113000	20837000	49673000	0	0	0	0
EKEKEEPLNEK	K	K	V	11	2	1371.69	Q8JZQ2	Q8JZQ2	789	799	Afg3l2	AFG3-like protein 2	yes	yes	2;3	1.8373e-102	254.53	17766000			3	0	0	0	0	0	0	0	0	0	0	0	0	0	0	0	0	0	0	0	0	0	11494000	6272900	0	0	0	0	0
EPQPSGPQPSGGAGGGGGK	K	K	R	19	0	1620.75	Q8JZQ2	Q8JZQ2	98	116	Afg3l2	AFG3-like protein 2	yes	yes	2;3	6.3901e-121	208.27	112410000			9	0	0	0	0	0	0	0	0	0	0	0	0	0	0	0	0	0	0	0	0	0	41986000	2322800	0	0	7762200	0	0
EPQPSGPQPSGGAGGGGGKR	K	R	R	20	1	1776.85	Q8JZQ2	Q8JZQ2	98	117	Afg3l2	AFG3-like protein 2	yes	yes	2;3	0.00010555	77.391	31592000			5	0	0	0	0	0	0	0	0	0	0	0	0	0	0	0	0	0	0	0	0	0	14346000	14567000	0	0	0	0	0
EQYLYTK	K	K	E	7	0	943.465	Q8JZQ2	Q8JZQ2	611	617	Afg3l2	AFG3-like protein 2	yes	yes	2	0.019763	111.82	528930000			2	0	0	0	0	0	0	0	0	0	0	0	0	0	0	0	0	0	0	0	0	0	330940000	197990000	0	0	0	0	0
EQYLYTKEQLLDR	K	R	M	13	1	1697.86	Q8JZQ2	Q8JZQ2	611	623	Afg3l2	AFG3-like protein 2	yes	yes	2;3	1.4631e-37	184.34	46193000			5	0	0	0	0	0	0	0	0	0	0	0	0	0	0	0	0	0	0	0	0	0	0	3223700	8842400	0	0	0	0
EVLDKNDMVQLLGPR	K	R	P	15	1	1725.91	Q8JZQ2	Q8JZQ2	733	747	Afg3l2	AFG3-like protein 2	yes	yes	2;3	0.00024284	121.71	229970000			8	0	0	0	0	0	0	0	0	0	0	0	0	0	0	0	0	0	0	0	0	61825000	0	0	7943700	0	0	0	0
EVLDKNDMVQLLGPRPFTEK	K	K	S	20	2	2328.21	Q8JZQ2	Q8JZQ2	733	752	Afg3l2	AFG3-like protein 2	yes	yes	3;4	1.0339e-284	288.57	72672000			14	0	0	0	0	0	0	0	0	0	0	0	0	0	0	0	0	0	0	0	0	0	8520500	0	24240000	0	0	0	0
FKDVAGCEEAK	K	K	L	11	1	1252.58	Q8JZQ2	Q8JZQ2	306	316	Afg3l2	AFG3-like protein 2	yes	yes	2;3	1.3049e-19	174.77	1565300000			28	0	0	0	0	0	0	0	0	0	0	0	0	0	0	0	0	0	698190000	19524000	18793000	15340000	31615000	0	66200000	0	0	0	2686500
FKDVAGCEEAKLEIMEFVNFLK	K	K	N	22	2	2616.3	Q8JZQ2	Q8JZQ2	306	327	Afg3l2	AFG3-like protein 2	yes	yes	4	0.0002312	62.684	4580900			2	0	0	0	0	0	0	0	0	0	0	0	0	0	0	0	0	0	0	0	0	0	0	0	4580900	0	0	0	0
FKDVAGCEEAKLEIMEFVNFLKNPK	K	K	Q	25	3	2955.49	Q8JZQ2	Q8JZQ2	306	330	Afg3l2	AFG3-like protein 2	yes	yes	4	0.00029937	55.061	1697900			0	0	0	0	0	0	0	0	0	0	0	0	0	0	0	0	0	0	0	0	0	0	0	0	1697900	0	0	0	0
GAILTGPPGTGK	K	K	T	12	0	1067.6	Q8JZQ2	Q8JZQ2	342	353	Afg3l2	AFG3-like protein 2	yes	yes	2	2.6927e-06	132.39	6025300000			48	0	0	0	0	0	0	0	0	0	0	0	0	0	0	0	0	0	624610000	0	67727000	173150000	1205500000	253750000	371810000	0	125010000	0	10826000
GDFPWDDKDFR	K	R	M	11	1	1396.6	Q8JZQ2	Q8JZQ2	133	143	Afg3l2	AFG3-like protein 2	yes	yes	3	0.001615	89.032	173880000			5	0	0	0	0	0	0	0	0	0	0	0	0	0	0	0	0	0	67409000	0	0	35699000	0	0	4007800	0	0	0	0
GKGLGYAQYLPK	R	K	E	12	1	1293.71	Q8JZQ2	Q8JZQ2	599	610	Afg3l2	AFG3-like protein 2	yes	yes	2;3	0.00091224	119.68	53660000			6	0	0	0	0	0	0	0	0	0	0	0	0	0	0	0	0	0	0	0	0	0	10777000	307750	0	0	0	0	0
GLGYAQYLPK	K	K	E	10	0	1108.59	Q8JZQ2	Q8JZQ2	601	610	Afg3l2	AFG3-like protein 2	yes	yes	2	0.00038943	130.22	2503600000			26	0	0	0	0	0	0	0	0	0	0	0	0	0	0	0	0	0	995460000	0	0	0	159150000	232740000	8089600	0	46818000	0	0
GMGGLFSVGETTAK	R	K	V	14	0	1353.66	Q8JZQ2	Q8JZQ2	283	296	Afg3l2	AFG3-like protein 2	yes	yes	2	1.481e-07	130.01	3801500000			25	0	0	0	0	0	0	0	0	0	0	0	0	0	0	0	0	0	1490900000	0	0	0	135310000	23976000	27869000	0	0	0	0
GVVDRLEVVNK	K	K	R	11	1	1226.7	Q8JZQ2	Q8JZQ2	182	192	Afg3l2	AFG3-like protein 2	yes	yes	2;3	8.7087e-05	137.46	851380000			13	0	0	0	0	0	0	0	0	0	0	0	0	0	0	0	0	0	505870000	0	0	0	34280000	2228800	111880000	0	0	0	0
GVVDRLEVVNKR	K	R	F	12	2	1382.8	Q8JZQ2	Q8JZQ2	182	193	Afg3l2	AFG3-like protein 2	yes	yes	3	1.554e-28	182.23	1016000000			12	0	0	0	0	0	0	0	0	0	0	0	0	0	0	0	0	0	332260000	0	0	0	191770000	825950	96648000	0	0	0	0
HLSDAINEK	R	K	H	9	0	1025.51	Q8JZQ2	Q8JZQ2	534	542	Afg3l2	AFG3-like protein 2	yes	yes	2	1.2979e-120	268.9	4198700000			29	0	0	0	0	0	0	0	0	0	0	0	0	0	0	0	0	0	1510400000	0	128430000	0	428310000	216310000	202450000	0	9751600	0	5535300
HLSDAINEKHFEQAIER	R	R	V	17	1	2036.01	Q8JZQ2	Q8JZQ2	534	550	Afg3l2	AFG3-like protein 2	yes	yes	2;3;4	1.4816e-158	242.45	161610000			15	0	0	0	0	0	0	0	0	0	0	0	0	0	0	0	0	0	0	0	0	0	0	0	78109000	0	0	0	0
ILISDAYR	R	R	R	8	0	949.523	Q8JZQ2	Q8JZQ2	702	709	Afg3l2	AFG3-like protein 2	yes	yes	2	5.9872e-09	195.06	6304100000			22	0	0	0	0	0	0	0	0	0	0	0	0	0	0	0	0	0	3680500000	0	0	208470000	222600000	3945600	10121000	0	0	0	0
ILISDAYRR	R	R	T	9	1	1105.62	Q8JZQ2	Q8JZQ2	702	710	Afg3l2	AFG3-like protein 2	yes	yes	2;3	5.4421e-07	173.23	1135100000			41	0	0	0	0	0	0	0	0	0	0	0	0	0	0	0	0	0	0	0	0	0	398330000	2949500	190150000	0	0	0	0
ITTGAQDDLR	R	R	K	10	0	1088.55	Q8JZQ2	Q8JZQ2	641	650	Afg3l2	AFG3-like protein 2	yes	yes	2	8.3123e-05	135.79	1065100000			13	0	0	0	0	0	0	0	0	0	0	0	0	0	0	0	0	0	346860000	0	0	0	117190000	94828000	25899000	0	0	0	0
ITTGAQDDLRK	R	K	V	11	1	1216.64	Q8JZQ2	Q8JZQ2	641	651	Afg3l2	AFG3-like protein 2	yes	yes	2;3	2.9965e-39	212.03	4195800000			44	0	0	0	0	0	0	0	0	0	0	0	0	0	0	0	0	0	1236800000	17803000	55958000	20155000	549100000	259410000	308770000	0	59080000	0	2572000
KEDSHWWSR	K	R	F	9	1	1229.56	Q8JZQ2	Q8JZQ2	121	129	Afg3l2	AFG3-like protein 2	yes	yes	3	0.00014826	117.67	144360000			6	0	0	0	0	0	0	0	0	0	0	0	0	0	0	0	0	0	58792000	0	0	0	0	0	19167000	0	0	0	0
KEKEKEEPLNEK	K	K	V	12	3	1499.78	Q8JZQ2	Q8JZQ2	788	799	Afg3l2	AFG3-like protein 2	yes	yes	2;3	1.0733e-88	228.93	12874000			3	0	0	0	0	0	0	0	0	0	0	0	0	0	0	0	0	0	0	0	0	0	0	0	0	0	0	0	0
KEPQPSGPQPSGGAGGGGGK	K	K	R	20	1	1748.84	Q8JZQ2	Q8JZQ2	97	116	Afg3l2	AFG3-like protein 2	yes	yes	2;3	0	301.43	3737100000			40	0	0	0	0	0	0	0	0	0	0	0	0	0	0	0	0	0	1999200000	0	121240000	14631000	132070000	165390000	153910000	0	57936000	0	545000
KEPQPSGPQPSGGAGGGGGKR	K	R	R	21	2	1904.95	Q8JZQ2	Q8JZQ2	97	117	Afg3l2	AFG3-like protein 2	yes	yes	2;3;4	4.6647e-110	174.22	80981000			8	0	0	0	0	0	0	0	0	0	0	0	0	0	0	0	0	0	0	0	0	0	34003000	34690000	0	0	0	0	0
KLASLTPGFSGADVANVCNEAALIAAR	R	R	H	27	1	2715.4	Q8JZQ2	Q8JZQ2	507	533	Afg3l2	AFG3-like protein 2	yes	yes	2;3;4	4.8611e-286	264.85	1310400000			57	0	0	0	0	0	0	0	0	0	0	0	0	0	0	0	0	0	0	0	0	0	83231000	121270000	367720000	0	0	0	7498500
KNAPCILFIDEIDAVGR	R	R	K	17	1	1930	Q8JZQ2	Q8JZQ2	397	413	Afg3l2	AFG3-like protein 2	yes	yes	2;3	1.3313e-54	169.64	219720000			28	0	0	0	0	0	0	0	0	0	0	0	0	0	0	0	0	0	0	0	0	9666000	18087000	4032200	33836000	0	0	0	0
KNAPCILFIDEIDAVGRK	R	K	R	18	2	2058.09	Q8JZQ2	Q8JZQ2	397	414	Afg3l2	AFG3-like protein 2	yes	yes	3;4	1.8679e-33	146.88	18862000			3	0	0	0	0	0	0	0	0	0	0	0	0	0	0	0	0	0	0	0	0	0	0	0	12382000	0	0	0	0
KTQVLQPEEK	K	K	K	10	1	1198.66	Q8JZQ2	Q8JZQ2	558	567	Afg3l2	AFG3-like protein 2	yes	yes	2;3	1.89e-23	199.68	417510000			7	0	0	0	0	0	0	0	0	0	0	0	0	0	0	0	0	0	0	0	0	0	141910000	162160000	0	0	0	0	0
KTQVLQPEEKK	K	K	T	11	2	1326.75	Q8JZQ2	Q8JZQ2	558	568	Afg3l2	AFG3-like protein 2	yes	yes	2;3	1.2474e-15	159.94	62328000			6	0	0	0	0	0	0	0	0	0	0	0	0	0	0	0	0	0	0	0	0	0	40595000	3781700	0	0	0	0	0
KTVAYHEAGHAVAGWYLEHADPLLK	K	K	V	25	1	2775.41	Q8JZQ2	Q8JZQ2	568	592	Afg3l2	AFG3-like protein 2	yes	yes	3;4;5;6	6.7627e-206	235.64	192010000			11	0	0	0	0	0	0	0	0	0	0	0	0	0	0	0	0	0	0	0	0	0	0	0	180000000	0	0	0	0
KVTQSAYAQIVQFGMNEK	R	K	V	18	1	2041.03	Q8JZQ2	Q8JZQ2	651	668	Afg3l2	AFG3-like protein 2	yes	yes	3	1.6042e-12	117.3	6040500			1	0	0	0	0	0	0	0	0	0	0	0	0	0	0	0	0	0	0	0	0	0	0	0	0	0	0	0	0
LASLTPGFSGADVANVCNEAALIAAR	K	R	H	26	0	2587.31	Q8JZQ2	Q8JZQ2	508	533	Afg3l2	AFG3-like protein 2	yes	yes	2;3;4	8.7555e-246	248.97	4729700000			58	0	0	0	0	0	0	0	0	0	0	0	0	0	0	0	0	0	893560000	0	0	70577000	54877000	54281000	501900000	0	0	0	21210000
LDSALEKDKLAR	K	R	K	12	2	1357.76	Q8JZQ2	Q8JZQ2	495	506	Afg3l2	AFG3-like protein 2	yes	yes	2;3	7.6504e-05	133.42	193270000			7	0	0	0	0	0	0	0	0	0	0	0	0	0	0	0	0	0	0	0	0	0	0	0	135470000	0	0	0	0
LEVVNKR	R	R	F	7	1	856.513	Q8JZQ2	Q8JZQ2	187	193	Afg3l2	AFG3-like protein 2	yes	yes	2	0.056678	117.7	1812800			2	0	0	0	0	0	0	0	0	0	0	0	0	0	0	0	0	0	0	0	0	0	0	0	0	0	0	0	0
MCMTLGGR	R	R	V	8	0	924.398	Q8JZQ2	Q8JZQ2	624	631	Afg3l2	AFG3-like protein 2	yes	yes	2	0.043016	65.038	55752000			5	0	0	0	0	0	0	0	0	0	0	0	0	0	0	0	0	0	25195000	0	0	0	2867500	0	0	0	0	0	0
MIDDEVR	R	R	I	7	0	876.401	Q8JZQ2	Q8JZQ2	695	701	Afg3l2	AFG3-like protein 2	yes	yes	2	0.037223	85.357	476720000			4	0	0	0	0	0	0	0	0	0	0	0	0	0	0	0	0	0	397490000	0	0	0	0	0	0	0	0	0	0
NAPCILFIDEIDAVGR	K	R	K	16	0	1801.9	Q8JZQ2	Q8JZQ2	398	413	Afg3l2	AFG3-like protein 2	yes	yes	2;3	4.5731e-221	283.35	2153500000			39	0	0	0	0	0	0	0	0	0	0	0	0	0	0	0	0	0	868380000	0	26694000	17201000	18496000	40060000	198710000	0	0	0	0
NAPCILFIDEIDAVGRK	K	K	R	17	1	1930	Q8JZQ2	Q8JZQ2	398	414	Afg3l2	AFG3-like protein 2	yes	yes	2;3	1.7221e-128	229.75	240020000			6	0	0	0	0	0	0	0	0	0	0	0	0	0	0	0	0	0	80547000	0	0	0	0	0	82156000	0	0	0	0
NDMVQLLGPR	K	R	P	10	0	1141.59	Q8JZQ2	Q8JZQ2	738	747	Afg3l2	AFG3-like protein 2	yes	yes	2	0.00031021	115.49	949060000			8	0	0	0	0	0	0	0	0	0	0	0	0	0	0	0	0	0	445910000	0	0	0	0	0	0	0	0	0	0
NDMVQLLGPRPFTEK	K	K	S	15	1	1743.9	Q8JZQ2	Q8JZQ2	738	752	Afg3l2	AFG3-like protein 2	yes	yes	2;3	1.5088e-142	257.76	342440000			8	0	0	0	0	0	0	0	0	0	0	0	0	0	0	0	0	0	280650000	0	0	0	0	0	7792500	0	0	0	0
NLETLQQELGIEGENR	R	R	V	16	0	1841.91	Q8JZQ2	Q8JZQ2	224	239	Afg3l2	AFG3-like protein 2	yes	yes	2;3	0	376.65	2960400000			26	0	0	0	0	0	0	0	0	0	0	0	0	0	0	0	0	0	1563100000	0	0	94467000	35711000	90365000	20799000	0	0	0	1745600
QGDMVLEKPYSEATAR	R	R	M	16	1	1793.86	Q8JZQ2	Q8JZQ2	679	694	Afg3l2	AFG3-like protein 2	yes	yes	2;3	9.6369e-62	185.37	1353900000			25	0	0	0	0	0	0	0	0	0	0	0	0	0	0	0	0	0	0	0	0	180950000	251940000	22846000	34907000	0	0	0	0
QIFIGPPDIK	R	K	G	10	0	1126.64	Q8JZQ2	Q8JZQ2	471	480	Afg3l2	AFG3-like protein 2	yes	yes	2	3.7127e-05	137.28	2615800000			32	0	0	0	0	0	0	0	0	0	0	0	0	0	0	0	0	0	0	0	46108000	172310000	335280000	384060000	21198000	0	34101000	0	0
QIFIGPPDIKGR	R	R	A	12	1	1339.76	Q8JZQ2	Q8JZQ2	471	482	Afg3l2	AFG3-like protein 2	yes	yes	3	0.008518	57.792	64563000			5	0	0	0	0	0	0	0	0	0	0	0	0	0	0	0	0	0	0	0	0	0	0	0	20026000	0	0	0	0
RGPAGIGR	R	R	T	8	1	782.451	Q8JZQ2	Q8JZQ2	272	279	Afg3l2	AFG3-like protein 2	yes	yes	2	0.011867	158.12	161330000			4	0	0	0	0	0	0	0	0	0	0	0	0	0	0	0	0	0	0	0	0	0	67075000	94250000	0	0	0	0	0
STYEEFVEGTGSLDEDTSLPEGLQDWNK	K	K	E	28	0	3145.39	Q8JZQ2	Q8JZQ2	753	780	Afg3l2	AFG3-like protein 2	yes	yes	2;3	5.3075e-253	234.49	1588400000			24	0	0	0	0	0	0	0	0	0	0	0	0	0	0	0	0	0	670120000	0	0	0	20080000	0	122870000	0	0	0	2646100
STYEEFVEGTGSLDEDTSLPEGLQDWNKER	K	R	E	30	1	3430.53	Q8JZQ2	Q8JZQ2	753	782	Afg3l2	AFG3-like protein 2	yes	yes	2;3;4	0	299.63	2013200000			33	0	0	0	0	0	0	0	0	0	0	0	0	0	0	0	0	0	0	0	0	0	38536000	16028000	1450300000	0	0	0	0
TPVDGQYVWFNIGSVDTFER	K	R	N	20	0	2329.1	Q8JZQ2	Q8JZQ2	204	223	Afg3l2	AFG3-like protein 2	yes	yes	2;3	0	341.78	2971400000			44	0	0	0	0	0	0	0	0	0	0	0	0	0	0	0	0	0	1245800000	0	0	0	7352100	36927000	271480000	0	0	0	9059700
TQVLQPEEK	K	K	K	9	0	1070.56	Q8JZQ2	Q8JZQ2	559	567	Afg3l2	AFG3-like protein 2	yes	yes	2	1.2241e-06	166.61	630280000			7	0	0	0	0	0	0	0	0	0	0	0	0	0	0	0	0	0	0	0	0	0	5988300	131590000	86437000	0	0	0	0
TQVLQPEEKK	K	K	T	10	1	1198.66	Q8JZQ2	Q8JZQ2	559	568	Afg3l2	AFG3-like protein 2	yes	yes	2;3	2.7245e-26	196.52	164180000			4	0	0	0	0	0	0	0	0	0	0	0	0	0	0	0	0	0	3937700	0	0	0	34185000	0	84192000	0	0	0	0
TVALLTEK	R	K	K	8	0	873.517	Q8JZQ2	Q8JZQ2	711	718	Afg3l2	AFG3-like protein 2	yes	yes	1;2	0.0056858	157.33	1159900000			25	0	0	0	0	0	0	0	0	0	0	0	0	0	0	0	0	0	219450000	0	0	0	206050000	241950000	103250000	0	0	0	0
TVALLTEKK	R	K	A	9	1	1001.61	Q8JZQ2	Q8JZQ2	711	719	Afg3l2	AFG3-like protein 2	yes	yes	2	0.0075346	97.635	70713000			4	0	0	0	0	0	0	0	0	0	0	0	0	0	0	0	0	0	0	0	0	0	9930600	8066600	47747000	0	0	0	0
TVAYHEAGHAVAGWYLEHADPLLK	K	K	V	24	0	2647.32	Q8JZQ2	Q8JZQ2	569	592	Afg3l2	AFG3-like protein 2	yes	yes	3;4;5	5.0996e-93	179.38	304350000			21	0	0	0	0	0	0	0	0	0	0	0	0	0	0	0	0	0	184950000	0	0	0	0	0	48358000	0	0	0	0
VALLLLEKEVLDK	K	K	N	13	1	1481.91	Q8JZQ2	Q8JZQ2	725	737	Afg3l2	AFG3-like protein 2	yes	yes	2;3	1.4673e-69	218.75	17097000			6	0	0	0	0	0	0	0	0	0	0	0	0	0	0	0	0	0	0	0	0	0	0	0	6195500	0	0	0	0
VALLLLEKEVLDKNDMVQLLGPR	K	R	P	23	2	2605.49	Q8JZQ2	Q8JZQ2	725	747	Afg3l2	AFG3-like protein 2	yes	yes	4	0.050632	25.005	2377800			0	0	0	0	0	0	0	0	0	0	0	0	0	0	0	0	0	0	0	0	0	0	0	0	2377800	0	0	0	0
VALLLLEKEVLDKNDMVQLLGPRPFTEK	K	K	S	28	3	3207.79	Q8JZQ2	Q8JZQ2	725	752	Afg3l2	AFG3-like protein 2	yes	yes	3;4;5	6.9335e-213	220.99	124600000			13	0	0	0	0	0	0	0	0	0	0	0	0	0	0	0	0	0	0	0	0	0	0	0	91655000	0	0	0	0
VGQISFDLPR	K	R	Q	10	0	1130.61	Q8JZQ2	Q8JZQ2	669	678	Afg3l2	AFG3-like protein 2	yes	yes	2	1.2192e-10	157.59	3812900000			40	0	0	0	0	0	0	0	0	0	0	0	0	0	0	0	0	0	1109400000	0	97498000	289330000	379160000	551480000	24667000	0	0	0	12553000
VHLRPLKLDSALEK	K	K	D	14	2	1617.96	Q8JZQ2	Q8JZQ2	488	501	Afg3l2	AFG3-like protein 2	yes	yes	3;4	0.00050088	84.173	14144000			3	0	0	0	0	0	0	0	0	0	0	0	0	0	0	0	0	0	0	0	0	0	0	0	0	0	0	0	0
VHLRPLKLDSALEKDK	K	K	L	16	3	1861.08	Q8JZQ2	Q8JZQ2	488	503	Afg3l2	AFG3-like protein 2	yes	yes	4	0.021028	36.593	1660500			1	0	0	0	0	0	0	0	0	0	0	0	0	0	0	0	0	0	0	0	0	0	0	0	0	0	0	0	0
VLKDEIDVK	K	K	F	9	1	1057.6	Q8JZQ2	Q8JZQ2	297	305	Afg3l2	AFG3-like protein 2	yes	yes	2;3	0.0012903	123.86	1509200000			24	0	0	0	0	0	0	0	0	0	0	0	0	0	0	0	0	0	0	0	0	0	299020000	568040000	375010000	0	0	0	0
VRDLFALAR	R	R	K	9	1	1059.62	Q8JZQ2	Q8JZQ2	388	396	Afg3l2	AFG3-like protein 2	yes	yes	2;3	8.6766e-08	182.76	1020600000			26	0	0	0	0	0	0	0	0	0	0	0	0	0	0	0	0	0	0	0	0	0	65631000	14079000	519780000	0	0	0	5154000
VSEEIFFGR	R	R	I	9	0	1082.54	Q8JZQ2	Q8JZQ2	632	640	Afg3l2	AFG3-like protein 2	yes	yes	2	1.5461e-12	193.28	5098600000			46	0	0	0	0	0	0	0	0	0	0	0	0	0	0	0	0	0	1631400000	0	49073000	187980000	255070000	411430000	8289100	0	63346000	0	16366000
VTFTPGK	R	K	T	7	0	748.412	Q8JZQ2	Q8JZQ2	197	203	Afg3l2	AFG3-like protein 2	yes	yes	2	0.040806	83.377	398210000			4	0	0	0	0	0	0	0	0	0	0	0	0	0	0	0	0	0	0	0	0	0	154870000	126540000	61433000	0	0	0	0
VTFTPGKTPVDGQYVWFNIGSVDTFER	R	R	N	27	1	3059.5	Q8JZQ2	Q8JZQ2	197	223	Afg3l2	AFG3-like protein 2	yes	yes	2;3;4	1.1782e-40	139.17	122790000			7	0	0	0	0	0	0	0	0	0	0	0	0	0	0	0	0	0	0	0	0	0	0	0	97442000	0	0	0	0
VTQSAYAQIVQFGMNEK	K	K	V	17	0	1912.94	Q8JZQ2	Q8JZQ2	652	668	Afg3l2	AFG3-like protein 2	yes	yes	2;3	0	314.61	1037300000			27	0	0	0	0	0	0	0	0	0	0	0	0	0	0	0	0	0	0	0	0	0	68158000	10828000	78960000	0	0	0	0
HFEQAIER	K	R	V	8	0	1028.5	Q8JZQ2;Q920A7	Q8JZQ2	543	550	Afg3l2;Afg3l1	AFG3-like protein 2;AFG3-like protein 1	no	no	2	3.9772e-11	170.24	4281500000			22	0	0	0	0	0	0	0	0	0	0	0	0	0	0	0	0	0	2734600000	0	0	0	409620000	264100000	277700000	0	0	0	0
LEIMEFVNFLK	K	K	N	11	0	1381.73	Q8JZQ2;Q920A7	Q8JZQ2	317	327	Afg3l2;Afg3l1	AFG3-like protein 2;AFG3-like protein 1	no	no	2	9.2336e-21	185.97	3583700000			46	0	0	0	0	0	0	0	0	0	0	0	0	0	0	0	0	0	2011700000	0	59291000	31570000	707570	0	49585000	0	0	0	2692700
LEIMEFVNFLKNPK	K	K	Q	14	1	1720.92	Q8JZQ2;Q920A7	Q8JZQ2	317	330	Afg3l2;Afg3l1	AFG3-like protein 2;AFG3-like protein 1	no	no	3	2.8638e-50	182.08	25535000			6	0	0	0	0	0	0	0	0	0	0	0	0	0	0	0	0	0	0	0	0	0	0	0	16961000	0	0	0	0
QYQDLGAK	K	K	I	8	0	921.456	Q8JZQ2;Q920A7	Q8JZQ2	331	338	Afg3l2;Afg3l1	AFG3-like protein 2;AFG3-like protein 1	no	no	1;2	0.001515	164.53	1055300000			17	0	0	0	0	0	0	0	0	0	0	0	0	0	0	0	0	0	200580000	0	0	0	213340000	290970000	116100000	0	0	0	0
VIGGLEK	R	K	K	7	0	714.428	Q8JZQ2;Q920A7	Q8JZQ2	551	557	Afg3l2;Afg3l1	AFG3-like protein 2;AFG3-like protein 1	no	no	2	0.039237	84.244	295790000			2	0	0	0	0	0	0	0	0	0	0	0	0	0	0	0	0	0	0	0	0	0	0	210210000	0	0	0	0	0
VIGGLEKK	R	K	T	8	1	842.523	Q8JZQ2;Q920A7	Q8JZQ2	551	558	Afg3l2;Afg3l1	AFG3-like protein 2;AFG3-like protein 1	no	no	2	0.028626	87.754	51708000			2	0	0	0	0	0	0	0	0	0	0	0	0	0	0	0	0	0	0	0	0	0	0	0	43913000	0	0	0	0
CADLSMDSVK	K	K	T	10	0	1124.48	Q80WT5	Q80WT5	364	373	Aftph	Aftiphilin	yes	yes	2	0.0019976	96.331	250870000			2	0	0	0	0	0	0	0	0	0	0	0	0	0	0	0	0	0	0	0	0	0	0	0	0	0	0	0	0
DGCSWAAFGDQQETESHHLK	K	K	E	20	0	2301.97	Q80WT5	Q80WT5	577	596	Aftph	Aftiphilin	yes	yes	3	0.016931	36.856	50794000			2	0	0	0	0	0	0	0	0	0	0	0	0	0	0	0	0	0	0	0	0	0	0	0	0	0	0	0	0
EALADRGELR	R	R	G	10	1	1128.59	Q80WT5	Q80WT5	686	695	Aftph	Aftiphilin	yes	yes	3	0.0031102	73.781	72881000			6	0	0	0	0	0	30576000	0	0	0	0	0	0	0	0	0	0	0	0	0	0	0	3848000	1102400	2886800	0	0	0	1621300
EDFVPSNHFMPIHEYSEDVDSLTSFK	K	K	S	26	0	3069.37	Q80WT5	Q80WT5	57	82	Aftph	Aftiphilin	yes	yes	4	5.1396e-29	120.08	203560000			4	0	0	0	0	0	0	0	0	0	0	0	0	0	0	0	0	0	0	0	0	0	0	0	1375100	0	0	0	0
EHQVCVSEIHAVADR	R	R	G	15	0	1748.83	Q80WT5	Q80WT5	294	308	Aftph	Aftiphilin	yes	yes	3	7.5915e-05	107.71	163110000			3	0	0	0	0	0	10288000	0	0	0	0	0	0	0	0	0	0	0	0	0	0	0	0	0	0	0	0	0	0
EVTLDGSFEDTGNTER	K	R	E	16	0	1768.78	Q80WT5	Q80WT5	278	293	Aftph	Aftiphilin	yes	yes	2	5.9541e-15	134.98	70330000			7	0	0	0	0	0	0	0	0	0	0	0	0	0	0	0	0	0	24808000	0	0	0	0	0	1186100	0	0	0	4168900
EVTLDGSFEDTGNTEREHQVCVSEIHAVADR	K	R	G	31	1	3499.59	Q80WT5	Q80WT5	278	308	Aftph	Aftiphilin	yes	yes	4;5	1.7191e-08	65.301	13925000			4	0	0	0	0	0	8491700	0	0	0	0	0	0	0	0	0	0	0	0	0	0	0	0	0	1376900	0	0	0	2723800
FTESDLRQTSDGLSEECPLAGESGGK	R	K	D	26	1	2769.24	Q80WT5	Q80WT5	493	518	Aftph	Aftiphilin	yes	yes	3	1.0729e-31	133.44	16438000			3	0	0	0	0	0	15834000	0	0	0	0	0	0	0	0	0	0	0	0	0	0	0	0	0	0	0	0	0	0
FTESDLRQTSDGLSEECPLAGESGGKDSKPDSK	R	K	L	33	3	3526.6	Q80WT5	Q80WT5	493	525	Aftph	Aftiphilin	yes	yes	3;4	2.431e-133	188.4	94422000			3	0	0	0	0	0	92238000	0	0	0	0	0	0	0	0	0	0	0	0	0	0	0	0	0	0	0	0	0	0
GAVASGHLQEPGTSVQTALLNR	K	R	L	22	0	2205.15	Q80WT5	Q80WT5	626	647	Aftph	Aftiphilin	yes	yes	2;3	1.0386e-216	254.59	2074000000			26	0	0	0	0	0	93086000	0	0	0	0	0	0	0	0	0	0	0	0	0	0	0	0	1455000	791730	0	0	0	16689000
GAVASGHLQEPGTSVQTALLNRLER	K	R	I	25	1	2603.38	Q80WT5	Q80WT5	626	650	Aftph	Aftiphilin	yes	yes	3;4	4.6062e-39	142.42	170480000			5	0	0	0	0	0	165490000	0	0	0	0	0	0	0	0	0	0	0	0	0	0	0	0	0	0	0	0	0	2669200
GLSVEKQDLQTLQQDEFLNSR	R	R	I	21	1	2447.23	Q80WT5	Q80WT5	309	329	Aftph	Aftiphilin	yes	yes	2;3	0	372.91	321460000			6	0	0	0	0	0	142870000	0	0	0	0	0	0	0	0	0	0	0	0	0	0	0	0	0	0	0	0	0	1963500
GSKPLNTCGTECILESAASHATEFADFSTFSQTER	K	R	T	35	1	3848.73	Q80WT5	Q80WT5	208	242	Aftph	Aftiphilin	yes	yes	4	8.9457e-264	227.77	11752000			5	0	0	0	0	0	4399700	0	0	0	0	0	0	0	0	0	0	0	0	0	0	0	0	0	0	0	0	0	2141000
GVWTELQDIHDAHGLR	R	R	Y	16	0	1845.91	Q80WT5	Q80WT5	696	711	Aftph	Aftiphilin	yes	yes	3;4	2.309e-15	139.65	720410000			9	0	0	0	0	0	0	0	0	0	0	0	0	0	0	0	0	0	0	0	0	0	0	0	3508800	0	0	0	7444100
HLLETHSSPAK	K	K	T	11	0	1218.64	Q80WT5	Q80WT5	673	683	Aftph	Aftiphilin	yes	yes	2;3	5.6161e-09	131.12	52750000			4	0	0	0	0	0	17982000	0	0	0	0	0	0	0	0	0	0	0	7773000	0	0	0	0	0	0	0	0	0	0
IFEACFPSVFVPDVEEEVSSLK	R	K	H	22	0	2527.22	Q80WT5	Q80WT5	651	672	Aftph	Aftiphilin	yes	yes	2;3	2.6104e-73	169.09	72413000			11	0	0	0	0	0	28429000	0	0	0	0	0	0	0	0	0	0	0	0	0	0	0	0	0	0	0	0	0	0
IQSEAWSLVDSSENSEAITK	R	K	E	20	0	2193.04	Q80WT5	Q80WT5	330	349	Aftph	Aftiphilin	yes	yes	2;3	5.5823e-178	246.66	576380000			24	0	0	0	0	0	51021000	0	0	0	0	0	0	0	0	0	0	0	0	0	0	0	0	0	3275000	0	0	0	5665200
IQSEAWSLVDSSENSEAITKER	R	R	C	22	1	2478.19	Q80WT5	Q80WT5	330	351	Aftph	Aftiphilin	yes	yes	3	0	296.22	22173000			2	0	0	0	0	0	21201000	0	0	0	0	0	0	0	0	0	0	0	0	0	0	0	0	0	0	0	0	0	0
KLLCSLGIDTR	K	R	N	11	1	1274.7	Q80WT5	Q80WT5	722	732	Aftph	Aftiphilin	yes	yes	3	0.0086312	52.79	14851000			1	0	0	0	0	0	14851000	0	0	0	0	0	0	0	0	0	0	0	0	0	0	0	0	0	0	0	0	0	0
LETSTSSLR	K	R	V	9	0	992.514	Q80WT5	Q80WT5	855	863	Aftph	Aftiphilin	yes	yes	2	0.003107	90.657	612410000			6	0	0	0	0	0	25779000	0	0	0	0	0	0	0	0	0	0	0	0	0	0	0	0	0	0	0	0	0	0
LLCSLGIDTR	K	R	N	10	0	1146.61	Q80WT5	Q80WT5	723	732	Aftph	Aftiphilin	yes	yes	2	4.0259e-06	141.48	387720000			3	0	0	0	0	0	132320000	0	0	0	0	0	0	0	0	0	0	0	0	0	0	0	0	0	0	0	0	0	3173800
MEPDIIR	-	R	M	7	0	872.443	Q80WT5	Q80WT5	1	7	Aftph	Aftiphilin	yes	yes	2	0.0042968	97.071	50083000			2	0	0	0	0	0	0	0	0	0	0	0	0	0	0	0	0	0	0	0	0	0	0	0	0	0	0	0	0
QDLQTLQQDEFLNSR	K	R	I	15	0	1833.89	Q80WT5	Q80WT5	315	329	Aftph	Aftiphilin	yes	yes	2	6.0177e-47	182.35	36882000			5	0	0	0	0	0	0	0	0	0	0	0	0	0	0	0	0	0	0	0	0	0	0	0	0	0	0	0	0
QPVIVPMYAAGLGMLEPTKEPLKPLSAAEK	K	K	I	30	2	3177.72	Q80WT5	Q80WT5	742	771	Aftph	Aftiphilin	yes	yes	4	3.8373e-10	73.975	98532000			1	0	0	0	0	0	0	0	0	0	0	0	0	0	0	0	0	0	0	0	0	0	0	0	0	0	0	0	0
QTSDGLSEECPLAGESGGK	R	K	D	19	0	1920.84	Q80WT5	Q80WT5	500	518	Aftph	Aftiphilin	yes	yes	2	2.0104e-217	277.82	449680000			19	0	0	0	0	0	12155000	0	0	0	0	0	0	0	0	0	0	0	0	0	12702000	6711700	0	0	0	0	0	0	0
QTSDGLSEECPLAGESGGKDSKPDSK	R	K	L	26	2	2678.2	Q80WT5	Q80WT5	500	525	Aftph	Aftiphilin	yes	yes	3;4	7.1907e-32	133.58	587180000			10	0	0	0	0	0	44388000	0	0	0	0	0	0	0	0	0	0	0	0	0	0	0	3846800	1137800	0	0	0	0	1332100
REEHLSEEAMK	K	K	V	11	1	1357.63	Q80WT5	Q80WT5	887	897	Aftph	Aftiphilin	yes	yes	3	0.076212	24.696	10387000			1	0	0	0	0	0	0	0	0	0	0	0	0	0	0	0	0	0	0	0	0	0	0	0	0	0	0	0	0
SFSPGDFR	R	R	T	8	0	911.414	Q80WT5	Q80WT5	149	156	Aftph	Aftiphilin	yes	yes	2	0.010222	87.323	219040000			4	0	0	0	0	0	18166000	0	0	0	0	0	0	0	0	0	0	0	0	0	0	0	0	0	0	0	0	0	0
SFSPGDFRTDKNIVHQTK	R	K	Q	18	2	2076.04	Q80WT5	Q80WT5	149	166	Aftph	Aftiphilin	yes	yes	4	0.016039	40.968	37829000			0	0	0	0	0	0	37829000	0	0	0	0	0	0	0	0	0	0	0	0	0	0	0	0	0	0	0	0	0	0
SQSDVVLSTTSK	K	K	E	12	0	1250.64	Q80WT5	Q80WT5	102	113	Aftph	Aftiphilin	yes	yes	2	4.4768e-20	152.69	295280000			19	0	0	0	0	0	0	0	0	0	0	0	0	0	0	0	0	0	0	0	50880000	0	7643600	1676100	3663900	0	0	0	1962300
SVQNGNDKDITAELSTPVK	K	K	S	19	1	2015.02	Q80WT5	Q80WT5	83	101	Aftph	Aftiphilin	yes	yes	3	9.5004e-12	113.17	10277000			1	0	0	0	0	0	10277000	0	0	0	0	0	0	0	0	0	0	0	0	0	0	0	0	0	0	0	0	0	0
SVQNGNDKDITAELSTPVKSQSDVVLSTTSK	K	K	E	31	2	3247.64	Q80WT5	Q80WT5	83	113	Aftph	Aftiphilin	yes	yes	3	0.026386	29.508	8479300			1	0	0	0	0	0	8479300	0	0	0	0	0	0	0	0	0	0	0	0	0	0	0	0	0	0	0	0	0	0
TDETMGTLGTPK	R	K	M	12	0	1249.59	Q80WT5	Q80WT5	604	615	Aftph	Aftiphilin	yes	yes	2	1.2233e-14	185.29	375200000			3	0	0	0	0	0	0	0	0	0	0	0	0	0	0	0	0	0	0	0	0	0	0	0	0	0	0	0	0
TLDPSIDGMESLEDLDKVVVQGPSTGQLR	K	R	S	29	1	3098.54	Q80WT5	Q80WT5	120	148	Aftph	Aftiphilin	yes	yes	3	3.4115e-16	104.51	26197000			7	0	0	0	0	0	12472000	0	0	0	0	0	0	0	0	0	0	0	0	0	0	0	0	0	2648500	0	0	0	2073500
TQLEEIECPVLNDGDTLTIQGNSK	R	K	G	24	0	2673.28	Q80WT5	Q80WT5	243	266	Aftph	Aftiphilin	yes	yes	2;3	2.7576e-176	223.29	38112000			9	0	0	0	0	0	2438200	0	0	0	0	0	0	0	0	0	0	0	0	0	0	0	0	0	2548800	0	0	0	4939000
TQLEEIECPVLNDGDTLTIQGNSKGPR	R	R	V	27	1	2983.46	Q80WT5	Q80WT5	243	269	Aftph	Aftiphilin	yes	yes	3	9.4133e-100	180.71	78900000			2	0	0	0	0	0	78321000	0	0	0	0	0	0	0	0	0	0	0	0	0	0	0	0	0	0	0	0	0	0
TSDVNEIGSSKEENR	K	R	K	15	1	1663.76	Q80WT5	Q80WT5	374	388	Aftph	Aftiphilin	yes	yes	2;3	6.4071e-203	282.92	957910000			7	0	0	0	0	0	49423000	0	0	0	0	0	0	0	0	0	0	0	0	0	0	0	0	0	0	0	0	0	0
TSDVNEIGSSKEENRK	K	K	L	16	2	1791.86	Q80WT5	Q80WT5	374	389	Aftph	Aftiphilin	yes	yes	2;3;4	4.5046e-68	193.81	32165000			3	0	0	0	0	0	15850000	0	0	0	0	0	0	0	0	0	0	0	0	0	0	0	0	0	0	0	0	0	0
VIASLPDLTFMHAK	K	K	V	14	0	1541.83	Q80WT5	Q80WT5	898	911	Aftph	Aftiphilin	yes	yes	3	8.1121e-06	102.73	398900000			9	0	0	0	0	0	23523000	0	0	0	0	0	0	0	0	0	0	0	0	0	0	0	0	0	2643400	0	0	0	0
VVVQGPSTGQLR	K	R	S	12	0	1239.69	Q80WT5	Q80WT5	137	148	Aftph	Aftiphilin	yes	yes	2	0.0011856	84.213	65847000			5	0	0	0	0	0	0	0	0	0	0	0	0	0	0	0	0	0	31624000	0	0	0	0	0	0	0	0	0	0
AEIQRFESVHPNIYSIYELLER	R	R	V	22	1	2705.38	Q8BXK8	Q8BXK8	15	36	Agap1	Arf-GAP with GTPase, ANK repeat and PH domain-containing protein 1	yes	yes	4	0.00020899	64.87	1852300			1	0	0	0	0	0	0	0	0	0	0	0	0	0	0	0	0	0	0	0	0	0	0	0	0	0	0	0	0
AIPIKQGMLLK	R	K	R	11	1	1210.75	Q8BXK8	Q8BXK8	345	355	Agap1	Arf-GAP with GTPase, ANK repeat and PH domain-containing protein 1	yes	yes	3	0.001247	91.584	5983400			1	0	0	0	0	0	5983400	0	0	0	0	0	0	0	0	0	0	0	0	0	0	0	0	0	0	0	0	0	0
ATAEEDLR	R	R	T	8	0	903.43	Q8BXK8	Q8BXK8	739	746	Agap1	Arf-GAP with GTPase, ANK repeat and PH domain-containing protein 1	yes	yes	2	0.026917	77.282	22139000			3	0	0	0	0	0	0	0	0	0	0	0	0	0	0	0	0	0	0	0	0	0	0	0	0	0	0	0	0
ATAEEDLRTVILLLAHGSRDEVNETCGEGDGR	R	R	T	32	2	3482.67	Q8BXK8	Q8BXK8	739	770	Agap1	Arf-GAP with GTPase, ANK repeat and PH domain-containing protein 1	yes	yes	4	5.2315e-15	81.242	8558500			1	0	0	0	0	0	0	0	0	0	0	0	0	0	0	0	0	0	0	0	0	0	0	0	0	0	0	0	0
ATSACAPISSPK	R	K	T	12	0	1188.58	Q8BXK8	Q8BXK8	413	424	Agap1	Arf-GAP with GTPase, ANK repeat and PH domain-containing protein 1	yes	yes	2	0.00021922	136.96	1936700000			15	3153800	0	0	2946500	0	51105000	278690000	116400000	0	0	0	0	0	0	0	0	0	0	0	0	0	5750300	0	0	0	0	0	0
DAHGNTALAYAR	R	R	Q	12	0	1258.61	Q8BXK8	Q8BXK8	799	810	Agap1	Arf-GAP with GTPase, ANK repeat and PH domain-containing protein 1	yes	yes	2;3	1.5778e-59	195.8	559920000			19	2864400	0	0	6010600	0	66654000	28408000	0	0	0	0	0	0	0	0	0	0	0	0	0	0	0	0	0	0	0	0	0
DAWVQAIESQILASLQSCESSK	R	K	N	22	0	2449.18	Q8BXK8	Q8BXK8	577	598	Agap1	Arf-GAP with GTPase, ANK repeat and PH domain-containing protein 1	yes	yes	2;3	1.7308e-79	203.06	42871000			6	629880	2179800	0	0	0	0	0	0	0	0	0	0	0	0	0	0	0	0	0	0	0	0	0	0	0	0	0	0
DEVNETCGEGDGR	R	R	T	13	0	1436.55	Q8BXK8	Q8BXK8	758	770	Agap1	Arf-GAP with GTPase, ANK repeat and PH domain-containing protein 1	yes	yes	2	4.0596e-06	162	148050000			11	0	0	0	0	0	0	0	0	0	0	0	0	0	0	0	0	0	0	0	0	0	0	0	0	0	0	0	0
EHVIAIEDAFVNSQEWTLSR	R	R	S	20	0	2343.15	Q8BXK8	Q8BXK8	48	67	Agap1	Arf-GAP with GTPase, ANK repeat and PH domain-containing protein 1	yes	yes	2;3	3.2507e-77	177.44	62096000			22	9798200	14281000	6063800	8289200	0	0	0	0	0	0	0	0	0	0	0	0	0	0	0	0	0	0	0	0	0	0	0	0
ELRIDVPPTANTPTPVRK	K	K	Q	18	2	2003.12	Q8BXK8	Q8BXK8	292	309	Agap1	Arf-GAP with GTPase, ANK repeat and PH domain-containing protein 1	yes	yes	3;4	3.3555e-43	161.2	119560000			18	0	3991500	7329000	13169000	0	57618000	0	0	0	0	0	0	0	0	0	0	0	0	0	0	0	0	0	0	0	0	0	0
FESVHPNIYSIYELLER	R	R	V	17	0	2108.06	Q8BXK8	Q8BXK8	20	36	Agap1	Arf-GAP with GTPase, ANK repeat and PH domain-containing protein 1	yes	yes	3	8.3681e-21	129.32	55009000			7	0	6572500	0	1835200	0	0	0	0	0	0	0	0	0	0	0	0	0	0	0	0	0	0	0	0	0	0	0	0
FVLMATPNLSR	R	R	K	11	0	1247.67	Q8BXK8	Q8BXK8	831	841	Agap1	Arf-GAP with GTPase, ANK repeat and PH domain-containing protein 1	yes	yes	2	0.00090632	96.89	370840000			9	3264300	3942700	845680	2642200	0	0	0	0	0	0	0	0	0	0	0	0	0	0	0	0	0	0	0	0	0	0	0	0
IDVPPTANTPTPVR	R	R	K	14	0	1476.79	Q8BXK8	Q8BXK8	295	308	Agap1	Arf-GAP with GTPase, ANK repeat and PH domain-containing protein 1	yes	yes	2	0.026363	53.569	0			1	0	0	0	0	0	0	0	0	0	0	0	0	0	0	0	0	0	0	0	0	0	0	0	0	0	0	0	0
IDVPPTANTPTPVRK	R	K	Q	15	1	1604.89	Q8BXK8	Q8BXK8	295	309	Agap1	Arf-GAP with GTPase, ANK repeat and PH domain-containing protein 1	yes	yes	3	0.00060817	68.944	22237000			4	0	0	3267700	3026800	0	0	0	0	0	0	0	0	0	0	0	0	0	0	0	0	0	0	0	0	0	0	0	0
KQQLSIGPCK	K	K	S	10	1	1157.62	Q8BXK8	Q8BXK8	235	244	Agap1	Arf-GAP with GTPase, ANK repeat and PH domain-containing protein 1	yes	yes	2;3	0.0076921	86.882	40532000			5	0	0	804320	1338900	0	32200000	0	0	0	0	0	0	0	0	0	0	0	0	0	0	0	0	0	0	0	0	0	0
LDPPPSPHANR	K	R	K	11	0	1199.6	Q8BXK8	Q8BXK8	516	526	Agap1	Arf-GAP with GTPase, ANK repeat and PH domain-containing protein 1	yes	yes	3	0.00031501	106.29	69924000			6	706190	0	0	674560	0	0	0	44928000	0	0	0	0	0	0	0	0	0	0	0	0	0	0	0	0	0	0	0	0
LDPPPSPHANRK	K	K	K	12	1	1327.7	Q8BXK8	Q8BXK8	516	527	Agap1	Arf-GAP with GTPase, ANK repeat and PH domain-containing protein 1	yes	yes	3	0.016857	44.616	19132000			0	0	0	0	0	0	13012000	0	0	0	0	0	0	0	0	0	0	0	0	0	0	0	0	0	0	0	0	0	0
LFLAPLPCTEFSLGQQLLR	K	R	A	19	0	2202.19	Q8BXK8	Q8BXK8	720	738	Agap1	Arf-GAP with GTPase, ANK repeat and PH domain-containing protein 1	yes	yes	2;3	1.4269e-96	227.89	1053700000			34	30992000	23486000	0	15008000	0	68385000	0	0	0	0	0	0	0	0	0	0	0	0	0	0	0	0	0	0	0	0	0	0
LTSQSEAMALQSIR	R	R	N	14	0	1533.78	Q8BXK8	Q8BXK8	603	616	Agap1	Arf-GAP with GTPase, ANK repeat and PH domain-containing protein 1	yes	yes	2;3	2.3773e-17	178.49	1500000000			31	5166400	10762000	2280800	2391000	0	40646000	155580000	26928000	0	0	0	0	0	0	0	0	0	0	0	0	0	0	0	0	0	0	0	0
MNYQQQLANSAAIR	-	R	A	14	0	1606.79	Q8BXK8	Q8BXK8	1	14	Agap1	Arf-GAP with GTPase, ANK repeat and PH domain-containing protein 1	yes	yes	2	6.161e-08	124.1	19720000			10	4378600	5592000	3122200	2496900	0	0	0	0	0	0	0	0	0	0	0	0	0	0	0	0	0	0	0	0	0	0	0	0
NTSEIPLVLVGTQDAISSTNPR	R	R	V	22	0	2311.2	Q8BXK8	Q8BXK8	167	188	Agap1	Arf-GAP with GTPase, ANK repeat and PH domain-containing protein 1	yes	yes	2;3	3.7557e-73	189.42	1403300000			29	25484000	17593000	7174700	13658000	0	0	0	0	0	0	0	0	0	0	0	0	0	0	0	0	0	0	0	0	0	37280000	0	0
QASSQECIDVLLQYGCPDER	R	R	F	20	0	2367.05	Q8BXK8	Q8BXK8	811	830	Agap1	Arf-GAP with GTPase, ANK repeat and PH domain-containing protein 1	yes	yes	2;3	5.5322e-122	213.51	35708000			16	6651900	6549800	3726100	6967400	0	0	0	0	0	0	0	0	0	0	0	0	0	0	0	0	0	0	0	0	0	0	0	0
SLDLDDWPMELIK	R	K	V	13	0	1573.77	Q8BXK8	Q8BXK8	663	675	Agap1	Arf-GAP with GTPase, ANK repeat and PH domain-containing protein 1	yes	yes	2	0.00044001	103.08	45306000			19	12788000	12179000	2086400	2263100	0	8324300	0	0	0	0	0	0	0	0	0	0	0	0	0	0	0	0	0	0	0	0	0	0
SNLFTSR	R	R	K	7	0	823.419	Q8BXK8	Q8BXK8	315	321	Agap1	Arf-GAP with GTPase, ANK repeat and PH domain-containing protein 1	yes	yes	2	0.018548	127.12	63655000			2	0	0	0	0	0	59739000	0	0	0	0	0	0	0	0	0	0	0	0	0	0	0	0	0	0	0	0	0	0
SYSVSSADQWSDATVIANSAISSDTGLGDSVCSSPSISSSTSPK	R	K	L	44	0	4394.98	Q8BXK8	Q8BXK8	472	515	Agap1	Arf-GAP with GTPase, ANK repeat and PH domain-containing protein 1	yes	yes	3;4	4.2173e-05	32.291	10134000			7	2602900	1660600	933460	2638900	0	0	0	0	0	0	0	0	0	0	0	0	0	0	0	0	0	0	0	0	0	0	0	0
TALHLACR	R	R	K	8	0	940.491	Q8BXK8	Q8BXK8	771	778	Agap1	Arf-GAP with GTPase, ANK repeat and PH domain-containing protein 1	yes	yes	2	0.0089226	102.71	6709500			2	0	1087300	0	0	0	0	0	0	0	0	0	0	0	0	0	0	0	0	0	0	0	0	0	0	0	0	0	0
TKPSLDSTREEKER	R	R	W	14	3	1674.85	Q8BXK8	Q8BXK8	697	710	Agap1	Arf-GAP with GTPase, ANK repeat and PH domain-containing protein 1	yes	yes	4	0.00069618	77.746	211960000			4	0	0	0	0	0	6231400	0	0	0	0	0	0	0	0	0	0	0	0	0	0	0	0	0	0	0	0	0	0
TVILLLAHGSR	R	R	D	11	0	1178.71	Q8BXK8	Q8BXK8	747	757	Agap1	Arf-GAP with GTPase, ANK repeat and PH domain-containing protein 1	yes	yes	2	0.027127	61.65	2158900			1	0	0	0	0	0	0	0	0	0	0	0	0	0	0	0	0	0	0	0	0	0	0	0	0	0	0	0	0
TVILLLAHGSRDEVNETCGEGDGR	R	R	T	24	1	2597.25	Q8BXK8	Q8BXK8	747	770	Agap1	Arf-GAP with GTPase, ANK repeat and PH domain-containing protein 1	yes	yes	3;4	1.1579e-41	155.17	313100000			15	0	10339000	4365700	18333000	0	0	0	0	0	0	0	0	0	0	0	0	0	0	0	0	0	0	0	0	0	0	0	0
VEEPVLQNQIR	R	R	E	11	0	1323.71	Q8BXK8	Q8BXK8	37	47	Agap1	Arf-GAP with GTPase, ANK repeat and PH domain-containing protein 1	yes	yes	2	1.1858e-10	151.97	446530000			31	15440000	12920000	10671000	12238000	0	0	51582000	46756000	0	0	0	0	0	0	0	0	0	0	0	0	0	0	0	0	0	0	0	0
VFQDVAQKIVATR	R	R	K	13	1	1473.83	Q8BXK8	Q8BXK8	221	233	Agap1	Arf-GAP with GTPase, ANK repeat and PH domain-containing protein 1	yes	yes	3	0.00044741	89.013	1652300			1	0	0	0	0	0	0	0	0	0	0	0	0	0	0	0	0	0	0	0	0	0	0	0	0	0	0	0	0
VGIVGNLASGK	K	K	S	11	0	1013.59	Q8BXK8	Q8BXK8	74	84	Agap1	Arf-GAP with GTPase, ANK repeat and PH domain-containing protein 1	yes	yes	2	0.00092694	111.61	1657700000			30	22710000	24081000	10361000	35847000	0	248710000	32740000	0	0	0	0	0	0	0	0	0	0	0	0	0	0	0	0	0	0	0	0	0
VMSSIGNELANSVWEEGSQGR	K	R	T	21	0	2249.04	Q8BXK8	Q8BXK8	676	696	Agap1	Arf-GAP with GTPase, ANK repeat and PH domain-containing protein 1	yes	yes	2;3	4.0093e-198	245.26	285380000			8	1746700	2282500	1831000	0	0	1588800	43136000	0	0	0	0	0	0	0	0	0	0	0	0	0	0	0	0	0	0	0	0	0
NLGTHLSR	R	R	V	8	0	896.483	Q8BXK8;Q3UHD9	Q3UHD9	969	976	Agap1;Agap2	Arf-GAP with GTPase, ANK repeat and PH domain-containing protein 1;Arf-GAP with GTPase, ANK repeat and PH domain-containing protein 2	no	no	2	0.0093123	101.25	5992400			1	0	0	0	0	0	0	0	0	0	0	0	0	0	0	0	0	0	0	0	0	0	0	0	0	0	0	0	0
TTVKVPGKRPPR	R	R	A	12	3	1334.81	Q8BXK8;Q3UHD9	Q3UHD9	725	736	Agap1;Agap2	Arf-GAP with GTPase, ANK repeat and PH domain-containing protein 1;Arf-GAP with GTPase, ANK repeat and PH domain-containing protein 2	no	no	2;3	0.0030417	118.18	71508000			2	0	0	0	0	0	71508000	0	0	0	0	0	0	0	0	0	0	0	0	0	0	0	0	0	0	0	0	0	0
CTYYETCATYGLNVER	R	R	V	16	0	1998.85	Q8BXK8;Q8VHH5	Q8BXK8	205	220	Agap1;Agap3	Arf-GAP with GTPase, ANK repeat and PH domain-containing protein 1;Arf-GAP with GTPase, ANK repeat and PH domain-containing protein 3	no	no	2;3	3.614e-270	295.32	205000000			49	15842000	30207000	9888600	37822000	0	31398000	0	0	0	0	0	0	0	0	0	0	0	0	0	0	0	0	0	815590	0	0	0	0
VFQDVAQK	R	K	I	8	0	933.492	Q8BXK8;Q8VHH5	Q8BXK8	221	228	Agap1;Agap3	Arf-GAP with GTPase, ANK repeat and PH domain-containing protein 1;Arf-GAP with GTPase, ANK repeat and PH domain-containing protein 3	no	no	2	0.006627	113.89	101690000			12	0	0	2859300	0	0	66005000	0	0	0	0	0	0	0	0	0	0	0	0	0	0	0	0	0	0	0	0	0	0
YLTGTYVQEESPEGGR	R	R	F	16	0	1784.82	Q8BXK8;Q8VHH5	Q8BXK8	91	106	Agap1;Agap3	Arf-GAP with GTPase, ANK repeat and PH domain-containing protein 1;Arf-GAP with GTPase, ANK repeat and PH domain-containing protein 3	no	no	2	6.4273e-213	257.54	873480000			49	17270000	17594000	2471800	14831000	0	0	87828000	144930000	0	0	7239200	0	0	0	0	0	0	0	0	0	42280000	2859000	0	0	0	0	0	0
TTVKVPGK	R	K	R	8	1	828.507	Q8BXK8;Q8VHH5;Q3UHD9	Q3UHD9	725	732	Agap1;Agap3;Agap2	Arf-GAP with GTPase, ANK repeat and PH domain-containing protein 1;Arf-GAP with GTPase, ANK repeat and PH domain-containing protein 3;Arf-GAP with GTPase, ANK repeat and PH domain-containing protein 2	no	no	2	0.035289	122.74	21511000			2	0	0	0	0	0	18866000	0	0	0	0	0	0	0	0	0	0	0	0	0	0	0	0	0	0	0	0	0	0
AEAAAVAGLSTPGSLHR	R	R	A	17	0	1606.84	Q3UHD9	Q3UHD9	619	635	Agap2	Arf-GAP with GTPase, ANK repeat and PH domain-containing protein 2	yes	yes	2;3	1.4237e-12	132.97	1034200000			10	0	0	0	0	0	0	0	174860000	0	0	0	0	0	0	0	0	0	0	0	0	0	0	0	0	0	0	0	0
AIPIKQSFLLKR	R	R	S	12	2	1412.89	Q3UHD9	Q3UHD9	669	680	Agap2	Arf-GAP with GTPase, ANK repeat and PH domain-containing protein 2	yes	yes	3	0.024491	62.924	6206500			1	0	0	0	0	0	6206500	0	0	0	0	0	0	0	0	0	0	0	0	0	0	0	0	0	0	0	0	0	0
AKYEQLLFLAPLGTTEEPLGR	R	R	Q	21	1	2345.26	Q3UHD9	Q3UHD9	1030	1050	Agap2	Arf-GAP with GTPase, ANK repeat and PH domain-containing protein 2	yes	yes	3	1.2578e-11	108.28	285220000			3	0	0	0	0	0	0	0	0	0	0	0	0	0	0	0	0	0	0	0	0	0	0	0	0	0	0	0	0
ALSTDCTPSGDLSPLSR	R	R	E	17	0	1775.84	Q3UHD9	Q3UHD9	800	816	Agap2	Arf-GAP with GTPase, ANK repeat and PH domain-containing protein 2	yes	yes	2	1.0526e-46	198.49	2112800000			38	0	0	0	0	2322200	10752000	177120000	127580000	0	0	0	0	0	0	0	0	0	0	0	0	0	0	0	0	0	18069000	45473000	2411800
AVVNSQEWTLSR	K	R	S	12	0	1388.7	Q3UHD9	Q3UHD9	385	396	Agap2	Arf-GAP with GTPase, ANK repeat and PH domain-containing protein 2	yes	yes	2	1.1978e-13	180.67	1825600000			21	0	0	0	0	0	17383000	167580000	0	0	0	0	0	0	0	0	0	0	0	0	0	0	0	0	0	0	10081000	0	0
CSYYETCATYGLNVDR	R	R	V	16	0	1970.81	Q3UHD9	Q3UHD9	536	551	Agap2	Arf-GAP with GTPase, ANK repeat and PH domain-containing protein 2	yes	yes	2	1.6245e-07	95.018	0			1	0	0	0	0	0	0	0	0	0	0	0	0	0	0	0	0	0	0	0	0	0	0	0	0	0	0	0	0
DAWVQAIESQILASLQCCESSK	R	K	V	22	0	2522.18	Q3UHD9	Q3UHD9	893	914	Agap2	Arf-GAP with GTPase, ANK repeat and PH domain-containing protein 2	yes	yes	3	2.2821e-11	106.93	33988000			2	0	0	0	0	0	0	0	0	0	0	0	0	0	0	0	0	0	0	0	0	0	0	0	0	0	0	0	0
ELLGAELR	R	R	T	8	0	899.508	Q3UHD9	Q3UHD9	373	380	Agap2	Arf-GAP with GTPase, ANK repeat and PH domain-containing protein 2	yes	yes	2	0.0023602	104.45	88346000			7	0	0	0	0	0	0	0	0	0	0	0	0	0	0	0	0	0	0	0	0	0	0	0	0	0	0	47331000	0
ELTLVLTAIGNDTANR	R	R	V	16	0	1699.91	Q3UHD9	Q3UHD9	988	1003	Agap2	Arf-GAP with GTPase, ANK repeat and PH domain-containing protein 2	yes	yes	2	6.6304e-05	113.61	11462000			1	0	0	0	0	0	0	0	0	0	0	0	0	0	0	0	0	0	0	0	0	0	0	0	0	0	0	0	0
ELTLVLTAIGNDTANRVWESDTR	R	R	G	23	1	2573.31	Q3UHD9	Q3UHD9	988	1010	Agap2	Arf-GAP with GTPase, ANK repeat and PH domain-containing protein 2	yes	yes	3	0.0025652	39.647	2239900			1	0	0	0	0	0	0	0	0	0	0	0	0	0	0	0	0	0	0	0	0	0	0	0	0	0	0	0	2239900
EMLVDGQTHLVLIR	K	R	E	14	0	1622.88	Q3UHD9	Q3UHD9	439	452	Agap2	Arf-GAP with GTPase, ANK repeat and PH domain-containing protein 2	yes	yes	3	0.00017771	107.14	36295000			2	0	0	0	0	0	0	0	0	0	0	0	0	0	0	0	0	0	0	0	0	0	0	0	0	0	0	0	0
FISGIFTK	K	K	S	8	0	911.512	Q3UHD9	Q3UHD9	341	348	Agap2	Arf-GAP with GTPase, ANK repeat and PH domain-containing protein 2	yes	yes	2	0.050991	65.88	26958000			4	0	0	0	0	0	0	0	0	0	0	0	0	0	0	0	0	0	0	0	0	0	0	0	0	0	0	0	0
FLTGSYQVLEK	R	K	I	11	0	1283.68	Q3UHD9	Q3UHD9	420	430	Agap2	Arf-GAP with GTPase, ANK repeat and PH domain-containing protein 2	yes	yes	2	0.0012331	110.53	1144500000			11	0	0	0	0	0	0	104330000	80035000	0	0	0	0	0	0	0	0	0	0	0	0	0	0	0	0	0	0	109740000	0
FLTGSYQVLEKIESEQYKK	R	K	E	19	2	2289.19	Q3UHD9	Q3UHD9	420	438	Agap2	Arf-GAP with GTPase, ANK repeat and PH domain-containing protein 2	yes	yes	4	8.8589e-07	96.544	59949000			1	0	0	0	0	0	0	0	0	0	0	0	0	0	0	0	0	0	0	0	0	0	0	0	0	0	0	0	0
GGLALALVGTQDR	R	R	I	13	0	1269.7	Q3UHD9	Q3UHD9	500	512	Agap2	Arf-GAP with GTPase, ANK repeat and PH domain-containing protein 2	yes	yes	2	1.7842e-09	170.47	871980000			17	0	0	0	0	0	0	66578000	89245000	0	0	0	0	0	0	0	0	0	0	0	0	4483600	0	0	0	0	0	0	0
HGPLDTSVEDPQLR	R	R	S	14	0	1562.77	Q3UHD9	Q3UHD9	1073	1086	Agap2	Arf-GAP with GTPase, ANK repeat and PH domain-containing protein 2	yes	yes	2;3	1.6539e-121	253.71	917540000			11	0	0	0	0	0	0	92102000	25723000	0	0	0	0	0	0	0	0	0	0	0	0	0	0	0	0	0	0	0	0
LESVPPPPPSPSAAAAGAPGAR	K	R	G	22	0	1996.04	Q3UHD9	Q3UHD9	24	45	Agap2	Arf-GAP with GTPase, ANK repeat and PH domain-containing protein 2	yes	yes	2	9.2569e-14	110.98	52595000			4	0	0	0	0	0	0	0	0	0	0	0	0	0	0	0	0	0	0	0	0	0	0	0	0	0	0	0	0
LGVLGDVR	R	R	S	8	0	827.486	Q3UHD9	Q3UHD9	403	410	Agap2	Arf-GAP with GTPase, ANK repeat and PH domain-containing protein 2	yes	yes	2	0.039582	72.789	138830000			2	0	0	0	0	0	0	0	0	0	0	0	0	0	0	0	0	0	0	0	0	0	0	0	0	0	0	0	0
LHGQLSSLRGEGR	R	R	G	13	1	1408.75	Q3UHD9	Q3UHD9	487	499	Agap2	Arf-GAP with GTPase, ANK repeat and PH domain-containing protein 2	yes	yes	3;4	0.00036787	101.39	320510000			2	0	0	0	0	0	0	0	0	0	0	0	0	0	0	0	0	0	0	0	0	0	0	0	0	0	0	0	0
LRTDSQSEAVAIQAIR	K	R	N	16	1	1756.94	Q3UHD9	Q3UHD9	917	932	Agap2	Arf-GAP with GTPase, ANK repeat and PH domain-containing protein 2	yes	yes	2;3	1.4318e-29	192.39	698170000			9	0	0	0	0	0	12148000	0	0	0	0	0	0	0	0	0	0	0	0	0	0	0	0	0	0	0	0	31281000	0
LSLWAAPPGPPLSGGLSPDSKPGGAPSSSR	R	R	R	30	1	2842.46	Q3UHD9	Q3UHD9	112	141	Agap2	Arf-GAP with GTPase, ANK repeat and PH domain-containing protein 2	yes	yes	3	8.818e-07	60.093	85834000			10	0	0	0	0	0	0	0	0	0	0	0	0	0	0	0	0	0	0	0	0	0	0	0	0	0	0	18857000	0
LSTPSKTEGSAVQAEAK	K	K	R	17	1	1702.87	Q3UHD9	Q3UHD9	832	848	Agap2	Arf-GAP with GTPase, ANK repeat and PH domain-containing protein 2	yes	yes	3	1.1531e-15	156.67	166570000			3	0	0	0	0	0	0	61370000	0	0	0	0	0	0	0	0	0	0	0	0	0	0	0	0	0	0	0	0	0
LSWPESEGKPR	R	R	V	11	1	1284.65	Q3UHD9	Q3UHD9	210	220	Agap2	Arf-GAP with GTPase, ANK repeat and PH domain-containing protein 2	yes	yes	3	0.0045434	68.355	236940000			5	0	0	0	0	0	9163800	0	0	0	0	0	0	0	0	0	0	0	0	0	0	0	0	0	0	0	0	52506000	0
QAGSQLCADILLQHGCPGEGGSTATTPSAATTPSITATPSPR	R	R	R	42	0	4163.99	Q3UHD9	Q3UHD9	1127	1168	Agap2	Arf-GAP with GTPase, ANK repeat and PH domain-containing protein 2	yes	yes	3;4	1.6373e-50	98.762	119130000			4	0	0	0	0	0	0	0	0	0	0	0	0	0	0	0	0	0	0	0	0	0	0	0	0	0	0	0	0
QDALWISTSSAGTGGAEPPALSPAPASPAR	R	R	P	30	0	2862.41	Q3UHD9	Q3UHD9	73	102	Agap2	Arf-GAP with GTPase, ANK repeat and PH domain-containing protein 2	yes	yes	3	0.00028091	41.89	15971000			2	0	0	0	0	0	0	0	0	0	0	0	0	0	0	0	0	0	0	0	0	0	0	0	0	0	0	0	0
QDALWISTSSAGTGGAEPPALSPAPASPARPVSPAPGR	R	R	R	38	1	3623.83	Q3UHD9	Q3UHD9	73	110	Agap2	Arf-GAP with GTPase, ANK repeat and PH domain-containing protein 2	yes	yes	3	1.8194e-39	99.709	43852000			3	0	0	0	0	0	0	0	0	0	0	0	0	0	0	0	0	0	0	0	0	0	0	0	0	0	0	0	0
QLWAAVEAQDVAAVLLLLAHAR	R	R	H	22	0	2357.32	Q3UHD9	Q3UHD9	1051	1072	Agap2	Arf-GAP with GTPase, ANK repeat and PH domain-containing protein 2	yes	yes	3	1.038e-40	174.2	23906000			2	0	0	0	0	0	0	0	0	0	0	0	0	0	0	0	0	0	0	0	0	0	0	0	0	0	0	0	0
RPLLSSPSWGGPEPEGR	R	R	T	17	1	1820.92	Q3UHD9	Q3UHD9	142	158	Agap2	Arf-GAP with GTPase, ANK repeat and PH domain-containing protein 2	yes	yes	2;3	3.2376e-09	123.83	1038100000			9	0	0	0	0	0	35911000	0	0	0	0	0	0	0	0	0	0	0	0	0	0	0	0	0	1537100	0	0	53035000	3742400
SLDLDDWPR	R	R	E	9	0	1115.52	Q3UHD9	Q3UHD9	979	987	Agap2	Arf-GAP with GTPase, ANK repeat and PH domain-containing protein 2	yes	yes	2	8.3759e-09	151.27	469150000			12	0	0	0	0	0	0	0	41799000	0	0	0	0	0	0	0	0	0	0	0	0	0	0	0	0	0	0	0	0
SLPSSPSHSAASTPVAGQASNGGHTSDYSSSLPSSPNVGHR	K	R	E	41	0	3974.84	Q3UHD9	Q3UHD9	575	615	Agap2	Arf-GAP with GTPase, ANK repeat and PH domain-containing protein 2	yes	yes	4	2.7698e-14	55.691	112430000			1	0	0	0	0	0	0	0	0	0	0	0	0	0	0	0	0	0	0	0	0	0	0	0	0	0	0	0	0
STAGTGASAAAAGGGGSAAVTTSGGVGAGAGTR	K	R	G	33	0	2563.22	Q3UHD9	Q3UHD9	226	258	Agap2	Arf-GAP with GTPase, ANK repeat and PH domain-containing protein 2	yes	yes	3	7.3683e-09	62.833	4473100			1	0	0	0	0	0	0	0	0	0	0	0	0	0	0	0	0	0	0	0	0	0	0	0	0	0	0	0	0
STGGPPGPGPLPGPQGLSSSSGSR	K	R	E	24	0	2133.05	Q3UHD9	Q3UHD9	349	372	Agap2	Arf-GAP with GTPase, ANK repeat and PH domain-containing protein 2	yes	yes	2	1.2428e-204	249.12	689180000			22	0	0	0	0	0	20661000	77656000	51988000	0	0	0	0	0	0	0	0	0	0	0	0	0	0	0	1250500	0	0	0	838750
TDSQSEAVAIQAIR	R	R	N	14	0	1487.76	Q3UHD9	Q3UHD9	919	932	Agap2	Arf-GAP with GTPase, ANK repeat and PH domain-containing protein 2	yes	yes	2	1.8296e-187	279.9	652730000			16	0	0	0	0	0	4314500	0	48632000	0	0	0	0	0	0	0	0	0	0	0	0	0	0	0	0	0	0	0	0
TEGSAVQAEAK	K	K	R	11	0	1089.53	Q3UHD9	Q3UHD9	838	848	Agap2	Arf-GAP with GTPase, ANK repeat and PH domain-containing protein 2	yes	yes	2	0.00066093	116.3	21641000			3	0	0	0	0	0	0	0	0	0	0	0	0	0	0	0	0	0	0	0	0	0	0	0	0	0	0	0	0
TGGGVPGSSSPHPGTGSR	R	R	R	18	0	1593.75	Q3UHD9	Q3UHD9	159	176	Agap2	Arf-GAP with GTPase, ANK repeat and PH domain-containing protein 2	yes	yes	2;3	9.3852e-23	173.72	2431000000			31	0	0	0	0	0	8976500	443310000	0	0	0	0	0	0	0	0	0	0	0	0	0	4526000	0	0	0	0	0	121810000	0
VAPPPPAPKPFK	K	K	T	12	1	1244.73	Q3UHD9	Q3UHD9	180	191	Agap2	Arf-GAP with GTPase, ANK repeat and PH domain-containing protein 2	yes	yes	3	0.008736	59.418	105310000			5	0	0	0	0	0	0	0	0	0	0	0	0	0	0	0	0	0	0	0	0	0	0	0	0	0	0	36525000	0
VFQEVAQK	R	K	V	8	0	947.508	Q3UHD9	Q3UHD9	552	559	Agap2	Arf-GAP with GTPase, ANK repeat and PH domain-containing protein 2	yes	yes	2	0.062839	61.357	13954000			3	0	0	0	0	0	0	0	0	0	0	0	0	0	0	0	0	0	0	0	0	0	0	0	0	0	0	0	0
YEQLLFLAPLGTTEEPLGR	K	R	Q	19	0	2146.13	Q3UHD9	Q3UHD9	1032	1050	Agap2	Arf-GAP with GTPase, ANK repeat and PH domain-containing protein 2	yes	yes	2;3	4.9135e-40	139.65	83498000			11	0	0	0	0	0	1727600	0	0	0	0	0	0	0	0	0	0	0	0	0	0	0	0	0	0	0	0	0	989270
ATPTTAPGTSPR	R	R	A	12	0	1155.59	Q8VHH5	Q8VHH5	469	480	Agap3	Arf-GAP with GTPase, ANK repeat and PH domain-containing protein 3	yes	yes	2	0.00030817	151.83	89429000			3	0	0	0	0	0	0	85709000	0	0	0	0	0	0	0	0	0	0	0	0	0	0	0	0	0	0	0	0	0
EHVISIEDSFVNSQEWTLSR	R	R	S	20	0	2375.14	Q8VHH5	Q8VHH5	103	122	Agap3	Arf-GAP with GTPase, ANK repeat and PH domain-containing protein 3	yes	yes	3	6.6427e-26	136.66	38219000			8	4866400	8260900	1830800	10874000	0	0	0	0	0	0	0	0	0	0	0	0	0	0	0	0	0	0	0	0	0	0	0	0
ELRIETIAASSTPTPIR	R	R	K	17	1	1854.02	Q8VHH5	Q8VHH5	348	364	Agap3	Arf-GAP with GTPase, ANK repeat and PH domain-containing protein 3	yes	yes	3	2.34e-05	92.307	10687000			3	3468400	5341900	0	0	0	0	0	0	0	0	0	0	0	0	0	0	0	0	0	0	0	0	0	0	0	0	0	0
ELRIETIAASSTPTPIRK	R	K	Q	18	2	1982.12	Q8VHH5	Q8VHH5	348	365	Agap3	Arf-GAP with GTPase, ANK repeat and PH domain-containing protein 3	yes	yes	3;4	1.9031e-17	124.45	106840000			15	15759000	15433000	7116600	21444000	0	0	0	0	0	0	0	0	0	0	0	0	0	0	0	0	0	0	0	0	0	0	0	0
FESVHPNIYAIYDLIER	R	R	I	17	0	2078.05	Q8VHH5	Q8VHH5	75	91	Agap3	Arf-GAP with GTPase, ANK repeat and PH domain-containing protein 3	yes	yes	3	0.020305	46.131	24479000			0	1344000	0	0	0	0	0	23135000	0	0	0	0	0	0	0	0	0	0	0	0	0	0	0	0	0	0	0	0	0
GLTPLAYAR	R	R	R	9	0	960.539	Q8VHH5	Q8VHH5	854	862	Agap3	Arf-GAP with GTPase, ANK repeat and PH domain-containing protein 3	yes	yes	2	0.0051457	89.55	28641000			8	0	7858000	1265000	6627300	0	0	0	0	0	0	0	0	0	0	0	0	0	0	0	0	0	0	0	0	0	0	0	0
IEDLALQNQIR	R	R	E	11	0	1311.71	Q8VHH5	Q8VHH5	92	102	Agap3	Arf-GAP with GTPase, ANK repeat and PH domain-containing protein 3	yes	yes	2	6.9788e-63	223.83	875250000			39	15113000	21158000	5770200	13144000	0	0	297140000	209150000	0	0	0	0	0	0	0	0	0	0	0	0	24288000	0	0	0	0	0	0	0
IETIAASSTPTPIR	R	R	K	14	0	1455.79	Q8VHH5	Q8VHH5	351	364	Agap3	Arf-GAP with GTPase, ANK repeat and PH domain-containing protein 3	yes	yes	2	8.9279e-12	170.02	222320000			17	3585000	0	0	2330200	0	0	0	74842000	0	0	0	0	0	0	0	0	0	0	0	0	0	0	0	0	0	0	0	0
IETIAASSTPTPIRK	R	K	Q	15	1	1583.89	Q8VHH5	Q8VHH5	351	365	Agap3	Arf-GAP with GTPase, ANK repeat and PH domain-containing protein 3	yes	yes	2;3	2.783e-23	174.23	790930000			21	15905000	21535000	5407800	6274100	0	0	242820000	201150000	0	0	0	0	0	0	0	0	0	0	0	0	0	0	0	0	0	0	0	0
KQQLAIGPCK	K	K	S	10	1	1141.63	Q8VHH5	Q8VHH5	290	299	Agap3	Arf-GAP with GTPase, ANK repeat and PH domain-containing protein 3	yes	yes	2;3	0.00038629	106.93	25673000			12	2868000	704870	4776000	3461600	0	0	0	0	0	0	0	0	0	0	0	0	0	0	0	0	0	0	0	0	0	0	0	0
LFLAPLPSSDVPLGQQLLR	K	R	A	19	0	2063.18	Q8VHH5	Q8VHH5	772	790	Agap3	Arf-GAP with GTPase, ANK repeat and PH domain-containing protein 3	yes	yes	2;3	2.1048e-33	141.73	90600000			27	18217000	6115100	13133000	6736500	0	0	0	0	0	0	0	0	0	0	0	0	0	0	0	0	0	0	0	0	0	0	0	0
LGNQNTALAVQAVR	R	R	T	14	0	1453.8	Q8VHH5	Q8VHH5	655	668	Agap3	Arf-GAP with GTPase, ANK repeat and PH domain-containing protein 3	yes	yes	2;3	3.4824e-50	186.87	149710000			20	10124000	16264000	1675100	10103000	0	0	0	13363000	0	0	0	0	0	0	0	0	0	0	0	0	0	0	0	0	0	0	0	0
NASEVPMVLVGTQDAISAANPR	R	R	V	22	0	2239.13	Q8VHH5	Q8VHH5	222	243	Agap3	Arf-GAP with GTPase, ANK repeat and PH domain-containing protein 3	yes	yes	2;3	5.3505e-05	90.464	75985000			9	1495700	2316800	2538000	1438200	0	0	0	65781000	0	0	0	0	0	0	0	0	0	0	0	0	0	0	0	0	0	0	0	0
QQLAIGPCK	K	K	S	9	0	1013.53	Q8VHH5	Q8VHH5	291	299	Agap3	Arf-GAP with GTPase, ANK repeat and PH domain-containing protein 3	yes	yes	2	0.032973	60.682	5306800			1	0	0	0	5306800	0	0	0	0	0	0	0	0	0	0	0	0	0	0	0	0	0	0	0	0	0	0	0	0
VGIVGNLSSGK	K	K	S	11	0	1029.58	Q8VHH5	Q8VHH5	129	139	Agap3	Arf-GAP with GTPase, ANK repeat and PH domain-containing protein 3	yes	yes	2	2.5893e-05	136.57	86340000			13	17656000	24768000	2883600	17615000	0	0	0	0	0	0	0	0	0	0	0	0	0	0	0	0	0	0	0	0	0	0	0	0
IIPMLNPDGVINGNHR	K	R	C	16	0	1758.92	Q09M05	Q09M05	792	807	Agbl1	Cytosolic carboxypeptidase 4	yes	yes	3	0.0016794	67.964	138770000			1	0	0	0	0	0	0	0	0	0	0	0	0	0	0	0	0	0	0	0	0	0	0	0	0	0	0	0	0
AGLQTADKYAALANLDNIFSAGQGGDQGSGFGTTGK	K	K	A	36	1	3500.68	Q8K2K6	Q8K2K6	319	354	Agfg1	Arf-GAP domain and FG repeat-containing protein 1	yes	yes	3	1.2887e-07	59.496	4327000			2	0	0	0	0	0	0	0	0	0	0	0	0	0	0	0	0	0	0	0	0	0	0	0	3001200	0	0	0	0
GTPSQSPVVGR	K	R	S	11	0	1083.57	Q8K2K6	Q8K2K6	176	186	Agfg1	Arf-GAP domain and FG repeat-containing protein 1	yes	yes	2	0.020772	64.711	4405600			1	0	0	0	0	0	0	0	0	0	0	0	0	0	0	0	0	0	0	0	0	0	0	0	0	0	0	0	0
AAHFFSTLQEWPQTHQASISYTGPR	K	R	E	25	0	2859.37	Q9ESW4	Q9ESW4	234	258	Agk	Acylglycerol kinase, mitochondrial	yes	yes	4	0.0003092	45.099	1398900			1	0	0	0	0	0	0	0	0	0	0	0	0	0	0	0	0	0	0	0	0	0	0	0	1398900	0	0	0	0
ATVFLNPAACK	K	K	G	11	0	1190.61	Q9ESW4	Q9ESW4	63	73	Agk	Acylglycerol kinase, mitochondrial	yes	yes	2	0.043463	55.549	68625000			2	0	0	0	0	0	0	0	0	0	0	0	0	0	0	0	0	0	0	0	0	0	0	0	0	0	0	0	0
ERPPIEPEETPPRPSLYR	R	R	R	18	2	2162.11	Q9ESW4	Q9ESW4	259	276	Agk	Acylglycerol kinase, mitochondrial	yes	yes	3;4	0.0056613	55.864	86013000			2	0	0	0	0	0	0	0	0	0	0	0	0	0	0	0	0	0	0	0	0	19605000	0	0	7579300	0	0	0	0
GETVPLDVLQIK	K	K	G	12	0	1310.74	Q9ESW4	Q9ESW4	185	196	Agk	Acylglycerol kinase, mitochondrial	yes	yes	2	0.026527	61.353	60988000			2	0	0	0	0	0	0	0	0	0	0	0	0	0	0	0	0	0	0	0	0	0	0	0	0	0	18858000	0	0
IPIGFIPLGQTSSLSHTLFAESGNK	K	K	V	25	0	2613.38	Q9ESW4	Q9ESW4	147	171	Agk	Acylglycerol kinase, mitochondrial	yes	yes	3	2.7556e-25	123.43	29406000			8	0	0	0	0	0	0	0	0	0	0	0	0	0	0	0	0	0	0	0	0	4434800	0	0	2304900	0	0	0	0
LASFWAQPQDASSR	R	R	E	14	0	1562.75	Q9ESW4	Q9ESW4	282	295	Agk	Acylglycerol kinase, mitochondrial	yes	yes	2	0.0001597	101.5	52369000			5	0	0	0	0	0	0	0	0	0	0	0	0	0	0	0	0	0	0	0	0	34537000	0	0	0	0	0	0	0
VQHITDATLAIVK	K	K	G	13	0	1407.81	Q9ESW4	Q9ESW4	172	184	Agk	Acylglycerol kinase, mitochondrial	yes	yes	3	0.0052384	59.294	115920000			4	0	0	0	0	0	0	0	0	0	0	0	0	0	0	0	0	0	0	0	0	10635000	0	0	0	0	22369000	0	0
LLANYFEVDIPK	K	K	I	12	0	1420.76	Q8CJG1	Q8CJG1	38	49	Ago1	Protein argonaute-1	yes	yes	2	0.056164	52.79	5632500			1	0	0	0	0	0	0	0	0	0	0	0	0	0	0	0	0	0	0	0	0	0	0	0	0	0	0	0	0
NASYNLDPYIQEFGIK	K	K	V	16	0	1870.91	Q8CJG1	Q8CJG1	383	398	Ago1	Protein argonaute-1	yes	yes	2	0.00098926	84.718	33941000			2	0	0	0	0	0	0	0	0	0	0	0	0	0	0	0	0	0	0	0	0	0	0	0	0	0	0	0	0
NIDEQPKPLTDSQR	R	R	V	14	1	1639.82	Q8CJG1	Q8CJG1	240	253	Ago1	Protein argonaute-1	yes	yes	2	4.7412e-05	150.69	20305000			1	0	0	0	0	0	0	0	0	0	0	0	0	0	0	0	0	0	0	0	0	0	0	0	0	0	0	0	0
NIYTVTALPIGNER	K	R	V	14	0	1559.83	Q8CJG1	Q8CJG1	97	110	Ago1	Protein argonaute-1	yes	yes	2	0.00062764	106.35	47601000			4	0	0	0	0	0	0	0	0	42981000	0	0	0	0	0	0	0	0	0	0	0	0	0	0	0	0	0	0	0
VLPAPILQYGGR	R	R	N	12	0	1282.74	Q8CJG1	Q8CJG1	410	421	Ago1	Protein argonaute-1	yes	yes	2	0.030906	59.35	91393000			2	0	0	0	0	0	0	0	0	86603000	0	0	0	0	0	0	0	0	0	0	0	0	0	0	0	0	0	0	0
AVQVHQDTLR	K	R	T	10	0	1165.62	Q8CJG1;Q8CJG0	Q8CJG0	846	855	Ago1;Ago2	Protein argonaute-1;Protein argonaute-2	no	no	2;3	0.0068215	58.916	174880000			2	0	0	0	0	0	0	0	0	45637000	0	0	0	0	0	0	0	0	0	0	0	0	0	0	0	0	0	0	0
YAQGADSVEPMFR	K	R	H	13	0	1469.66	Q8CJG1;Q8CJG0	Q8CJG0	495	507	Ago1;Ago2	Protein argonaute-1;Protein argonaute-2	no	no	2	7.9685e-05	135.55	85552000			3	0	0	0	0	0	0	0	0	0	0	0	0	0	0	0	0	0	0	0	0	0	0	0	0	0	0	0	0
AIATPVQGVWDMR	K	R	N	13	0	1442.73	Q8CJG0	Q8CJG0	427	439	Ago2	Protein argonaute-2	yes	yes	2	0.00092513	104.52	23616000			2	0	0	0	0	0	0	0	0	0	0	0	0	0	0	0	0	0	0	0	0	0	0	0	0	0	0	0	0
AQPVIEFVCEVLDFK	K	K	S	15	0	1792.91	Q8CJG0	Q8CJG0	228	242	Ago2	Protein argonaute-2	yes	yes	2	0.025038	54.524	5165100			1	0	0	0	0	0	0	0	0	0	0	0	0	0	0	0	0	0	0	0	0	0	0	0	0	0	0	0	0
DGVSEGQFQQVLHHELLAIR	R	R	E	20	0	2275.17	Q8CJG0	Q8CJG0	670	689	Ago2	Protein argonaute-2	yes	yes	3;4	0.0015771	55.588	29654000			3	0	0	0	0	0	0	0	0	0	0	0	0	0	0	0	0	0	0	0	0	0	0	0	0	0	0	0	0
DYQPGITFIVVQK	K	K	R	13	0	1506.81	Q8CJG0	Q8CJG0	698	710	Ago2	Protein argonaute-2	yes	yes	2	0.016411	58.37	0			1	0	0	0	0	0	0	0	0	0	0	0	0	0	0	0	0	0	0	0	0	0	0	0	0	0	0	0	0
FSSDELQILTYQLCHTYVR	R	R	C	19	0	2372.15	Q8CJG0	Q8CJG0	775	793	Ago2	Protein argonaute-2	yes	yes	3	0.02261	35.036	16697000			1	0	0	0	0	0	0	0	0	0	0	0	0	0	0	0	0	0	0	0	0	0	0	0	0	0	0	0	0
IDIYHYELDIK	K	K	P	11	0	1420.72	Q8CJG0	Q8CJG0	53	63	Ago2	Protein argonaute-2	yes	yes	3	0.007518	56.548	446130000			3	0	0	0	0	0	0	184200000	167040000	0	0	0	0	0	0	0	0	0	0	0	0	0	0	0	0	0	0	0	0
IDIYHYELDIKPEK	K	K	C	14	1	1774.91	Q8CJG0	Q8CJG0	53	66	Ago2	Protein argonaute-2	yes	yes	3	0.013862	50.843	50919000			1	0	0	0	0	0	0	0	0	0	0	0	0	0	0	0	0	0	0	0	0	0	0	0	0	0	0	0	0
LPSVPFETIQALDVVMR	R	R	H	17	0	1914.03	Q8CJG0	Q8CJG0	152	168	Ago2	Protein argonaute-2	yes	yes	2	0.0097616	62.466	4388900			0	0	0	0	0	0	0	0	0	0	0	0	0	0	0	0	0	0	0	0	0	0	0	0	0	0	0	0	0
LTDNQTSTMIR	K	R	A	11	0	1278.62	Q8CJG0	Q8CJG0	357	367	Ago2	Protein argonaute-2	yes	yes	2	1.9185e-07	113.62	19573000			1	0	0	0	0	0	0	0	0	0	0	0	0	0	0	0	0	0	0	0	0	0	0	0	0	0	0	0	0
MYSGAGPVLASPAPTTSPIPGYAFKPPPRPDFGTTGR	-	R	T	37	2	3757.89	Q8CJG0	Q8CJG0	1	37	Ago2	Protein argonaute-2	yes	yes	3	1.217e-15	70.268	11645000			1	0	0	0	0	0	0	0	0	0	0	0	0	0	0	0	0	0	0	0	0	0	0	0	0	0	0	0	0
NLYTAMPLPIGR	K	R	D	12	0	1344.72	Q8CJG0	Q8CJG0	100	111	Ago2	Protein argonaute-2	yes	yes	2	2.2118e-05	109.66	49570000			2	0	0	0	0	0	0	0	0	0	0	0	0	0	0	0	0	0	0	0	0	0	0	0	0	0	0	0	0
SASFNTDPYVR	R	R	E	11	0	1255.58	Q8CJG0	Q8CJG0	386	396	Ago2	Protein argonaute-2	yes	yes	2	0.0031658	94.309	181000000			3	0	0	0	0	0	0	0	0	0	0	0	0	0	0	0	0	0	0	0	0	0	0	0	0	0	0	0	0
SFFTASEGCSNPLGGGR	R	R	E	17	0	1742.77	Q8CJG0	Q8CJG0	181	197	Ago2	Protein argonaute-2	yes	yes	2	4.2676e-101	234.17	148890000			6	0	0	0	0	0	0	0	0	0	0	0	0	0	0	0	0	0	0	0	0	0	0	0	0	0	0	0	0
SGNIPAGTTVDTK	K	K	I	13	0	1259.64	Q8CJG0	Q8CJG0	728	740	Ago2	Protein argonaute-2	yes	yes	2	0.0068174	65.179	76613000			4	0	0	0	0	0	0	0	0	52984000	0	0	0	0	0	0	0	0	0	0	0	0	0	0	0	0	0	0	0
SIEEQQKPLTDSQR	K	R	V	14	1	1657.83	Q8CJG0	Q8CJG0	243	256	Ago2	Protein argonaute-2	yes	yes	2;3	0.028353	75.78	102490000			2	0	0	0	0	0	0	0	0	0	0	0	0	0	0	0	0	0	0	0	0	0	0	0	0	0	0	0	0
SVSIPAPAYYAHLVAFR	R	R	A	17	0	1860.99	Q8CJG0	Q8CJG0	797	813	Ago2	Protein argonaute-2	no	no	3	0.00012389	81.448	12419000			2	0	0	0	0	0	0	0	0	0	0	0	0	0	0	0	0	0	0	0	0	0	0	0	0	0	0	0	0
TTPQTLSNLCLK	R	K	I	12	0	1374.72	Q8CJG0	Q8CJG0	556	567	Ago2	Protein argonaute-2	yes	yes	2	0.0066914	68.557	0			1	0	0	0	0	0	0	0	0	0	0	0	0	0	0	0	0	0	0	0	0	0	0	0	0	0	0	0	0
VLQPPSILYGGR	R	R	N	12	0	1298.73	Q8CJG0	Q8CJG0	413	424	Ago2	Protein argonaute-2	yes	yes	2	0.01097	71.614	68477000			3	0	0	0	0	0	0	0	0	0	0	0	0	0	0	0	0	0	0	0	0	0	0	0	0	0	0	0	0
VWAIACFAPQR	K	R	Q	11	0	1317.67	Q8CJG0	Q8CJG0	451	461	Ago2	Protein argonaute-2	yes	yes	2	0.0021758	100.15	53085000			3	0	0	0	0	0	0	0	0	0	0	0	0	0	0	0	0	0	0	0	0	0	0	0	0	0	0	0	0
YHLVDKEHDSAEGSHTSGQSNGR	R	R	D	23	1	2510.12	Q8CJG0	Q8CJG0	816	838	Ago2	Protein argonaute-2	yes	yes	4	0.062221	21.37	2288400			1	0	0	0	0	0	0	0	0	0	0	0	0	0	0	0	0	0	0	0	0	0	0	0	0	0	0	0	0
EALGPGPPASLFQPPRR	M	R	P	17	1	1788.96	Q8CJF8	Q8CJF8	2	18	Ago4	Protein argonaute-4	yes	yes	5	0.093738	3.6613	551530			1	0	0	551530	0	0	0	0	0	0	0	0	0	0	0	0	0	0	0	0	0	0	0	0	0	0	0	0	0
LTDNQTSTMIK	K	K	A	11	0	1250.62	Q8CJF8;Q8CJG1	Q8CJG1	354	364	Ago4;Ago1	Protein argonaute-4;Protein argonaute-1	no	no	2	0.047469	48.423	7146100			1	0	0	0	0	0	0	0	0	0	0	0	0	0	0	0	0	0	0	0	0	0	0	0	0	0	0	0	0
SAPDRQEEISR	R	R	L	11	1	1286.62	Q8CJF8;Q8CJG1	Q8CJG1	369	379	Ago4;Ago1	Protein argonaute-4;Protein argonaute-1	no	no	3	0.0066722	69.346	29795000			1	0	0	0	0	0	0	0	0	0	0	0	0	0	0	0	0	0	0	0	0	0	0	0	0	0	0	0	0
DAGMPIQGQPCFCK	R	K	Y	14	0	1607.69	Q8CJF8;Q8CJG1;Q8CJG0	Q8CJG0	481	494	Ago4;Ago1;Ago2	Protein argonaute-4;Protein argonaute-1;Protein argonaute-2	no	no	2	0.0024186	71.016	0			1	0	0	0	0	0	0	0	0	0	0	0	0	0	0	0	0	0	0	0	0	0	0	0	0	0	0	0	0
ELLIQFYK	R	K	S	8	0	1052.59	Q8CJF8;Q8CJG1;Q8CJG0	Q8CJG0	649	656	Ago4;Ago1;Ago2	Protein argonaute-4;Protein argonaute-1;Protein argonaute-2	no	no	2	0.020674	79.939	61186000			7	0	0	0	0	0	0	0	0	0	0	0	0	0	0	0	0	0	0	0	0	0	0	0	0	0	0	0	0
HTYLPLEVCNIVAGQR	K	R	C	16	0	1868.96	Q8CJF8;Q8CJG1;Q8CJG0	Q8CJG0	337	352	Ago4;Ago1;Ago2	Protein argonaute-4;Protein argonaute-1;Protein argonaute-2	no	no	3	4.4276e-24	185.32	117110000			3	0	0	0	0	0	0	0	0	0	0	0	0	0	0	0	0	0	0	0	0	0	0	0	0	0	0	0	0
EISTDGLGGGDCLK	R	K	K	14	0	1420.65	O35083	O35083	262	275	Agpat1	1-acyl-sn-glycerol-3-phosphate acyltransferase alpha	yes	yes	2	0.0010117	90.685	20096000			3	0	0	0	0	0	0	0	0	0	0	0	0	0	0	0	0	0	0	0	0	0	0	0	0	0	0	0	0
TGDAISVMSEVAQTLLTQDVR	R	R	V	21	0	2233.13	O35083	O35083	149	169	Agpat1	1-acyl-sn-glycerol-3-phosphate acyltransferase alpha	yes	yes	3	0.00044104	57.009	4107200			3	0	0	0	0	0	0	0	0	0	0	0	0	0	0	0	0	0	0	0	0	0	0	0	875110	0	0	0	0
VLPPVSTEGLTPDDVPALADSVR	R	R	H	23	0	2347.23	O35083	O35083	231	253	Agpat1	1-acyl-sn-glycerol-3-phosphate acyltransferase alpha	yes	yes	3	0.00030119	50.029	5872500			1	0	0	0	0	0	0	0	0	0	0	0	0	0	0	0	0	0	0	0	0	0	0	0	5872500	0	0	0	0
GFTTAVQCLR	K	R	G	10	0	1151.58	Q9D517	Q9D517	210	219	Agpat3	1-acyl-sn-glycerol-3-phosphate acyltransferase gamma	yes	yes	2	0.00085029	106.04	22128000			4	0	0	0	0	0	0	0	3526000	0	0	0	0	0	0	0	0	0	0	0	0	0	0	0	0	0	0	0	0
GSSYGNQELK	K	K	K	10	0	1081.5	Q9D517	Q9D517	364	373	Agpat3	1-acyl-sn-glycerol-3-phosphate acyltransferase gamma	yes	yes	2	0.001733	98.582	46339000			2	0	0	0	0	0	0	0	0	0	0	0	0	0	0	0	0	0	0	0	0	0	0	0	0	0	0	17612000	0
GVFPGEQFKPAR	K	R	R	12	1	1331.7	Q9D517	Q9D517	292	303	Agpat3	1-acyl-sn-glycerol-3-phosphate acyltransferase gamma	yes	yes	3	0.001103	74.76	68876000			2	0	0	0	0	0	0	0	0	0	0	0	0	0	0	0	0	0	0	0	0	0	0	0	0	0	0	68876000	0
RFPLEDIPADETSAAQWLHK	R	K	L	20	1	2323.16	Q9D517	Q9D517	257	276	Agpat3	1-acyl-sn-glycerol-3-phosphate acyltransferase gamma	yes	yes	4	0.014548	32.353	1642200			1	0	0	0	0	0	0	0	0	0	0	0	0	0	0	0	0	0	0	0	0	0	0	0	1642200	0	0	0	0
DAFQEEYYR	K	R	T	9	0	1219.51	Q8K4X7	Q8K4X7	282	290	Agpat4	1-acyl-sn-glycerol-3-phosphate acyltransferase delta	yes	yes	2	0.0068904	82.426	5567000			1	0	0	0	0	0	0	0	0	0	0	0	0	0	0	0	0	0	0	0	0	0	0	0	0	0	0	0	0
DVVPAVYDCTLNFR	R	R	N	14	0	1667.8	Q8K4X7	Q8K4X7	220	233	Agpat4	1-acyl-sn-glycerol-3-phosphate acyltransferase delta	yes	yes	2	0.0002638	112.15	26855000			1	0	0	0	0	0	0	0	0	0	0	0	0	0	0	0	0	0	0	0	0	0	0	0	0	0	0	26855000	0
TGVFPETPWVPPR	R	R	R	13	0	1481.77	Q8K4X7	Q8K4X7	291	303	Agpat4	1-acyl-sn-glycerol-3-phosphate acyltransferase delta	yes	yes	2	0.019921	60.434	4969600			1	0	0	0	0	0	0	0	0	0	0	0	0	0	0	0	0	0	0	0	0	0	0	0	0	0	0	0	0
YLFLIHCEGTR	K	R	F	11	0	1407.7	Q8K4X7	Q8K4X7	169	179	Agpat4	1-acyl-sn-glycerol-3-phosphate acyltransferase delta	yes	yes	3	0.035264	38.021	1814600			1	0	0	0	0	0	0	0	0	0	0	0	0	0	0	0	0	0	0	0	0	0	0	0	0	0	0	0	0
LLIEFYDSPDPER	R	R	R	13	0	1592.77	Q9D1E8	Q9D1E8	292	304	Agpat5	1-acyl-sn-glycerol-3-phosphate acyltransferase epsilon	yes	yes	2	0.0020787	97.456	113380000			3	0	0	0	0	0	0	0	0	0	0	0	0	0	0	0	0	0	0	0	0	18372000	0	0	0	0	0	0	0
LLIEFYDSPDPERR	R	R	N	14	1	1748.87	Q9D1E8	Q9D1E8	292	305	Agpat5	1-acyl-sn-glycerol-3-phosphate acyltransferase epsilon	yes	yes	3	0.0036757	57.267	1640000			1	0	0	0	0	0	0	0	0	0	0	0	0	0	0	0	0	0	0	0	0	0	0	0	1640000	0	0	0	0
LLSASQAFAAQR	K	R	G	12	0	1261.68	Q9D1E8	Q9D1E8	184	195	Agpat5	1-acyl-sn-glycerol-3-phosphate acyltransferase epsilon	yes	yes	2	4.091e-06	166.33	393660000			8	0	0	0	0	0	0	0	0	0	0	0	0	0	0	0	0	0	0	0	0	35710000	0	0	0	0	0	0	0
LQSYVNAGTPMYLVIFPEGTR	K	R	Y	21	0	2355.19	Q9D1E8	Q9D1E8	156	176	Agpat5	1-acyl-sn-glycerol-3-phosphate acyltransferase epsilon	yes	yes	2	5.0421e-10	103.61	17537000			1	0	0	0	0	0	0	0	0	0	0	0	0	0	0	0	0	0	0	0	0	0	0	0	0	0	0	0	0
YSNPPSMTEFLCK	K	K	Q	13	0	1572.7	Q9D1E8	Q9D1E8	242	254	Agpat5	1-acyl-sn-glycerol-3-phosphate acyltransferase epsilon	yes	yes	2	0.085741	42.336	25025000			1	0	0	0	0	0	0	0	0	0	0	0	0	0	0	0	0	0	0	0	0	0	0	0	0	0	0	0	0
TSINPSEAPPSIVNEDFLQELK	K	K	E	22	0	2427.22	Q8C0I1	Q8C0I1	135	156	Agps	Alkyldihydroxyacetonephosphate synthase, peroxisomal	yes	yes	3	0.00057352	49.076	1013300			1	0	0	0	0	0	0	0	0	0	0	0	0	0	0	0	0	0	0	0	0	0	0	0	0	0	0	0	0
EAACQQQVQIEEAR	R	R	A	14	0	1658.77	A2ASQ1	A2ASQ1	542	555	Agrn	Agrin;Agrin N-terminal 110 kDa subunit;Agrin C-terminal 110 kDa subunit;Agrin C-terminal 90 kDa fragment;Agrin C-terminal 22 kDa fragment	yes	yes	2	7.4747e-06	122.51	30702000			3	0	0	0	0	0	0	0	0	0	0	0	0	0	0	0	0	0	0	0	0	7525400	0	0	0	0	0	11533000	0
GAQCAFGATCTVK	R	K	N	13	0	1369.61	A2ASQ1	A2ASQ1	365	377	Agrn	Agrin;Agrin N-terminal 110 kDa subunit;Agrin C-terminal 110 kDa subunit;Agrin C-terminal 90 kDa fragment;Agrin C-terminal 22 kDa fragment	yes	yes	2	0.021688	56.225	0			1	0	0	0	0	0	0	0	0	0	0	0	0	0	0	0	0	0	0	0	0	0	0	0	0	0	0	0	0
LDISIQSLGPCR	R	R	E	12	0	1357.7	A2ASQ1	A2ASQ1	854	865	Agrn	Agrin;Agrin N-terminal 110 kDa subunit;Agrin C-terminal 110 kDa subunit;Agrin C-terminal 90 kDa fragment;Agrin C-terminal 22 kDa fragment	yes	yes	2	0.006815	78.098	11020000			1	0	0	0	0	0	0	0	0	0	0	0	0	0	0	0	0	0	0	0	0	0	0	0	0	0	0	0	0
SIESTLDDLFR	R	R	N	11	0	1294.64	A2ASQ1	A2ASQ1	1052	1062	Agrn	Agrin;Agrin N-terminal 110 kDa subunit;Agrin C-terminal 110 kDa subunit;Agrin C-terminal 90 kDa fragment;Agrin C-terminal 22 kDa fragment	yes	yes	2	0.0081902	78.77	86199000			2	0	0	0	0	0	0	0	0	0	0	0	0	0	0	0	0	0	0	0	0	0	0	0	0	0	0	82441000	0
ARGPIVVPTAGEEVPGNSGSVK	K	K	K	22	1	2120.12	Q641K1	Q641K1	452	473	Agtpbp1	Cytosolic carboxypeptidase 1	yes	yes	3	0.00064895	50.977	11084000			1	0	0	0	0	0	11084000	0	0	0	0	0	0	0	0	0	0	0	0	0	0	0	0	0	0	0	0	0	0
DFGLPLTVLSCTK	K	K	A	13	0	1449.75	Q641K1	Q641K1	548	560	Agtpbp1	Cytosolic carboxypeptidase 1	yes	yes	2	0.00071784	101.35	0			1	0	0	0	0	0	0	0	0	0	0	0	0	0	0	0	0	0	0	0	0	0	0	0	0	0	0	0	0
FCVGLLR	K	R	L	7	0	863.469	Q641K1	Q641K1	1122	1128	Agtpbp1	Cytosolic carboxypeptidase 1	yes	yes	2	0.010248	112.27	29479000			1	0	0	0	0	0	0	0	0	0	0	0	0	0	0	0	0	0	0	0	0	0	0	0	0	0	0	0	0
GLLQYLAAVK	K	K	R	10	0	1074.64	Q641K1	Q641K1	990	999	Agtpbp1	Cytosolic carboxypeptidase 1	yes	yes	2	0.0015128	100.45	21685000			1	0	0	0	0	0	0	0	0	0	0	0	0	0	0	0	0	0	0	0	0	0	0	0	0	0	0	0	0
GPIVVPTAGEEVPGNSGSVK	R	K	K	20	0	1892.98	Q641K1	Q641K1	454	473	Agtpbp1	Cytosolic carboxypeptidase 1	yes	yes	2	0.00039654	83.692	11969000			1	0	0	0	0	0	11969000	0	0	0	0	0	0	0	0	0	0	0	0	0	0	0	0	0	0	0	0	0	0
ILHLAQSQEK	K	K	T	10	0	1165.65	Q641K1	Q641K1	45	54	Agtpbp1	Cytosolic carboxypeptidase 1	yes	yes	2	0.021691	64.04	5099000			1	0	0	0	0	0	5099000	0	0	0	0	0	0	0	0	0	0	0	0	0	0	0	0	0	0	0	0	0	0
ILYNTSQECLAVR	K	R	T	13	0	1565.79	Q641K1	Q641K1	297	309	Agtpbp1	Cytosolic carboxypeptidase 1	yes	yes	2	0.00020594	111.06	48960000			3	0	0	0	0	0	10579000	0	0	0	0	0	0	0	0	0	0	0	0	0	0	0	0	0	0	0	0	0	0
INTDSTESDTAR	K	R	Y	12	0	1308.58	Q641K1	Q641K1	28	39	Agtpbp1	Cytosolic carboxypeptidase 1	yes	yes	2	7.8663e-35	201.6	50660000			6	0	0	0	0	0	0	0	0	0	0	0	0	0	0	0	0	0	0	0	0	0	0	0	0	0	0	6828700	0
LVLPCLQLLR	R	R	V	10	0	1223.74	Q641K1	Q641K1	175	184	Agtpbp1	Cytosolic carboxypeptidase 1	yes	yes	2	0.06507	51.995	10544000			1	0	0	0	0	0	0	0	0	0	0	0	0	0	0	0	0	0	0	0	0	0	0	0	0	0	0	0	0
NRLPLPTIK	K	K	S	9	1	1050.65	Q641K1	Q641K1	329	337	Agtpbp1	Cytosolic carboxypeptidase 1	yes	yes	3	0.0099026	59.908	5575100			1	0	0	0	0	0	5575100	0	0	0	0	0	0	0	0	0	0	0	0	0	0	0	0	0	0	0	0	0	0
QWQSPNPELHPTIYHAK	R	K	G	17	0	2045.01	Q641K1	Q641K1	973	989	Agtpbp1	Cytosolic carboxypeptidase 1	yes	yes	4	0.0061875	42.977	4156600			1	0	0	0	0	0	4156600	0	0	0	0	0	0	0	0	0	0	0	0	0	0	0	0	0	0	0	0	0	0
TLDPLVNTSSLIMR	R	R	K	14	0	1558.84	Q641K1	Q641K1	310	323	Agtpbp1	Cytosolic carboxypeptidase 1	yes	yes	2	0.0027647	67.749	0			1	0	0	0	0	0	0	0	0	0	0	0	0	0	0	0	0	0	0	0	0	0	0	0	0	0	0	0	0
TLPQQLGGQSR	R	R	V	11	0	1183.63	Q641K1	Q641K1	499	509	Agtpbp1	Cytosolic carboxypeptidase 1	yes	yes	2	0.015005	58.955	0			1	0	0	0	0	0	0	0	0	0	0	0	0	0	0	0	0	0	0	0	0	0	0	0	0	0	0	0	0
VALDTLAALLK	K	K	S	11	0	1126.7	Q641K1	Q641K1	222	232	Agtpbp1	Cytosolic carboxypeptidase 1	yes	yes	2	0.014002	82.287	56609000			0	0	0	0	0	0	0	0	0	0	0	0	0	0	0	0	0	0	0	0	0	0	0	0	0	0	0	0	0
VAPSAHSFNNDLVK	R	K	A	14	0	1497.76	Q641K1	Q641K1	510	523	Agtpbp1	Cytosolic carboxypeptidase 1	yes	yes	2;3	1.3507e-07	126.59	149100000			4	0	0	0	0	0	29881000	0	0	0	0	0	0	0	0	0	0	0	0	0	0	0	0	0	0	0	0	0	0
VTSPTTYVLDEDEPR	K	R	F	15	0	1720.82	Q641K1	Q641K1	1158	1172	Agtpbp1	Cytosolic carboxypeptidase 1	yes	yes	2	8.3973e-06	103.2	16060000			1	0	0	0	0	0	16060000	0	0	0	0	0	0	0	0	0	0	0	0	0	0	0	0	0	0	0	0	0	0
GGELPLRPDFFGPSQEHSAYQTIDSSSDAAADPFASLENK	R	K	G	40	1	4250.97	Q9WVK0	Q9WVK0	114	153	Agtrap	Type-1 angiotensin II receptor-associated protein	yes	yes	4	4.9556e-09	50.099	90809000			0	0	0	0	0	0	0	0	0	0	0	0	0	0	0	0	0	0	0	0	0	0	0	0	0	0	0	0	0
ESLIDGIKR	R	R	A	9	1	1029.58	P50247	P50247	197	205	Ahcy	Adenosylhomocysteinase	yes	yes	2	2.2511e-08	182.09	170690000			12	0	3954900	0	10917000	0	0	0	0	0	0	0	0	0	0	0	0	0	0	0	0	0	32318000	0	0	0	0	0	32366000
GISEETTTGVHNLYK	R	K	M	15	0	1647.81	P50247	P50247	152	166	Ahcy	Adenosylhomocysteinase	yes	yes	3	0.00088484	64.394	3596300			2	0	0	0	0	0	0	0	0	0	0	0	0	0	0	0	0	0	0	0	0	0	0	0	0	0	0	0	0
VAVVAGYGDVGK	K	K	G	12	0	1133.61	P50247	P50247	215	226	Ahcy	Adenosylhomocysteinase	yes	yes	2	0.010117	72.434	46604000			1	0	0	0	0	0	0	0	0	0	0	0	0	0	0	0	0	0	0	0	0	0	0	0	0	0	0	46604000	0
VPAINVNDSVTK	K	K	S	12	0	1255.68	P50247	P50247	175	186	Ahcy	Adenosylhomocysteinase	yes	yes	2	0.00062428	106	20606000			4	0	0	0	0	0	0	0	0	0	0	0	0	0	0	0	1046000	0	0	0	0	0	0	0	0	0	0	0	0
ALGAIVYITEIDPICALQACMDGFR	K	R	V	25	0	2796.36	Q80SW1	Q80SW1	332	356	Ahcyl1	Putative adenosylhomocysteinase 2	yes	yes	2;3	1.0784e-06	89.511	7809200			2	0	0	0	0	0	0	0	0	0	0	0	0	0	0	0	0	0	0	0	0	0	0	0	0	0	0	0	0
CVNMDGWQANMILDDGGDLTHWVYK	R	K	K	25	0	2937.29	Q80SW1	Q80SW1	215	239	Ahcyl1	Putative adenosylhomocysteinase 2	yes	yes	3	8.0554e-21	120.85	4504100			1	0	0	0	0	0	0	0	0	0	0	0	0	0	0	0	0	0	0	0	0	0	0	0	0	0	0	0	0
EIEDAEKYSFMATVTK	K	K	A	16	1	1860.88	Q80SW1	Q80SW1	21	36	Ahcyl1	Putative adenosylhomocysteinase 2	yes	yes	2;3	0	386.34	111210000			21	4689500	14807000	727290	7308300	0	0	0	0	0	0	0	0	0	0	0	0	0	0	0	0	0	0	0	5889200	0	0	0	26426000
EIEIAEQDMSALISLR	R	R	K	16	0	1816.92	Q80SW1	Q80SW1	119	134	Ahcyl1	Putative adenosylhomocysteinase 2	yes	yes	2;3	2.8015e-298	305.84	36821000			12	1214400	0	694190	0	0	0	0	0	0	0	0	0	0	0	0	0	0	0	0	0	4729300	0	0	0	0	0	0	0
EIEIAEQDMSALISLRK	R	K	R	17	1	1945.02	Q80SW1	Q80SW1	119	135	Ahcyl1	Putative adenosylhomocysteinase 2	yes	yes	3	6.1493e-67	174.49	21620000			9	0	6671800	1884100	2128000	0	0	0	0	0	0	0	0	0	0	0	0	0	0	0	0	0	0	0	1538500	0	0	0	3683600
GSSNFCVK	K	K	N	8	0	897.401	Q80SW1	Q80SW1	101	108	Ahcyl1	Putative adenosylhomocysteinase 2	yes	yes	2	0.016309	83.614	194780000			11	0	0	0	0	0	0	0	0	0	0	0	0	0	0	0	0	0	0	0	0	0	27391000	20428000	17284000	0	0	0	21328000
IRGIVEESVTGVHR	K	R	L	14	1	1550.85	Q80SW1	Q80SW1	248	261	Ahcyl1	Putative adenosylhomocysteinase 2	yes	yes	4	0.0085108	50.155	2143900			1	0	0	0	0	0	0	0	0	0	0	0	0	0	0	0	0	0	0	0	0	0	0	0	0	0	0	0	0
IVGCTHITAQTAVLIETLCALGAQCR	K	R	W	26	0	2855.45	Q80SW1	Q80SW1	148	173	Ahcyl1	Putative adenosylhomocysteinase 2	yes	yes	3;4	2.1573e-23	124.7	43844000			10	1400900	0	0	7195800	0	0	0	0	0	0	0	0	0	0	0	0	0	0	0	0	0	0	0	7627800	0	0	0	1245200
KMDEYVASLHLPSFDAHLTELTDDQAK	K	K	Y	27	1	3073.47	Q80SW1	Q80SW1	487	513	Ahcyl1	Putative adenosylhomocysteinase 2	yes	yes	3;4;5	1.3431e-82	167.26	164600000			14	0	955080	0	0	0	0	58382000	0	0	0	0	0	0	0	0	0	0	0	0	0	0	0	0	11311000	0	0	0	14192000
KQIQFADDMQEFTK	K	K	F	14	1	1727.82	Q80SW1	Q80SW1	40	53	Ahcyl1	Putative adenosylhomocysteinase 2	yes	yes	2;3	1.506e-63	198.23	130140000			12	0	0	0	0	0	0	0	0	0	0	0	0	0	0	0	0	0	0	0	0	50120000	0	0	4952800	0	0	0	26318000
KQIQFADDMQEFTKFPTK	K	K	T	18	2	2201.08	Q80SW1	Q80SW1	40	57	Ahcyl1	Putative adenosylhomocysteinase 2	yes	yes	3;4	4.1246e-34	153.25	203180000			11	0	1754200	0	0	0	0	29153000	0	0	0	0	0	0	0	0	0	0	0	0	0	0	0	0	20485000	0	0	0	16447000
MDEYVASLHLPSFDAHLTELTDDQAK	K	K	Y	26	0	2945.38	Q80SW1	Q80SW1	488	513	Ahcyl1	Putative adenosylhomocysteinase 2	yes	yes	4	3.1302e-42	142.94	64196000			3	0	0	0	0	0	0	0	0	0	0	0	0	0	0	0	0	0	0	0	0	0	0	0	0	0	0	0	61925000
NSCIVCNMGHSNTEIDVTSLR	K	R	T	21	0	2406.07	Q80SW1	Q80SW1	390	410	Ahcyl1	Putative adenosylhomocysteinase 2	yes	yes	2;3	3.0562e-153	216.93	765390000			31	2085400	4638500	0	1629500	0	0	154240000	115070000	0	0	0	0	0	0	0	0	0	0	0	0	0	4266200	0	11083000	0	0	0	68819000
QIQFADDMQEFTK	K	K	F	13	0	1599.72	Q80SW1	Q80SW1	41	53	Ahcyl1	Putative adenosylhomocysteinase 2	yes	yes	2	0.00026381	114.86	40042000			2	0	0	0	0	0	0	0	0	0	0	0	0	0	0	0	0	0	0	0	0	14261000	0	0	0	0	0	0	0
QIQFADDMQEFTKFPTK	K	K	T	17	1	2072.99	Q80SW1	Q80SW1	41	57	Ahcyl1	Putative adenosylhomocysteinase 2	yes	yes	3	0.0012326	61.815	6410600			1	0	0	0	0	0	0	0	0	0	0	0	0	0	0	0	0	0	0	0	0	0	0	0	0	0	0	0	6410600
QVDVVITCTGNK	R	K	N	12	0	1332.67	Q80SW1	Q80SW1	366	377	Ahcyl1	Putative adenosylhomocysteinase 2	yes	yes	2	1.9868e-199	280.71	1420800000			38	5126600	3332100	0	6426300	8788500	0	67928000	28913000	0	5412300	10429000	0	0	0	0	0	0	0	15937000	0	240040000	43630000	15062000	0	0	0	0	31763000
RVVLLAEGR	K	R	L	9	1	1011.62	Q80SW1	Q80SW1	433	441	Ahcyl1	Putative adenosylhomocysteinase 2	yes	yes	2	0.0016811	117.81	17719000			1	0	0	0	0	0	0	0	0	0	0	0	0	0	0	0	0	0	0	0	0	0	0	0	0	0	0	0	0
SMPDAMPLPGVGEELK	M	K	Q	16	0	1669.81	Q80SW1	Q80SW1	2	17	Ahcyl1	Putative adenosylhomocysteinase 2	yes	yes	2	6.2063e-06	93.011	47786000			5	0	0	0	0	0	0	0	0	0	0	0	0	0	0	0	0	0	0	0	0	0	3886900	0	0	0	0	0	0
SMPDAMPLPGVGEELKQAK	M	K	E	19	1	1997	Q80SW1	Q80SW1	2	20	Ahcyl1	Putative adenosylhomocysteinase 2	yes	yes	2	1.3648e-33	138.55	8120800			3	0	0	0	0	0	0	0	0	0	0	0	0	0	0	0	0	0	0	0	0	0	4646800	0	0	0	0	0	0
TTDVMFGGK	R	K	Q	9	0	954.448	Q80SW1	Q80SW1	304	312	Ahcyl1	Putative adenosylhomocysteinase 2	yes	yes	2	0.0043907	93.992	79870000			5	0	0	0	0	0	0	0	0	0	0	0	0	0	0	0	0	0	22633000	0	0	0	0	0	0	0	0	0	5825500
VVLLAEGR	R	R	L	8	0	855.518	Q80SW1	Q80SW1	434	441	Ahcyl1	Putative adenosylhomocysteinase 2	yes	yes	2	0.01618	83.753	63759000			1	0	0	0	0	0	0	0	0	0	0	0	0	0	0	0	0	0	0	0	0	0	63759000	0	0	0	0	0	0
WSACNIYSTQNEVAAALAEAGVAVFAWK	R	K	G	28	0	3026.46	Q80SW1	Q80SW1	174	201	Ahcyl1	Putative adenosylhomocysteinase 2	yes	yes	3	7.7839e-06	61.37	19331000			5	0	0	0	0	0	0	0	0	0	0	0	0	0	0	0	0	0	0	0	0	0	0	0	8344700	0	0	0	5909800
YSFMATVTK	K	K	A	9	0	1046.51	Q80SW1	Q80SW1	28	36	Ahcyl1	Putative adenosylhomocysteinase 2	yes	yes	2	0.006584	83.429	150960000			9	0	0	0	0	0	0	0	0	0	0	0	0	0	0	0	0	0	36017000	0	0	0	7698900	0	0	0	0	0	37358000
AQGEKPLAGAK	R	K	I	11	1	1068.59	Q80SW1;Q68FL4	Q80SW1	137	147	Ahcyl1;Ahcyl2	Putative adenosylhomocysteinase 2;Putative adenosylhomocysteinase 3	no	no	2;3	3.237e-25	192.12	102420000			13	0	0	0	0	0	0	0	0	0	0	0	0	0	0	0	0	0	0	0	0	0	34678000	0	0	0	4044000	0	0
FDNLYCCR	K	R	E	8	0	1146.46	Q80SW1;Q68FL4	Q80SW1	287	294	Ahcyl1;Ahcyl2	Putative adenosylhomocysteinase 2;Putative adenosylhomocysteinase 3	no	no	2	5.4268e-07	181.74	523620000			45	9442000	18489000	0	13044000	0	0	0	0	0	6242900	16184000	0	0	0	0	0	0	30071000	0	14164000	0	0	0	18832000	0	12320000	0	37542000
GESEDDFWWCIDR	K	R	C	13	0	1713.67	Q80SW1;Q68FL4	Q80SW1	202	214	Ahcyl1;Ahcyl2	Putative adenosylhomocysteinase 2;Putative adenosylhomocysteinase 3	no	no	2	2.1438e-111	244.01	182170000			17	0	6435600	1547800	3101300	0	0	0	0	0	0	0	0	0	0	0	0	0	0	0	0	13936000	0	0	9973400	0	0	0	59449000
GIVEESVTGVHR	R	R	L	12	0	1281.67	Q80SW1;Q68FL4	Q80SW1	250	261	Ahcyl1;Ahcyl2	Putative adenosylhomocysteinase 2;Putative adenosylhomocysteinase 3	no	no	2;3	1.6164e-34	197.27	3999600000			114	12406000	97728000	18741000	10239000	42890000	38812000	68376000	90281000	0	2114000	7953700	0	0	0	2328700	1781100	0	60713000	0	0	400020000	214960000	50858000	15010000	0	32681000	66717000	121740000
LCVPAMNVNDSVTK	K	K	Q	14	0	1546.75	Q80SW1;Q68FL4	Q80SW1	271	284	Ahcyl1;Ahcyl2	Putative adenosylhomocysteinase 2;Putative adenosylhomocysteinase 3	no	no	2	1.8102e-37	165.63	1542200000			40	3718900	24561000	2411400	9885300	0	22835000	201850000	67436000	0	0	28782000	0	0	0	0	0	0	0	0	0	178480000	44119000	3172900	0	0	0	47813000	0
NGPFKPNYYR	K	R	Y	10	1	1254.61	Q80SW1;Q68FL4	Q80SW1	520	529	Ahcyl1;Ahcyl2	Putative adenosylhomocysteinase 2;Putative adenosylhomocysteinase 3	no	no	2;3	0.0025398	130.22	192520000			6	0	0	0	0	0	0	0	0	0	0	0	0	0	0	0	0	0	0	0	0	0	0	0	5534500	0	0	0	12869000
NGPFKPNYYRY	K	Y	-	11	2	1417.68	Q80SW1;Q68FL4	Q80SW1	520	530	Ahcyl1;Ahcyl2	Putative adenosylhomocysteinase 2;Putative adenosylhomocysteinase 3	no	no	3	0.0063874	90.142	89701000			11	0	24317000	0	7834300	0	8803300	0	0	0	0	0	0	0	0	0	0	0	0	0	0	0	0	0	7522400	0	0	0	10827000
QAEFGRR	K	R	E	7	1	862.441	Q80SW1;Q68FL4	Q80SW1	112	118	Ahcyl1;Ahcyl2	Putative adenosylhomocysteinase 2;Putative adenosylhomocysteinase 3	no	no	2	0.060252	135.87	3443800			1	0	0	0	0	0	0	0	0	0	0	0	0	0	0	0	0	0	0	0	0	0	0	0	0	0	0	0	0
QDVYLLPK	K	K	K	8	0	974.544	Q80SW1;Q68FL4	Q80SW1	479	486	Ahcyl1;Ahcyl2	Putative adenosylhomocysteinase 2;Putative adenosylhomocysteinase 3	no	no	2	0.0087518	103.35	105760000			3	0	3399700	0	0	0	0	0	0	0	0	0	0	0	0	0	0	0	0	0	0	0	0	0	1834200	0	0	0	100530000
QKFDNLYCCR	K	R	E	10	1	1402.61	Q80SW1;Q68FL4	Q80SW1	285	294	Ahcyl1;Ahcyl2	Putative adenosylhomocysteinase 2;Putative adenosylhomocysteinase 3	no	no	2;3	1.7578e-08	171.73	1031900000			24	0	0	3459300	0	0	0	256830000	35340000	0	0	0	0	0	0	0	0	0	0	0	0	64998000	43962000	0	0	0	39087000	0	0
QVVVCGYGEVGK	K	K	G	12	0	1293.64	Q80SW1;Q68FL4	Q80SW1	313	324	Ahcyl1;Ahcyl2	Putative adenosylhomocysteinase 2;Putative adenosylhomocysteinase 3	no	no	2	6.6412e-11	153.1	1506900000			51	3772800	6492200	0	5316200	6321600	0	119460000	35863000	0	0	43607000	0	0	0	2693000	0	698600	41671000	21449000	17650000	261820000	24715000	8232200	12881000	0	0	0	27534000
QVVVCGYGEVGKGCCAALK	K	K	A	19	1	2053.97	Q80SW1;Q68FL4	Q80SW1	313	331	Ahcyl1;Ahcyl2	Putative adenosylhomocysteinase 2;Putative adenosylhomocysteinase 3	no	no	3	0.0034948	49.708	1922400			1	0	0	0	0	0	0	0	0	0	0	0	0	0	0	0	0	0	0	0	0	0	0	0	0	0	0	0	0
SQVDHVIWPDGK	R	K	R	12	0	1379.68	Q80SW1;Q68FL4	Q80SW1	421	432	Ahcyl1;Ahcyl2	Putative adenosylhomocysteinase 2;Putative adenosylhomocysteinase 3	no	no	2;3	0.0027017	96.745	391900000			12	0	1835200	0	0	0	0	0	0	0	0	0	0	0	0	0	0	0	0	0	0	117910000	0	0	0	0	0	0	6349700
SQVDHVIWPDGKR	R	R	V	13	1	1535.78	Q80SW1;Q68FL4	Q80SW1	421	433	Ahcyl1;Ahcyl2	Putative adenosylhomocysteinase 2;Putative adenosylhomocysteinase 3	no	no	2;3;4	9.3245e-05	96.734	378240000			19	0	1936500	1275900	0	0	0	62300000	0	0	0	0	0	0	0	0	0	0	0	0	0	0	10299000	0	9593900	0	0	0	12519000
TPELTWER	R	R	V	8	0	1030.51	Q80SW1;Q68FL4	Q80SW1	411	418	Ahcyl1;Ahcyl2	Putative adenosylhomocysteinase 2;Putative adenosylhomocysteinase 3	no	no	2	8.2714e-16	201.49	2048100000			52	9225200	21751000	3290000	17713000	5673200	0	0	163010000	0	0	0	0	0	0	0	0	0	41793000	0	15139000	138610000	25369000	25957000	1258100	0	80505000	128670000	61699000
YKQDVYLLPK	R	K	K	10	1	1265.7	Q80SW1;Q68FL4	Q80SW1	477	486	Ahcyl1;Ahcyl2	Putative adenosylhomocysteinase 2;Putative adenosylhomocysteinase 3	no	no	2;3	2.1196e-09	147.2	1344500000			41	2695600	15488000	18132000	11947000	0	58434000	508970000	111800000	0	0	0	0	0	0	0	0	0	0	0	0	0	44770000	862530	0	0	0	94292000	0
DGGEALVSPDGTVTEAPR	R	R	T	18	0	1769.84	Q68FL4	Q68FL4	102	119	Ahcyl2	Putative adenosylhomocysteinase 3	yes	yes	2	4.8336e-08	124.47	0			3	0	0	0	0	0	0	0	0	0	0	0	0	0	0	0	0	0	0	0	0	0	0	0	0	0	0	0	0
HRDGGEALVSPDGTVTEAPR	R	R	T	20	1	2063	Q68FL4	Q68FL4	100	119	Ahcyl2	Putative adenosylhomocysteinase 3	yes	yes	3;4	0.0011853	54.658	24802000			4	0	0	0	0	0	0	0	0	0	0	0	0	0	0	0	0	0	0	0	0	0	0	0	0	0	0	0	4949700
KMDEYVASLHLPTFDAHLTELTDEQAK	K	K	Y	27	1	3101.5	Q68FL4	Q68FL4	570	596	Ahcyl2	Putative adenosylhomocysteinase 3	yes	yes	4	2.7988e-07	75.703	2922100			1	0	0	0	0	0	0	0	0	0	0	0	0	0	0	0	0	0	0	0	0	0	0	0	0	0	0	0	0
QVDIVITCTGNK	R	K	N	12	0	1346.69	Q68FL4	Q68FL4	449	460	Ahcyl2	Putative adenosylhomocysteinase 3	yes	yes	2	3.4562e-05	126.71	49646000			8	0	0	0	0	0	0	0	0	0	0	0	0	0	0	0	0	0	0	0	0	17624000	9274500	0	5683200	0	0	0	10804000
SVQVVSAAAAAK	M	K	V	12	0	1100.62	Q68FL4	Q68FL4	2	13	Ahcyl2	Putative adenosylhomocysteinase 3	yes	yes	2	0.00020379	97.472	62616000			8	0	2347700	0	0	0	0	0	0	0	0	0	0	0	0	0	0	0	0	0	0	14780000	7328100	398540	10442000	0	0	0	15895000
AVSNDNEDTNGDGVHEITSR	K	R	D	20	0	2128.93	Q8K3E5	Q8K3E5	160	179	Ahi1	Jouberin	yes	yes	2;3	2.3744e-111	231.71	2730700000			35	0	0	0	0	0	0	0	34665000	0	0	8787500	0	0	0	0	0	0	754060000	0	185710000	570050000	100710000	7490800	71692000	0	0	0	0
CLLDDDLVMGVYIHR	K	R	T	15	0	1817.88	Q8K3E5	Q8K3E5	187	201	Ahi1	Jouberin	yes	yes	2;3	4.4138e-111	237.36	1845000000			31	0	0	0	0	0	0	74104000	51562000	0	0	0	0	0	0	0	0	0	365870000	0	56684000	257790000	0	0	36693000	0	0	0	0
DDRYLVTSSSDGTAR	K	R	V	15	1	1641.76	Q8K3E5	Q8K3E5	515	529	Ahi1	Jouberin	yes	yes	2;3	4.9946e-07	114.27	216840000			9	0	0	0	0	0	0	0	0	0	0	0	0	0	0	0	0	0	70845000	0	0	0	0	0	33694000	0	0	0	0
DDSERPVSSYYEK	K	K	D	13	1	1573.69	Q8K3E5	Q8K3E5	232	244	Ahi1	Jouberin	yes	yes	2;3	0.00019033	125.03	1327600000			17	0	0	0	0	0	0	0	0	0	0	0	0	0	0	0	0	0	313240000	0	160750000	196420000	11167000	9306000	9267800	0	0	0	0
DDSERPVSSYYEKDNVDYILPIMTQPYDFK	K	K	K	30	2	3626.68	Q8K3E5	Q8K3E5	232	261	Ahi1	Jouberin	yes	yes	3;4	1.6861e-11	78.836	38186000			5	0	0	0	0	0	0	0	0	0	0	0	0	0	0	0	0	0	0	0	0	0	0	0	6068000	0	0	0	0
DDSERPVSSYYEKDNVDYILPIMTQPYDFKK	K	K	L	31	3	3754.77	Q8K3E5	Q8K3E5	232	262	Ahi1	Jouberin	yes	yes	3;4;5	8.331e-11	73.797	81331000			13	0	0	0	0	0	0	0	0	0	0	0	0	0	0	0	0	0	0	0	0	0	0	0	53427000	0	0	0	0
DGYPIILYEIPSGR	R	R	F	14	0	1591.82	Q8K3E5	Q8K3E5	482	495	Ahi1	Jouberin	yes	yes	2;3	7.1461e-63	199.19	9064800000			91	0	0	0	0	0	569250	0	0	0	0	0	0	0	0	0	0	0	2296200000	0	773630000	1236400000	86102000	120740000	220840000	0	0	0	0
DNEDWWYGSVR	K	R	K	11	0	1425.59	Q8K3E5	Q8K3E5	935	945	Ahi1	Jouberin	yes	yes	2	2.763e-88	243.1	3091200000			29	0	0	0	0	0	0	0	0	0	0	0	0	0	0	0	0	0	485820000	0	249300000	688470000	5915200	6355700	2333200	0	0	0	0
DNVDYILPIMTQPYDFK	K	K	K	17	0	2071	Q8K3E5	Q8K3E5	245	261	Ahi1	Jouberin	yes	yes	2;3	5.0337e-22	170	2340500000			32	0	0	0	0	0	0	0	0	0	0	7097700	0	0	0	0	0	0	527300000	0	185780000	355850000	0	0	24176000	0	0	0	0
DNVDYILPIMTQPYDFKK	K	K	L	18	1	2199.09	Q8K3E5	Q8K3E5	245	262	Ahi1	Jouberin	yes	yes	2;3	3.339e-116	219.23	631910000			11	0	0	0	0	0	0	0	0	0	0	0	0	0	0	0	0	0	305280000	0	0	0	0	0	85434000	0	0	0	0
EDAAILVR	R	R	Q	8	0	885.492	Q8K3E5	Q8K3E5	581	588	Ahi1	Jouberin	yes	yes	2	0.0011291	128.86	3954500000			32	0	0	0	0	0	0	0	0	0	0	0	0	0	0	0	0	0	819770000	0	170600000	695800000	62968000	26313000	38280000	0	0	0	0
EFEECPK	R	K	V	7	0	937.385	Q8K3E5	Q8K3E5	286	292	Ahi1	Jouberin	yes	yes	2	0.025971	100.07	1140600000			16	0	0	0	0	0	0	0	0	0	0	0	0	0	0	0	0	0	261680000	0	0	0	69223000	100820000	49494000	0	0	0	0
EGTPEDSQHMEGICSR	K	R	E	16	0	1831.75	Q8K3E5	Q8K3E5	120	135	Ahi1	Jouberin	yes	yes	2;3	0	280.91	2906100000			32	0	0	0	0	0	0	41510000	382520000	0	0	0	0	0	0	0	0	0	273370000	0	0	585940000	40800000	0	32620000	0	0	0	0
EIKETEFR	K	R	G	8	1	1050.53	Q8K3E5	Q8K3E5	642	649	Ahi1	Jouberin	yes	yes	2;3	0.00023045	182.53	628630000			16	0	0	0	0	0	0	55876000	48546000	0	0	0	0	0	0	0	0	0	0	0	0	0	112570000	107910000	113640000	0	0	0	0
EKTGIEEKGELTDAYQLQVAEEMAK	R	K	E	25	2	2809.37	Q8K3E5	Q8K3E5	31	55	Ahi1	Jouberin	yes	yes	4	0.027837	23.246	1676900			1	0	0	0	0	0	0	0	0	0	0	0	0	0	0	0	0	0	0	0	0	0	0	0	0	0	0	0	0
EKTKPEKPLASQK	K	K	Q	13	3	1482.84	Q8K3E5	Q8K3E5	981	993	Ahi1	Jouberin	yes	yes	4	0.00021093	93.478	13722000			1	0	0	0	0	0	0	0	0	0	0	0	0	0	0	0	0	0	0	0	0	0	0	0	0	0	0	0	0
ELCGHLNIIYDLDWSK	R	K	D	16	0	1974.95	Q8K3E5	Q8K3E5	499	514	Ahi1	Jouberin	yes	yes	3	8.8099e-05	83.751	85402000			7	0	0	0	0	0	0	0	0	0	0	0	0	0	0	0	0	0	15188000	0	0	0	0	0	4420100	0	0	0	0
ELCGHLNIIYDLDWSKDDR	R	R	Y	19	1	2361.11	Q8K3E5	Q8K3E5	499	517	Ahi1	Jouberin	yes	yes	3;4	1.7781e-102	191.95	24578000			4	0	0	0	0	0	0	0	0	0	0	0	0	0	0	0	0	0	0	0	0	0	0	0	23551000	0	0	0	0
ELCGHLNIIYDLDWSKDDRYLVTSSSDGTAR	R	R	V	31	2	3598.7	Q8K3E5	Q8K3E5	499	529	Ahi1	Jouberin	yes	yes	5	0.00015161	44.916	2260700			1	0	0	0	0	0	0	0	0	0	0	0	0	0	0	0	0	0	0	0	0	0	0	0	2260700	0	0	0	0
ELVVTGCYDSMIR	R	R	I	13	0	1541.72	Q8K3E5	Q8K3E5	561	573	Ahi1	Jouberin	yes	yes	2	3.3556e-31	175.65	2535200000			38	0	0	0	0	0	0	0	100900000	0	0	0	0	0	0	0	0	0	370210000	0	0	735690000	14727000	0	10973000	0	0	0	0
EQDVDATVPENAK	R	K	P	13	0	1414.66	Q8K3E5	Q8K3E5	136	148	Ahi1	Jouberin	yes	yes	2	9.8706e-23	193.87	2745500000			27	0	0	0	0	0	0	0	0	0	0	0	0	0	0	0	0	0	84142000	0	153530000	751080000	15951000	6973900	17800000	0	0	0	0
EQDVDATVPENAKPK	R	K	P	15	1	1639.81	Q8K3E5	Q8K3E5	136	150	Ahi1	Jouberin	yes	yes	2;3	2.6622e-15	144.47	1615600000			20	0	0	0	0	0	0	0	0	0	0	0	0	0	0	0	0	0	0	0	0	129900000	36126000	10792000	4044600	0	0	0	0
EQDVDATVPENAKPKPK	R	K	K	17	2	1864.95	Q8K3E5	Q8K3E5	136	152	Ahi1	Jouberin	yes	yes	2;3;4	1.2779e-261	286.09	14897000000			63	0	791750	0	0	0	32920000	2909000000	1525600000	0	0	23951000	0	0	0	0	0	0	0	0	1397200000	364430000	973520000	660090000	488500000	0	0	0	0
EQLTYFPPDTLLHDDK	K	K	L	16	0	1930.93	Q8K3E5	Q8K3E5	67	82	Ahi1	Jouberin	yes	yes	2;3	1.0876e-35	157.52	1765100000			51	0	0	0	0	0	0	0	0	0	10812000	0	0	0	0	0	0	0	564710000	0	341060000	154590000	0	0	22628000	0	0	0	0
EQLTYFPPDTLLHDDKLASEK	K	K	R	21	1	2459.22	Q8K3E5	Q8K3E5	67	87	Ahi1	Jouberin	yes	yes	3;4	2.1103e-35	143.95	481360000			22	0	0	0	0	0	0	0	0	0	0	0	0	0	0	0	0	0	0	0	0	154830000	0	6131800	4802100	0	0	0	0
EQLTYFPPDTLLHDDKLASEKR	K	R	K	22	2	2615.32	Q8K3E5	Q8K3E5	67	88	Ahi1	Jouberin	yes	yes	3;4;5	4.8326e-05	88.09	11919000			7	0	0	0	0	0	0	0	0	0	0	0	0	0	0	0	0	0	0	0	0	0	0	0	1620600	0	0	0	0
ETSSVDTEPGLEDSK	R	K	E	15	0	1592.71	Q8K3E5	Q8K3E5	418	432	Ahi1	Jouberin	yes	yes	2	1.254e-09	167.84	402450000			12	0	0	0	0	0	0	0	0	0	0	0	0	0	0	0	0	0	94519000	0	25718000	113310000	6423200	0	0	0	0	0	0
ETSSVDTEPGLEDSKEEVK	R	K	W	19	1	2077.95	Q8K3E5	Q8K3E5	418	436	Ahi1	Jouberin	yes	yes	2;3	7.7893e-177	247.93	12720000000			53	0	0	0	0	0	0	106910000	303510000	0	0	0	0	0	0	0	0	0	2891100000	12657000	803800000	3010000000	188500000	80954000	18440000	0	0	0	0
ETSSVDTEPGLEDSKEEVKWK	R	K	R	21	2	2392.13	Q8K3E5	Q8K3E5	418	438	Ahi1	Jouberin	yes	yes	2;3;4	6.7021e-59	160.27	115230000			15	0	0	0	0	0	0	0	0	0	0	0	0	0	0	0	0	0	0	0	0	0	7151700	10112000	17918000	0	0	0	0
FVGAANYR	K	R	E	8	0	896.45	Q8K3E5	Q8K3E5	687	694	Ahi1	Jouberin	yes	yes	2	0.00051883	132.94	2995600000			19	0	0	0	0	0	0	0	0	0	0	0	0	0	0	0	0	0	648670000	0	125670000	528810000	58729000	0	27224000	0	0	0	0
GCFCLDFSHNGR	R	R	I	12	0	1468.6	Q8K3E5	Q8K3E5	461	472	Ahi1	Jouberin	yes	yes	2;3	8.5694e-20	171.36	4715000000			39	0	0	0	0	0	0	0	63971000	0	0	0	0	0	0	0	0	0	742630000	0	115520000	596170000	10395000	3190800	51377000	0	0	0	0
GELTDAYQLQVAEEMAK	K	K	E	17	0	1894.9	Q8K3E5	Q8K3E5	39	55	Ahi1	Jouberin	yes	yes	2;3	0	340.52	4093500000			39	0	0	0	0	0	0	0	0	0	0	0	0	0	0	0	0	0	993380000	0	34549000	525920000	21591000	3532000	81356000	0	0	0	0
GKDQNVEDR	K	R	G	9	1	1059.49	Q8K3E5	Q8K3E5	1017	1025	Ahi1	Jouberin	yes	yes	2	0.03109	98.009	6488700			3	0	0	0	0	0	0	0	0	0	0	0	0	0	0	0	0	0	0	0	0	0	0	6488700	0	0	0	0	0
GKTPTADDSDDSREK	R	K	T	15	2	1620.72	Q8K3E5	Q8K3E5	18	32	Ahi1	Jouberin	yes	yes	3	0.0026389	73.296	8432400			2	0	0	0	0	0	0	0	0	0	0	0	0	0	0	0	0	0	0	0	0	0	0	0	0	0	0	0	0
GLKVPDCIKPSYR	R	R	S	13	2	1531.82	Q8K3E5	Q8K3E5	386	398	Ahi1	Jouberin	yes	yes	2;3;4	9.4619e-24	157.56	1041300000			33	0	1000500	812910	0	0	24971000	90757000	183860000	0	0	0	0	0	0	0	0	0	0	0	0	0	64553000	31338000	154960000	0	0	0	0
GQEGFFPANHVASETLYR	K	R	D	18	0	2021.96	Q8K3E5	Q8K3E5	947	964	Ahi1	Jouberin	yes	yes	2;3	1.1657e-158	245.39	6487300000			47	0	0	0	0	0	0	295440000	289820000	0	0	0	0	0	0	0	0	0	100600000	0	395400000	1255100000	29579000	17795000	163450000	0	0	0	0
GQEGFFPANHVASETLYRDSPPK	K	K	V	23	1	2546.22	Q8K3E5	Q8K3E5	947	969	Ahi1	Jouberin	yes	yes	3;4	0.0010249	42.904	11250000			5	0	0	0	0	0	0	0	0	0	0	0	0	0	0	0	0	0	0	0	0	0	0	0	6346700	0	0	0	0
GTPVYCER	R	R	H	8	0	980.439	Q8K3E5	Q8K3E5	408	415	Ahi1	Jouberin	yes	yes	2	0.013611	86.794	1382300000			14	0	0	0	0	0	0	0	222050000	0	0	0	0	0	0	0	0	0	0	0	141380000	176550000	285430000	18553000	78315000	0	0	0	0
GVPISYLEVHPNGK	R	K	R	14	0	1508.8	Q8K3E5	Q8K3E5	650	663	Ahi1	Jouberin	yes	yes	2;3	3.6405e-16	160.33	2752300000			38	0	0	0	0	0	0	68284000	114430000	0	0	0	0	0	0	0	0	0	664960000	0	0	455010000	19471000	6272900	61633000	0	0	0	0
GVPISYLEVHPNGKR	R	R	L	15	1	1664.9	Q8K3E5	Q8K3E5	650	664	Ahi1	Jouberin	yes	yes	3;4	1.6306e-05	90.444	52563000			8	0	0	0	0	0	0	0	0	0	0	0	0	0	0	0	0	0	0	0	0	0	0	0	14185000	0	0	0	0
HLFSLNAGER	K	R	G	10	0	1142.58	Q8K3E5	Q8K3E5	451	460	Ahi1	Jouberin	yes	yes	2;3	2.2369e-66	240.38	6414500000			34	0	0	0	0	0	0	676910000	576820000	0	0	0	0	0	0	0	0	0	1151100000	0	18373000	1009600000	28082000	5358800	143240000	0	0	0	0
HRETSSVDTEPGLEDSK	R	K	E	17	1	1885.87	Q8K3E5	Q8K3E5	416	432	Ahi1	Jouberin	yes	yes	2;3	2.6279e-09	105.06	39477000			6	0	0	0	0	0	0	0	0	0	0	0	0	0	0	0	0	0	0	0	0	0	2318200	0	0	0	0	0	0
HRETSSVDTEPGLEDSKEEVK	R	K	W	21	2	2371.11	Q8K3E5	Q8K3E5	416	436	Ahi1	Jouberin	yes	yes	2;3;4;5	3.4129e-229	274.6	14835000000			58	0	0	0	0	0	9008400	2496000000	47098000	0	0	0	0	0	0	0	0	0	1962900000	0	0	592860000	97170000	55744000	376100000	0	0	0	0
HRETSSVDTEPGLEDSKEEVKWK	R	K	R	23	3	2685.29	Q8K3E5	Q8K3E5	416	438	Ahi1	Jouberin	yes	yes	3;4;5	1.4599e-38	146.06	2292300000			22	0	0	0	0	0	23954000	489570000	122410000	0	0	0	0	0	0	0	0	0	0	0	0	0	0	0	99046000	0	0	0	0
HVDPPPMVVALYDYTASR	R	R	S	18	0	2029.99	Q8K3E5	Q8K3E5	900	917	Ahi1	Jouberin	yes	yes	2;3	2.0052e-79	184.01	3697200000			75	0	0	0	0	0	0	108320000	152960000	0	0	0	0	0	0	0	0	0	794700000	0	205540000	359680000	1199800	0	117310000	0	0	0	0
HWTINKEIK	R	K	E	9	1	1167.64	Q8K3E5	Q8K3E5	636	644	Ahi1	Jouberin	yes	yes	3	0.032348	41.796	2074500			1	0	0	0	0	0	0	0	0	0	0	0	0	0	0	0	0	0	0	0	0	0	0	0	0	0	0	0	0
IAWAFLK	K	K	L	7	0	847.496	Q8K3E5	Q8K3E5	324	330	Ahi1	Jouberin	yes	yes	2	0.010117	114.67	1590900000			23	0	0	0	0	0	0	196520000	227970000	0	0	0	0	0	0	0	0	0	280800000	0	153430000	0	5001100	5120800	2052900	0	0	0	0
IDAREDAAILVR	K	R	Q	12	1	1340.74	Q8K3E5	Q8K3E5	577	588	Ahi1	Jouberin	yes	yes	2;3	2.3704e-09	142.51	363320000			15	0	0	0	0	0	0	0	75469000	0	0	0	0	0	0	0	0	0	0	0	0	0	7284700	6964000	12283000	0	0	0	0
IHSTLTPCGTLLFSGSEDGIVYVWNPETGEQVAMYSDLPFK	K	K	S	41	0	4558.17	Q8K3E5	Q8K3E5	697	737	Ahi1	Jouberin	yes	yes	3;4	1.3406e-77	138.06	70171000			13	0	0	0	0	0	0	0	0	0	0	0	0	0	0	0	0	0	0	0	0	0	0	0	45016000	0	0	0	0
IHVVDEHTGQYVK	K	K	K	13	0	1523.77	Q8K3E5	Q8K3E5	218	230	Ahi1	Jouberin	yes	yes	2;3;4	1.1124e-43	203.02	19863000000			83	0	1367500	0	0	0	12017000	2246200000	1164900000	0	11507000	23040000	0	0	0	0	0	0	2990800000	0	33645000	1099900000	179010000	35364000	217560000	0	0	0	0
IHVVDEHTGQYVKK	K	K	D	14	1	1651.87	Q8K3E5	Q8K3E5	218	231	Ahi1	Jouberin	yes	yes	2;3;4	2.0164e-22	149.32	204110000			14	0	0	0	0	0	0	0	0	0	0	0	0	0	0	0	0	0	0	0	0	0	0	0	34298000	0	0	0	0
ILAAACASR	R	R	D	9	0	931.491	Q8K3E5	Q8K3E5	473	481	Ahi1	Jouberin	yes	yes	2	0.00036841	125.5	6583500000			36	0	0	0	0	0	0	962340000	574520000	0	62857000	0	0	0	0	0	0	0	1468000000	0	61502000	751220000	331530000	342620000	190980000	0	0	0	0
IPNKHLFSLNAGER	R	R	G	14	1	1594.86	Q8K3E5	Q8K3E5	447	460	Ahi1	Jouberin	yes	yes	3;4	1.5074e-15	138.24	63806000			10	0	0	0	0	0	11879000	0	0	0	0	0	0	0	0	0	0	0	0	0	0	0	0	6314700	0	0	0	0	0
KDDSERPVSSYYEK	K	K	D	14	2	1701.78	Q8K3E5	Q8K3E5	231	244	Ahi1	Jouberin	yes	yes	2;3;4	1.673e-09	168.45	2258400000			33	0	0	0	0	0	0	0	0	0	0	0	0	0	0	0	0	0	76324000	0	377360000	470300000	23288000	25781000	16846000	0	0	0	0
KDDSERPVSSYYEKDNVDYILPIMTQPYDFK	K	K	K	31	3	3754.77	Q8K3E5	Q8K3E5	231	261	Ahi1	Jouberin	yes	yes	4;5	7.1378e-07	60.176	22879000			4	0	0	0	0	0	0	0	0	0	0	0	0	0	0	0	0	0	0	0	0	0	0	0	11367000	0	0	0	0
KEGTPEDSQHMEGICSR	K	R	E	17	1	1959.84	Q8K3E5	Q8K3E5	119	135	Ahi1	Jouberin	yes	yes	2;3;4	2.4521e-44	163.18	589300000			13	0	0	0	0	0	0	0	0	0	0	0	0	0	0	0	0	0	0	0	0	4945600	0	0	38526000	0	0	0	0
KFVGAANYR	R	R	E	9	1	1024.55	Q8K3E5	Q8K3E5	686	694	Ahi1	Jouberin	yes	yes	2	5.9744e-12	189.53	1032400000			18	0	0	0	0	0	5569200	0	0	0	0	0	0	0	0	0	0	0	58161000	0	0	100940000	25913000	6955500	63950000	0	0	0	0
KGQEGFFPANHVASETLYR	R	R	D	19	1	2150.05	Q8K3E5	Q8K3E5	946	964	Ahi1	Jouberin	yes	yes	2;3;4	0	292.66	10068000000			109	0	0	0	0	0	0	514120000	1252600000	0	8154600	0	0	0	0	0	0	0	882840000	0	235710000	1096600000	66559000	48200000	628120000	0	0	0	2631100
KGQEGFFPANHVASETLYRDSPPK	R	K	V	24	2	2674.31	Q8K3E5	Q8K3E5	946	969	Ahi1	Jouberin	yes	yes	3;4;5	1.5589e-129	197.33	89299000			10	0	0	0	0	0	26017000	0	0	0	0	0	0	0	0	0	0	0	0	0	0	0	0	0	30730000	0	0	0	0
KIAWAFLK	R	K	L	8	1	975.591	Q8K3E5	Q8K3E5	323	330	Ahi1	Jouberin	yes	yes	2	0.0031983	148.33	604500			2	0	0	0	0	0	0	0	0	0	0	0	0	0	0	0	0	0	0	0	0	0	0	0	0	0	0	0	0
KKVPVPTKPESSPSDVCDSAVEGEQK	K	K	K	26	3	2797.38	Q8K3E5	Q8K3E5	93	118	Ahi1	Jouberin	yes	yes	3;4;5	2.6157e-42	144.27	355580000			11	0	0	0	0	0	0	0	0	0	0	0	0	0	0	0	0	0	0	0	0	65424000	0	1406700	44301000	0	0	0	0
KLKEQLTYFPPDTLLHDDK	K	K	L	19	2	2300.21	Q8K3E5	Q8K3E5	64	82	Ahi1	Jouberin	yes	yes	4	0.0016706	51.819	17098000			4	0	0	0	0	0	0	0	0	0	0	0	0	0	0	0	0	0	0	0	0	0	0	0	8876000	0	0	0	0
KLKEQLTYFPPDTLLHDDKLASEK	K	K	R	24	3	2828.5	Q8K3E5	Q8K3E5	64	87	Ahi1	Jouberin	yes	yes	4;5	2.0134e-05	86.791	91448000			11	0	0	0	0	0	2183300	0	0	0	0	0	0	0	0	0	0	0	0	0	0	0	0	0	56570000	0	0	0	0
KSEPVVR	K	R	K	7	1	813.471	Q8K3E5	Q8K3E5	1035	1041	Ahi1	Jouberin	yes	yes	2	0.035207	128.86	158950000			1	0	0	0	0	0	0	0	0	0	0	0	0	0	0	0	0	0	0	0	0	0	0	158950000	0	0	0	0	0
KVPVPTKPESSPSDVCDSAVEGEQK	K	K	K	25	2	2669.29	Q8K3E5	Q8K3E5	94	118	Ahi1	Jouberin	yes	yes	2;3;4	6.1491e-110	184	11500000000			58	0	0	1161500	0	0	10166000	96673000	0	0	0	0	0	0	0	0	0	0	3034500000	0	1399500000	1595700000	69338000	23881000	278020000	0	0	0	0
KVPVPTKPESSPSDVCDSAVEGEQKK	K	K	E	26	3	2797.38	Q8K3E5	Q8K3E5	94	119	Ahi1	Jouberin	yes	yes	3;4;5	3.6053e-69	163.46	6512200000			55	0	0	0	0	0	0	694520000	832480000	0	0	0	0	0	0	0	0	0	0	0	180650000	1016600000	262150000	28473000	35316000	0	0	0	0
LETVTEVIR	R	R	S	9	0	1058.6	Q8K3E5	Q8K3E5	834	842	Ahi1	Jouberin	yes	yes	2	1.1871e-06	167.24	3811300000			17	0	0	0	0	0	0	0	0	0	0	0	0	0	0	0	0	0	668720000	0	245800000	1326800000	15016000	58403000	31102000	0	0	0	0
LGPQPVGHSEK	R	K	G	11	0	1147.6	Q8K3E5	Q8K3E5	1006	1016	Ahi1	Jouberin	yes	yes	2;3	9.6531e-32	204.64	3320700000			32	0	0	0	0	0	15036000	0	727850000	0	0	0	0	0	0	0	0	0	0	0	429220000	16582000	346390000	454740000	137160000	0	0	0	0
LGPQPVGHSEKGKDQNVEDR	R	R	G	20	2	2189.08	Q8K3E5	Q8K3E5	1006	1025	Ahi1	Jouberin	yes	yes	3;4;5	9.4426e-12	112.55	672510000			18	0	0	0	0	0	0	121030000	0	0	0	0	0	0	0	0	0	0	0	0	0	0	0	6309600	25559000	0	0	0	0
LGPQPVGHSEKGKDQNVEDRGHK	R	K	V	23	3	2511.26	Q8K3E5	Q8K3E5	1006	1028	Ahi1	Jouberin	yes	yes	4	0.0027671	38.933	9458500			1	0	0	0	0	0	9458500	0	0	0	0	0	0	0	0	0	0	0	0	0	0	0	0	0	0	0	0	0	0
LKEQLTYFPPDTLLHDDK	K	K	L	18	1	2172.11	Q8K3E5	Q8K3E5	65	82	Ahi1	Jouberin	yes	yes	2;3;4	3.8858e-11	127.3	413970000			15	0	0	0	0	0	0	0	0	0	0	0	0	0	0	0	0	0	108630000	0	0	54648000	0	0	16526000	0	0	0	0
LKEQLTYFPPDTLLHDDKLASEK	K	K	R	23	2	2700.4	Q8K3E5	Q8K3E5	65	87	Ahi1	Jouberin	yes	yes	3;4;5	1.5447e-19	122.73	686210000			37	0	0	0	0	0	0	0	173810000	0	0	0	0	0	0	0	0	0	0	0	0	62177000	18806000	1370600	88150000	0	0	0	0
LKEQLTYFPPDTLLHDDKLASEKR	K	R	K	24	3	2856.5	Q8K3E5	Q8K3E5	65	88	Ahi1	Jouberin	yes	yes	4;5;6	2.9518e-24	120.67	964740000			19	0	0	0	0	0	0	515970000	135160000	0	0	0	0	0	0	0	0	0	0	0	0	0	0	0	15203000	0	0	0	0
LKSDFMISHPMVK	R	K	I	13	1	1531.79	Q8K3E5	Q8K3E5	205	217	Ahi1	Jouberin	yes	yes	3;4	0.00081484	83.856	365030000			3	0	0	0	0	0	0	0	146430000	0	0	0	0	0	0	0	0	0	0	0	0	0	0	0	0	0	0	0	0
LLGANGNANINSK	K	K	L	13	0	1284.68	Q8K3E5	Q8K3E5	331	343	Ahi1	Jouberin	yes	yes	2	5.3314e-62	207.6	4918100000			32	0	0	0	0	0	0	59573000	97198000	0	10612000	0	0	0	0	0	0	0	1075600000	8701700	352240000	720010000	208870000	6739700	43660000	0	0	0	0
LPEWEEQVIFNENFPYLLR	R	R	E	19	0	2435.22	Q8K3E5	Q8K3E5	267	285	Ahi1	Jouberin	yes	yes	2;3	0	342.97	918870000			27	0	0	0	0	0	0	0	0	0	0	0	0	0	0	0	0	0	510850000	0	0	8922000	0	0	86724000	0	0	0	0
LPGQACR	R	R	I	7	0	800.396	Q8K3E5	Q8K3E5	440	446	Ahi1	Jouberin	yes	yes	2	0.019893	137.2	142630000			5	0	0	0	0	0	0	0	0	0	0	0	0	0	0	0	0	0	0	0	0	0	38467000	73603000	0	0	0	0	0
LPQQGSFQIDEFVNTENSSSR	K	R	K	21	0	2382.11	Q8K3E5	Q8K3E5	805	825	Ahi1	Jouberin	yes	yes	2;3	0	475.46	10154000000			97	0	0	0	0	0	0	136510000	181150000	0	0	0	0	0	0	0	0	0	1984000000	0	800190000	1094600000	240670000	448220000	504420000	0	0	0	0
LPQQGSFQIDEFVNTENSSSRK	K	K	I	22	1	2510.2	Q8K3E5	Q8K3E5	805	826	Ahi1	Jouberin	yes	yes	2;3;4	5.1618e-155	222.24	320150000			11	0	0	0	0	0	2202700	0	0	0	0	0	0	0	0	0	0	0	0	0	0	0	0	0	157450000	0	0	0	0
LQLYYPPTKPR	R	R	S	11	1	1374.77	Q8K3E5	Q8K3E5	346	356	Ahi1	Jouberin	yes	yes	2;3	7.0136e-08	145.28	7369100000			57	0	0	0	0	4999900	0	654720000	408570000	0	0	0	0	0	0	0	0	0	1747400000	0	125130000	727820000	17809000	25896000	32535000	0	0	0	0
LRLQLYYPPTKPR	K	R	S	13	2	1643.95	Q8K3E5	Q8K3E5	344	356	Ahi1	Jouberin	yes	yes	3;4	0.0017406	72.705	50166000			8	0	0	0	0	0	4502000	0	0	0	0	0	0	0	0	0	0	0	0	0	0	0	0	0	20274000	0	0	0	0
MEPETPEK	-	K	V	8	0	959.427	Q8K3E5	Q8K3E5	1	8	Ahi1	Jouberin	yes	yes	2	0.0076316	72.485	253170000			8	0	0	0	0	0	0	0	0	0	0	0	0	0	0	0	0	0	126630000	0	0	27505000	0	0	6936800	0	0	0	0
MEPETPEKVDSAQEK	-	K	V	15	1	1716.79	Q8K3E5	Q8K3E5	1	15	Ahi1	Jouberin	yes	yes	2;3	2.3561e-121	246.51	4228800000			45	0	0	0	0	0	0	31898000	624740000	0	0	0	0	0	0	0	0	0	0	0	0	1070400000	101480000	11087000	49830000	0	0	0	0
NEINSTSTFR	K	R	V	10	0	1167.55	Q8K3E5	Q8K3E5	533	542	Ahi1	Jouberin	yes	yes	2	1.3089e-20	192.91	10525000000			64	0	0	0	0	0	18937000	127600000	319410000	0	0	13772000	0	0	0	0	0	0	2387300000	10556000	0	1426400000	241440000	112730000	280480000	0	0	0	0
NLSMTSPPPGPAK	K	K	K	13	0	1295.65	Q8K3E5	Q8K3E5	851	863	Ahi1	Jouberin	yes	yes	2;3	2.5578e-17	158.47	4048000000			45	0	0	0	0	0	0	0	234270000	0	0	0	0	0	0	0	0	0	766410000	0	33353000	494640000	83197000	11992000	43859000	0	0	0	0
NNSEVQNQECGFR	K	R	K	13	0	1580.66	Q8K3E5	Q8K3E5	310	322	Ahi1	Jouberin	yes	yes	2	0	318.75	8918700000			44	0	0	0	0	0	0	77035000	200050000	0	14272000	13895000	0	0	0	0	0	0	2005500000	0	716150000	1329900000	27979000	22065000	28225000	0	0	0	0
NNSEVQNQECGFRK	K	K	I	14	1	1708.76	Q8K3E5	Q8K3E5	310	323	Ahi1	Jouberin	yes	yes	2;3	1.41e-120	251.34	1640700000			26	0	0	0	0	0	0	324370000	183040000	0	0	0	0	0	0	0	0	0	234120000	0	96283000	0	28629000	16244000	48480000	0	0	0	0
NRYPSTLYVTVR	R	R	G	12	1	1467.78	Q8K3E5	Q8K3E5	374	385	Ahi1	Jouberin	yes	yes	2;3	5.0129e-50	216.04	10784000000			63	0	0	741990	2199400	0	41715000	1750500000	1041500000	0	0	0	0	0	0	0	0	0	1948900000	0	165040000	520810000	211690000	27046000	585560000	0	0	0	0
QRLETVTEVIR	K	R	S	11	1	1342.76	Q8K3E5	Q8K3E5	832	842	Ahi1	Jouberin	yes	yes	2;3	4.6896e-208	300.5	8756000000			59	0	2195600	0	0	0	29563000	599030000	249540000	0	0	0	0	0	0	0	0	0	1711200000	0	396690000	998610000	163670000	31357000	86884000	0	0	0	0
QSFVLTTDEIIHQFGLPQTAFISIER	K	R	G	26	0	2989.55	Q8K3E5	Q8K3E5	869	894	Ahi1	Jouberin	yes	yes	2;3;4	0	403.18	1483200000			39	0	0	0	0	0	0	0	0	0	0	0	0	0	0	0	0	0	738540000	0	0	20448000	10696000	2741400	550410000	0	0	0	0
RLPGQACR	K	R	I	8	1	956.497	Q8K3E5	Q8K3E5	439	446	Ahi1	Jouberin	yes	yes	2	3.043e-15	189.88	218640000			9	0	0	0	0	0	0	0	0	0	0	0	0	0	0	0	0	0	0	0	0	0	77937000	121080000	11566000	0	0	0	0
RYSGTLPLPGIHQSEDALCTCPK	K	K	L	23	1	2599.25	Q8K3E5	Q8K3E5	782	804	Ahi1	Jouberin	yes	yes	3;4	1.2752e-13	117.64	23232000			7	0	0	0	0	0	0	0	0	0	0	0	0	0	0	0	0	0	0	0	0	0	0	0	6624700	0	0	0	0
SDELTIHR	R	R	G	8	0	969.488	Q8K3E5	Q8K3E5	918	925	Ahi1	Jouberin	yes	yes	2	1.0039e-26	194.27	3010400000			36	0	0	0	0	0	0	0	139630000	0	0	0	0	0	0	0	0	0	504540000	0	175360000	324360000	165380000	54532000	46286000	0	0	0	0
SDELTIHRGDIIR	R	R	V	13	1	1523.81	Q8K3E5	Q8K3E5	918	930	Ahi1	Jouberin	yes	yes	2;3;4	9.8308e-16	141.58	331330000			19	0	0	0	0	0	30241000	0	0	0	0	0	0	0	0	0	0	0	0	0	0	0	13067000	16434000	96626000	0	0	0	0
SDFMISHPMVK	K	K	I	11	0	1290.61	Q8K3E5	Q8K3E5	207	217	Ahi1	Jouberin	yes	yes	2;3	0.00013521	120.31	692700000			8	0	0	0	0	0	0	0	240230000	0	0	0	0	0	0	0	0	0	83405000	0	0	0	15903000	0	0	0	0	0	0
SMMALQEER	R	R	G	9	0	1093.49	Q8K3E5	Q8K3E5	399	407	Ahi1	Jouberin	yes	yes	2	1.3468e-06	164.53	1059700000			24	0	0	0	0	0	0	0	221830000	0	0	0	0	0	0	0	0	0	200020000	0	0	13400000	33589000	2624000	69098000	0	0	0	0
SQLNVVEVFEWWSK	R	K	C	14	0	1749.87	Q8K3E5	Q8K3E5	357	370	Ahi1	Jouberin	yes	yes	2;3	3.2542e-96	225.13	1237700000			41	0	0	0	0	0	0	0	29686000	0	0	0	0	0	0	0	0	0	284960000	0	75015000	18485000	0	5558000	118460000	0	0	0	0
SRLPEWEEQVIFNENFPYLLR	K	R	E	21	1	2678.35	Q8K3E5	Q8K3E5	265	285	Ahi1	Jouberin	yes	yes	2;3;4	7.2254e-154	218.07	268790000			19	0	0	0	0	0	0	0	0	0	0	0	0	0	0	0	0	0	37826000	0	0	0	0	0	140940000	0	0	0	0
TGIEEKGELTDAYQLQVAEEMAK	K	K	E	23	1	2552.23	Q8K3E5	Q8K3E5	33	55	Ahi1	Jouberin	yes	yes	2;3	2.2106e-304	275.37	253600000			20	0	0	0	0	0	0	0	0	0	0	0	0	0	0	0	0	0	0	0	0	0	11605000	0	105240000	0	0	0	0
TKPEKPLASQK	K	K	Q	11	2	1225.7	Q8K3E5	Q8K3E5	983	993	Ahi1	Jouberin	yes	yes	2;3	2.9694e-14	157.38	457520000			13	0	0	0	0	0	0	0	0	0	0	0	0	0	0	0	0	0	0	0	0	0	128740000	17818000	0	5131800	0	0	0
TPTADDSDDSREK	K	K	T	13	1	1435.61	Q8K3E5	Q8K3E5	20	32	Ahi1	Jouberin	yes	yes	3	0.0024979	71.241	2519100			1	0	0	0	0	0	0	2519100	0	0	0	0	0	0	0	0	0	0	0	0	0	0	0	0	0	0	0	0	0
VKQSFVLTTDEIIHQFGLPQTAFISIER	R	R	G	28	1	3216.72	Q8K3E5	Q8K3E5	867	894	Ahi1	Jouberin	yes	yes	3;4	2.7444e-16	108.44	77317000			10	0	0	0	0	0	0	0	0	0	0	0	0	0	0	0	0	0	0	0	0	0	0	0	53344000	0	0	0	0
VLPHPSFVYTAK	R	K	F	12	0	1357.74	Q8K3E5	Q8K3E5	543	554	Ahi1	Jouberin	yes	yes	2;3	2.1412e-49	213.8	10993000000			64	0	0	0	0	0	19583000	877700000	890670000	0	0	0	0	0	0	0	0	0	848100000	0	542900000	1556700000	141760000	25241000	72270000	0	0	0	0
VPDCIKPSYR	K	R	S	10	1	1233.62	Q8K3E5	Q8K3E5	389	398	Ahi1	Jouberin	yes	yes	2;3	5.7615e-05	138.66	8403800000			33	0	0	0	0	0	0	0	0	0	0	0	0	0	0	0	0	0	1149900000	0	601910000	1666700000	66827000	33984000	78308000	0	0	0	0
VPVPTKPESSPSDVCDSAVEGEQK	K	K	K	24	1	2541.19	Q8K3E5	Q8K3E5	95	118	Ahi1	Jouberin	yes	yes	2;3	1.0672e-77	176.81	3012100000			31	0	0	0	0	0	0	144800000	121210000	0	0	0	0	0	0	0	0	0	307730000	0	0	933600000	70016000	27156000	17466000	0	0	0	0
VPVPTKPESSPSDVCDSAVEGEQKK	K	K	E	25	2	2669.29	Q8K3E5	Q8K3E5	95	119	Ahi1	Jouberin	yes	yes	3;4	1.8737e-77	167.57	5135300000			15	0	0	0	0	0	0	239220000	0	0	0	0	0	0	0	0	0	0	2350200000	0	0	0	25182000	55711000	0	0	0	0	0
VWKNEINSTSTFR	R	R	V	13	1	1580.79	Q8K3E5	Q8K3E5	530	542	Ahi1	Jouberin	yes	yes	2;3	5.8757e-38	188.28	397140000			15	0	0	0	0	0	5877600	59202000	0	0	0	0	0	0	0	0	0	0	0	0	0	0	42411000	21776000	0	0	0	0	0
VYFKDNEDWWYGSVR	R	R	K	15	1	1962.89	Q8K3E5	Q8K3E5	931	945	Ahi1	Jouberin	yes	yes	2;3	0	326.01	1184400000			21	0	0	0	0	0	0	232840000	185980000	0	0	0	0	0	0	0	0	0	0	0	0	0	0	0	78129000	0	0	0	0
YLVTSSSDGTAR	R	R	V	12	0	1255.6	Q8K3E5	Q8K3E5	518	529	Ahi1	Jouberin	yes	yes	2	1.1715e-24	185.81	13989000000			69	0	0	0	0	0	0	25572000	89167000	0	36071000	25766000	0	0	0	0	0	0	3953500000	11042000	690980000	1884700000	342570000	11996000	177990000	0	0	0	0
YPSTLYVTVR	R	R	G	10	0	1197.64	Q8K3E5	Q8K3E5	376	385	Ahi1	Jouberin	yes	yes	2	1.1403e-10	158.37	3904900000			19	0	0	0	0	0	0	0	0	0	0	0	0	0	0	0	0	0	623890000	0	295940000	908230000	27786000	36003000	2128400	0	0	0	0
YSGTLPLPGIHQSEDALCTCPK	R	K	L	22	0	2443.15	Q8K3E5	Q8K3E5	783	804	Ahi1	Jouberin	yes	yes	2;3	1.9863e-282	282.19	9723800000			78	0	1390900	2276700	2532700	0	1857500	517620000	563140000	0	0	0	0	0	0	0	0	0	641230000	0	516530000	1506700000	105860000	130950000	237080000	0	0	0	0
VENEEGKCEVTEVNK	R	K	L	15	1	1762.8	Q8BK64	Q8BK64	49	63	Ahsa1	Activator of 90 kDa heat shock protein ATPase homolog 1	yes	yes	3	0.021634	43.861	8116300			2	0	0	0	0	0	0	0	0	0	0	0	0	0	0	0	0	0	0	0	0	0	0	0	0	0	0	0	0
VFTTQELVQAFTHAPAALEADR	R	R	G	22	0	2414.22	Q8BK64	Q8BK64	225	246	Ahsa1	Activator of 90 kDa heat shock protein ATPase homolog 1	yes	yes	3	6.7201e-06	89.946	27014000			2	0	0	0	0	0	0	0	0	0	0	0	0	0	0	0	0	0	0	0	0	0	0	0	0	0	0	18422000	0
AIASATEGGSVPQIR	R	R	A	15	0	1455.77	Q9Z0X1	Q9Z0X1	112	126	Aifm1	Apoptosis-inducing factor 1, mitochondrial	yes	yes	2	9.746e-07	146.16	366550000			16	0	0	0	0	0	0	0	0	0	0	0	0	0	0	0	0	0	0	0	0	45263000	0	0	0	0	54052000	0	2153500
APSHVPFLLIGGGTAAFAAAR	R	R	S	21	0	2023.1	Q9Z0X1	Q9Z0X1	127	147	Aifm1	Apoptosis-inducing factor 1, mitochondrial	yes	yes	3	0.0014569	56.017	747400			2	0	0	0	0	0	0	0	0	0	0	0	0	0	0	0	0	0	0	0	0	0	0	0	0	0	0	0	0
DGEQHEDLNEVAK	K	K	L	13	0	1482.66	Q9Z0X1	Q9Z0X1	593	605	Aifm1	Apoptosis-inducing factor 1, mitochondrial	yes	yes	3	0.015639	47.774	11425000			1	0	0	0	0	0	0	0	0	0	0	0	0	0	0	0	0	0	0	0	0	0	0	0	0	0	11425000	0	0
ELWFSDDPNVTK	K	K	T	12	0	1449.68	Q9Z0X1	Q9Z0X1	177	188	Aifm1	Apoptosis-inducing factor 1, mitochondrial	yes	yes	2	0.0054351	81.771	75919000			4	0	0	0	0	0	0	0	0	0	0	0	0	0	0	0	0	0	0	0	0	0	0	0	0	0	8765000	0	0
KVETDHIVTAVGLEPNVELAK	R	K	T	21	1	2261.23	Q9Z0X1	Q9Z0X1	387	407	Aifm1	Apoptosis-inducing factor 1, mitochondrial	yes	yes	3;4	0.0035626	47.728	65999000			2	0	0	0	0	0	0	0	0	0	0	0	0	0	0	0	0	0	0	0	0	0	0	0	0	0	0	0	0
LNDGSQITFEK	K	K	C	11	0	1250.61	Q9Z0X1	Q9Z0X1	244	254	Aifm1	Apoptosis-inducing factor 1, mitochondrial	yes	yes	2	0.0008589	93.556	0			1	0	0	0	0	0	0	0	0	0	0	0	0	0	0	0	0	0	0	0	0	0	0	0	0	0	0	0	0
SITVIGGGFLGSELACALGR	K	R	K	20	0	1977.04	Q9Z0X1	Q9Z0X1	301	320	Aifm1	Apoptosis-inducing factor 1, mitochondrial	yes	yes	2	0.035542	54.276	33369000			0	0	0	0	0	0	0	0	0	0	0	0	0	0	0	0	0	0	0	0	0	0	0	0	0	0	0	0	0
SNIWVAGDAACFYDIK	R	K	L	16	0	1828.85	Q9Z0X1	Q9Z0X1	430	445	Aifm1	Apoptosis-inducing factor 1, mitochondrial	yes	yes	2	0.0052979	67.997	3487500			1	0	0	0	0	0	0	0	0	0	0	0	0	0	0	0	0	0	0	0	0	0	0	0	0	0	0	0	0
TGGLEIDSDFGGFR	K	R	V	14	0	1469.68	Q9Z0X1	Q9Z0X1	408	421	Aifm1	Apoptosis-inducing factor 1, mitochondrial	yes	yes	2	0.00070086	105.46	67453000			3	0	0	0	0	0	0	0	0	0	0	0	0	0	0	0	0	0	0	0	0	14419000	0	0	0	0	0	0	0
VETDHIVTAVGLEPNVELAK	K	K	T	20	0	2133.13	Q9Z0X1	Q9Z0X1	388	407	Aifm1	Apoptosis-inducing factor 1, mitochondrial	yes	yes	3	0.00025616	67.43	3588500			1	0	0	0	0	0	0	0	0	0	0	0	0	0	0	0	0	0	0	0	0	0	0	0	0	0	0	0	3588500
ADVCVLGIGAVPATGFLR	R	R	Q	18	0	1814.97	Q3TY86	Q3TY86	420	437	Aifm3	Apoptosis-inducing factor 3	yes	yes	2	3.4639e-06	110.29	9548800			3	0	0	0	0	0	0	0	0	0	0	0	0	0	0	0	0	0	0	0	0	0	0	0	0	0	0	0	0
AIEMPSHQTYGGSWK	K	K	F	15	0	1690.78	Q9D8B1	Q9D8B1	26	40	Aig1	Androgen-induced gene 1 protein	yes	yes	2	0.01066	60.342	0			1	0	0	0	0	0	0	0	0	0	0	0	0	0	0	0	0	0	0	0	0	0	0	0	0	0	0	0	0
GAEADQIIEYLK	K	K	Q	12	0	1348.69	P31230	P31230	15	26	Aimp1	Aminoacyl tRNA synthase complex-interacting multifunctional protein 1;Endothelial monocyte-activating polypeptide 2	yes	yes	2	0.022524	63.184	22791000			1	0	0	0	0	0	0	0	0	0	0	0	0	0	0	0	0	0	0	0	0	0	0	0	0	0	0	0	0
QQSAAASTDSKPIDASR	K	R	L	17	1	1731.84	P31230	P31230	136	152	Aimp1	Aminoacyl tRNA synthase complex-interacting multifunctional protein 1;Endothelial monocyte-activating polypeptide 2	yes	yes	3	0.0040181	55.864	64135000			3	0	0	0	0	0	0	0	0	0	0	0	0	0	0	0	0	0	0	0	0	0	0	0	0	0	0	0	0
TVVSGLVNHVPLEQMQNR	R	R	M	18	0	2020.05	P31230	P31230	186	203	Aimp1	Aminoacyl tRNA synthase complex-interacting multifunctional protein 1;Endothelial monocyte-activating polypeptide 2	yes	yes	3	0.0045739	45.257	5369100			1	0	0	0	0	0	0	0	0	0	0	0	0	0	0	0	0	0	0	0	0	0	0	0	0	0	0	0	0
MIHTPDADLDVTNILQADEPTTLATNTLDLNSVLGK	K	K	D	36	0	3848.94	Q8R010	Q8R010	79	114	Aimp2	Aminoacyl tRNA synthase complex-interacting multifunctional protein 2	yes	yes	3	1.1401e-36	114.23	1991400			1	0	0	0	0	0	0	0	0	0	0	0	0	0	0	0	0	0	0	0	0	0	0	0	0	0	0	0	0
TTSPATDAGHVQETSEPSLQALESR	K	R	Q	25	0	2611.24	Q8R010	Q8R010	34	58	Aimp2	Aminoacyl tRNA synthase complex-interacting multifunctional protein 2	yes	yes	3	1.6514e-06	77.51	29886000			4	0	0	0	0	0	0	0	0	0	0	0	0	0	0	0	0	0	0	0	0	0	0	0	5186300	0	0	0	0
GELVPLDTVLDMLR	K	R	D	14	0	1569.84	Q9R0Y5	Q9R0Y5	64	77	Ak1	Adenylate kinase isoenzyme 1	yes	yes	2	0.026526	52.391	4554300			1	0	0	0	0	0	0	0	0	0	0	0	0	0	0	0	0	0	0	0	0	0	0	0	0	0	0	0	0
IIFVVGGPGSGK	K	K	G	12	0	1129.65	Q9R0Y5	Q9R0Y5	10	21	Ak1	Adenylate kinase isoenzyme 1	yes	yes	2	0.007085	77.379	44345000			1	0	0	0	0	0	0	0	0	0	0	0	0	0	0	0	0	0	0	0	0	0	0	0	0	0	0	0	0
YGYTHLSTGDLLR	K	R	A	13	0	1494.75	Q9R0Y5	Q9R0Y5	32	44	Ak1	Adenylate kinase isoenzyme 1	yes	yes	3	0.014048	48.704	60980000			2	0	0	0	0	0	0	0	0	0	0	0	0	0	0	0	0	0	0	0	0	0	0	0	0	0	0	0	0
AQVVASYEETNEVEIR	R	R	Y	16	0	1835.89	O08715	O08715	731	746	Akap1	A-kinase anchor protein 1, mitochondrial	yes	yes	3	0.078051	21.093	6797800			1	6797800	0	0	0	0	0	0	0	0	0	0	0	0	0	0	0	0	0	0	0	0	0	0	0	0	0	0	0
CVDKPSTEPLALPR	R	R	T	14	1	1581.82	O08715	O08715	80	93	Akap1	A-kinase anchor protein 1, mitochondrial	yes	yes	3	0.017059	46.3	730920			1	0	0	0	0	0	0	0	0	0	0	0	0	0	0	0	0	0	0	0	0	0	0	0	0	0	0	0	0
DASFPYEAVER	K	R	C	11	0	1282.58	O08715	O08715	149	159	Akap1	A-kinase anchor protein 1, mitochondrial	yes	yes	2	0.0095022	81.338	1025100			1	0	0	0	0	0	0	0	0	0	0	0	0	0	0	0	0	0	0	0	0	0	0	0	0	0	0	0	0
GKEESCVPASQETSLGQDTSDPASTR	K	R	T	26	1	2736.21	O08715	O08715	347	372	Akap1	A-kinase anchor protein 1, mitochondrial	yes	yes	3	2.7244e-07	86.131	13667000			6	0	0	0	0	0	0	0	0	0	0	0	0	0	0	0	0	0	0	0	0	0	0	0	0	0	0	0	0
LPSSFVEPVHSEPVKDEDALEPQVK	K	K	G	25	1	2775.4	O08715	O08715	256	280	Akap1	A-kinase anchor protein 1, mitochondrial	yes	yes	4	0.036262	22.313	1966200			1	0	0	0	0	0	0	0	0	0	0	0	0	0	0	0	0	0	0	0	0	0	0	0	0	0	0	0	1966200
QSLEGASNPR	R	R	G	10	0	1057.52	O08715	O08715	427	436	Akap1	A-kinase anchor protein 1, mitochondrial	yes	yes	2	0.00015013	123.35	59711000			1	0	0	0	0	0	0	0	0	0	0	0	0	0	0	0	0	0	0	0	0	0	0	0	0	0	0	0	0
TGATASPSAEALPPK	R	K	T	15	0	1396.72	O08715	O08715	373	387	Akap1	A-kinase anchor protein 1, mitochondrial	yes	yes	2	0.016511	55.401	2711400			0	0	0	0	0	0	0	0	0	0	0	0	0	0	0	0	0	0	0	0	0	0	0	0	0	0	0	0	0
TVAQVHPTSATQPK	K	K	G	14	0	1463.77	O08715	O08715	333	346	Akap1	A-kinase anchor protein 1, mitochondrial	yes	yes	2;3	0.015006	59.542	1067900			2	0	0	0	0	0	0	0	0	0	0	0	0	0	0	0	0	0	0	0	0	0	0	0	0	0	0	0	0
TYVSCLSSPLSGPTK	K	K	D	15	0	1595.79	O08715	O08715	388	402	Akap1	A-kinase anchor protein 1, mitochondrial	yes	yes	2	0.00013769	87.363	636140			1	0	0	0	0	0	0	0	0	0	0	0	0	0	0	0	0	0	0	0	0	0	0	0	0	0	0	0	0
AHSLNTVK	R	K	Q	8	0	868.477	O88845	O88845	171	178	Akap10	A-kinase anchor protein 10, mitochondrial	yes	yes	2	0.041948	68.787	855520			1	0	0	0	0	0	0	0	0	0	0	0	0	0	0	0	0	0	0	0	0	0	0	0	0	0	0	0	0
ASVAVHSPQK	K	K	S	10	0	1022.55	O88845	O88845	46	55	Akap10	A-kinase anchor protein 10, mitochondrial	yes	yes	2	0.0060219	79.489	4308700			3	0	0	0	0	0	0	0	0	0	0	0	0	0	0	0	0	0	0	0	0	0	1336400	0	0	0	0	0	0
EGGPLPNCFTTPLR	R	R	Q	14	0	1557.76	O88845	O88845	468	481	Akap10	A-kinase anchor protein 10, mitochondrial	yes	yes	2	0.00041732	86.114	15117000			4	0	0	0	0	0	0	0	0	0	0	0	0	0	0	0	0	0	0	0	0	0	4218600	6139700	0	0	0	0	0
HETPASSVTEALDRR	R	R	L	15	1	1667.82	O88845	O88845	192	206	Akap10	A-kinase anchor protein 10, mitochondrial	yes	yes	3	0.040635	29.733	5854700			1	0	0	0	0	0	0	0	0	0	0	0	0	0	0	0	0	0	0	0	0	0	5854700	0	0	0	0	0	0
LEIESNICR	R	R	E	9	0	1132.55	O88845	O88845	459	467	Akap10	A-kinase anchor protein 10, mitochondrial	yes	yes	2	0.0046545	92.439	6707600			1	0	0	0	0	0	0	0	0	0	0	0	0	0	0	0	0	0	0	0	0	0	6707600	0	0	0	0	0	0
LGDSSSAPLLVTQSEGTDLSSR	R	R	T	22	0	2219.09	O88845	O88845	207	228	Akap10	A-kinase anchor protein 10, mitochondrial	yes	yes	2;3	5.0927e-117	194.01	28942000			11	0	0	0	0	0	0	0	0	0	0	0	0	0	0	0	0	0	0	0	0	0	5849200	3045100	8713200	0	0	0	0
NFDEAIIVDAASLDPESLYQR	K	R	T	21	0	2365.14	O88845	O88845	560	580	Akap10	A-kinase anchor protein 10, mitochondrial	yes	yes	2;3	2.5646e-17	125.52	11625000			6	0	0	0	0	0	0	0	0	0	0	0	0	0	0	0	0	0	0	0	0	0	0	0	9768900	0	0	0	0
QSSLAEPVSPSK	K	K	R	12	0	1228.63	O88845	O88845	179	190	Akap10	A-kinase anchor protein 10, mitochondrial	yes	yes	2	0.01499	68.107	5036000			1	0	0	0	0	0	0	0	0	0	0	0	0	0	0	0	0	0	0	0	0	0	0	0	5036000	0	0	0	0
RLGDSSSAPLLVTQSEGTDLSSR	R	R	T	23	1	2375.19	O88845	O88845	206	228	Akap10	A-kinase anchor protein 10, mitochondrial	yes	yes	3	1.5561e-19	122.34	9399700			2	0	0	0	0	0	0	0	0	0	0	0	0	0	0	0	0	0	0	0	0	0	0	0	5007700	0	0	0	0
SCLDYQTQETK	R	K	S	11	0	1371.6	O88845	O88845	109	119	Akap10	A-kinase anchor protein 10, mitochondrial	yes	yes	2	5.2335e-06	137.69	19671000			5	0	0	0	0	0	0	0	0	0	0	0	0	0	0	0	0	0	0	0	0	0	5936700	0	5157600	0	0	0	0
SIEQDAVNTFTK	K	K	Y	12	0	1351.66	O88845	O88845	293	304	Akap10	A-kinase anchor protein 10, mitochondrial	yes	yes	2	9.4268e-09	142	88519000			9	0	0	0	0	0	0	0	0	0	0	0	0	0	0	0	0	0	15458000	0	0	0	12105000	10617000	31562000	0	0	0	0
TGSHQIPTDSQDSSSR	R	R	L	16	0	1701.76	O88845	O88845	255	270	Akap10	A-kinase anchor protein 10, mitochondrial	yes	yes	2;3	5.8802e-18	123.76	58581000			7	0	0	0	0	0	0	0	0	0	0	0	0	0	0	0	0	0	19946000	0	0	0	4016100	0	646240	0	0	0	0
TQNPQNHLLLSQEGHSAR	R	R	S	18	0	2029.01	O88845	O88845	229	246	Akap10	A-kinase anchor protein 10, mitochondrial	yes	yes	3;4	1.4051e-05	90.972	28733000			4	0	0	0	0	0	0	0	0	0	0	0	0	0	0	0	0	0	0	0	0	0	17419000	0	6775700	0	0	0	0
VFLPGFLSSNLYYK	K	K	Y	14	0	1646.87	O88845	O88845	490	503	Akap10	A-kinase anchor protein 10, mitochondrial	yes	yes	2	0.0041958	74.944	1984500			1	0	0	0	0	0	0	0	0	0	0	0	0	0	0	0	0	0	0	0	0	0	0	0	0	0	0	0	0
VSDLGQFIR	R	R	E	9	0	1033.56	O88845	O88845	591	599	Akap10	A-kinase anchor protein 10, mitochondrial	yes	yes	2	1.8979e-06	161.68	33361000			3	0	0	0	0	0	0	0	0	0	0	0	0	0	0	0	0	0	0	0	0	0	0	5230500	14843000	0	0	0	0
WVQGNTDEAQEELAWK	K	K	I	16	0	1902.87	O88845	O88845	622	637	Akap10	A-kinase anchor protein 10, mitochondrial	yes	yes	2	4.2445e-32	138.45	1173600			2	0	0	0	0	0	0	0	0	0	0	0	0	0	0	0	0	0	0	0	0	0	0	0	0	0	0	0	0
YISPDAAKPIPITEAMR	K	R	N	17	1	1871.98	O88845	O88845	305	321	Akap10	A-kinase anchor protein 10, mitochondrial	yes	yes	3	0.0004321	70.235	1237300			1	0	0	0	0	0	0	0	0	0	0	0	0	0	0	0	0	0	0	0	0	0	0	0	0	0	0	0	0
ADCIEVQVQSSDTPVTQTTEAVK	K	K	K	23	0	2505.19	Q9WTQ5	Q9WTQ5	1364	1386	Akap12	A-kinase anchor protein 12	yes	yes	2;3	1.0569e-91	177.74	4668000			4	0	0	0	0	0	0	0	0	0	0	0	0	0	0	0	0	0	0	0	0	0	0	0	1103800	0	0	0	0
ADCIEVQVQSSDTPVTQTTEAVKK	K	K	V	24	1	2633.29	Q9WTQ5	Q9WTQ5	1364	1387	Akap12	A-kinase anchor protein 12	yes	yes	3	3.8223e-21	89.365	1785700			2	0	0	0	0	0	0	0	0	0	0	0	0	0	0	0	0	0	0	0	0	0	0	0	0	0	0	0	0
AEDSGAEQLASEIEPSREESWVSIK	R	K	K	25	1	2746.29	Q9WTQ5	Q9WTQ5	764	788	Akap12	A-kinase anchor protein 12	yes	yes	3	3.7997e-39	143.98	13694000			3	0	0	0	0	0	0	0	0	0	0	0	0	0	0	0	0	0	0	0	0	0	0	0	3271100	0	0	0	3940300
AEDSGAEQLASEIEPSREESWVSIKK	R	K	F	26	2	2874.39	Q9WTQ5	Q9WTQ5	764	789	Akap12	A-kinase anchor protein 12	yes	yes	4	1.6989e-06	72.033	75548000			3	0	2820000	0	0	0	0	60149000	0	0	0	0	0	0	0	0	0	0	0	0	0	0	0	0	6468800	0	0	0	0
AEPEILELESK	R	K	S	11	0	1256.65	Q9WTQ5	Q9WTQ5	1495	1505	Akap12	A-kinase anchor protein 12	yes	yes	2	0.023019	61.353	51998000			3	0	0	0	0	0	0	0	0	0	0	0	0	0	0	0	0	0	0	0	0	0	3848100	0	0	0	0	0	0
AEVGQEGEAGQFDGEK	K	K	V	16	0	1649.72	Q9WTQ5	Q9WTQ5	1227	1242	Akap12	A-kinase anchor protein 12	yes	yes	2	1.783e-63	184.1	132540000			15	0	0	0	0	0	0	0	0	0	0	0	0	0	0	0	0	0	0	0	0	0	11418000	2370300	0	6297300	0	38127000	0
AEVGQEGEAGQFDGEKVK	K	K	D	18	1	1876.88	Q9WTQ5	Q9WTQ5	1227	1244	Akap12	A-kinase anchor protein 12	yes	yes	3	3.4942e-05	87.85	9257600			3	0	0	0	0	0	0	0	0	0	0	0	0	0	0	0	0	0	0	0	0	0	5555000	0	0	0	0	0	0
ALEKVEEVEEDSEVLATEK	K	K	E	19	1	2146.05	Q9WTQ5	Q9WTQ5	1048	1066	Akap12	A-kinase anchor protein 12	yes	yes	3	0.0017418	55.206	2223000			3	0	1034000	0	0	0	0	0	0	0	0	0	0	0	0	0	0	0	0	0	0	0	0	0	0	0	0	0	0
ALGSLEGSPSLPDQDK	K	K	A	16	0	1612.79	Q9WTQ5	Q9WTQ5	1348	1363	Akap12	A-kinase anchor protein 12	yes	yes	2	8.862e-64	186.76	18558000			3	0	0	0	0	0	0	0	0	0	0	0	0	0	0	0	0	0	0	0	0	0	0	0	0	0	0	0	1199300
ALGSLEGSPSLPDQDKADCIEVQVQSSDTPVTQTTEAVK	K	K	K	39	1	4099.97	Q9WTQ5	Q9WTQ5	1348	1386	Akap12	A-kinase anchor protein 12	yes	yes	3;4	1.7146e-119	167.74	42270000			13	0	0	0	0	0	0	0	0	0	0	0	0	0	0	0	0	0	0	0	0	0	2073800	0	6514100	0	0	0	4696100
ALGSLEGSPSLPDQDKADCIEVQVQSSDTPVTQTTEAVKK	K	K	V	40	2	4228.07	Q9WTQ5	Q9WTQ5	1348	1387	Akap12	A-kinase anchor protein 12	yes	yes	4	2.12e-19	76.402	30617000			6	0	0	0	0	0	0	0	0	0	0	0	0	0	0	0	0	0	0	0	0	0	0	0	4887500	0	0	0	6840400
AQENVELPQLK	R	K	G	11	0	1267.68	Q9WTQ5	Q9WTQ5	845	855	Akap12	A-kinase anchor protein 12	yes	yes	2	1.7108e-05	137.05	18497000			6	0	3071300	0	0	0	0	0	0	0	0	0	0	0	0	0	0	0	0	0	0	0	0	2718200	0	0	0	0	8779500
AQTEEDDLQEPKGDLTES	K	S	-	18	1	2003.88	Q9WTQ5	Q9WTQ5	1667	1684	Akap12	A-kinase anchor protein 12	yes	yes	2	5.4451e-07	107.35	4680800			2	0	0	0	0	0	0	0	0	0	0	0	0	0	0	0	0	0	0	0	0	0	4680800	0	0	0	0	0	0
ATTCQVIK	R	K	H	8	0	919.48	Q9WTQ5	Q9WTQ5	1110	1117	Akap12	A-kinase anchor protein 12	yes	yes	2	0.084625	56.27	2194800			1	0	0	0	0	0	0	0	0	0	0	0	0	0	0	0	0	0	0	0	0	0	0	0	0	0	0	0	0
CAPLATEVFDEK	K	K	T	12	0	1378.64	Q9WTQ5	Q9WTQ5	374	385	Akap12	A-kinase anchor protein 12	yes	yes	2	0.0041442	87.123	97004000			1	0	0	0	0	0	0	0	0	0	0	0	0	0	0	0	0	0	0	0	0	0	0	0	0	0	0	0	0
CAPLATEVFDEKTEAHQEVVAEVHVSTVEK	K	K	M	30	1	3351.63	Q9WTQ5	Q9WTQ5	374	403	Akap12	A-kinase anchor protein 12	yes	yes	4;5	0.0078843	27.863	3252200			2	0	0	0	0	0	0	0	0	0	0	0	0	0	0	0	0	0	0	0	0	0	0	0	1618000	0	0	0	0
CQETESNEEQSISPEKR	R	R	E	17	1	2049.89	Q9WTQ5	Q9WTQ5	1280	1296	Akap12	A-kinase anchor protein 12	yes	yes	3	7.5998e-08	101.67	60811000			7	0	0	0	0	0	2729600	0	0	0	0	0	0	0	0	0	0	0	0	0	0	0	4161800	0	0	0	0	0	0
DAHDDIVTSEVDFTSEAVTAAETTEALR	K	R	A	28	0	2992.38	Q9WTQ5	Q9WTQ5	938	965	Akap12	A-kinase anchor protein 12	yes	yes	3	2.4785e-13	101.59	12079000			3	0	0	0	0	0	0	0	0	0	0	0	0	0	0	0	0	0	0	0	0	0	0	0	3041600	0	0	0	2143000
DITAEATPALAQTLPGGK	K	K	D	18	0	1752.93	Q9WTQ5	Q9WTQ5	920	937	Akap12	A-kinase anchor protein 12	yes	yes	2	1.1681e-33	148.68	7175800			4	0	0	0	0	0	0	0	0	0	0	0	0	0	0	0	0	0	0	0	0	0	2617400	0	0	0	0	0	792460
DSEVMEVAR	R	R	C	9	0	1034.47	Q9WTQ5	Q9WTQ5	1271	1279	Akap12	A-kinase anchor protein 12	yes	yes	2	0.01597	67.464	0			1	0	0	0	0	0	0	0	0	0	0	0	0	0	0	0	0	0	0	0	0	0	0	0	0	0	0	0	0
DVLEPTQALAAGAVPILAK	R	K	A	19	0	1876.07	Q9WTQ5	Q9WTQ5	1208	1226	Akap12	A-kinase anchor protein 12	yes	yes	2;3	3.2648e-11	113.35	42770000			17	0	1797200	0	0	0	0	0	0	0	0	0	0	0	0	0	0	0	0	0	0	0	1175700	1260500	6630900	0	0	0	2029300
DVVPEGPVQEAETEHLAQGSETVQATPESLEVPEVTEDVDR	K	R	A	41	0	4415.08	Q9WTQ5	Q9WTQ5	1069	1109	Akap12	A-kinase anchor protein 12	yes	yes	3;4	0.00031143	28.47	18401000			10	0	0	0	0	0	0	0	0	0	0	0	0	0	0	0	0	0	0	0	0	0	0	0	3316400	0	0	0	4430500
EDSQVPATQTLQR	K	R	A	13	0	1471.73	Q9WTQ5	Q9WTQ5	1031	1043	Akap12	A-kinase anchor protein 12	yes	yes	2	0.0070969	72.848	26638000			6	0	0	0	0	0	0	0	0	0	0	0	0	0	0	0	0	0	0	0	0	0	5330500	0	0	0	0	18595000	0
EKPGRDVLEPTQALAAGAVPILAK	R	K	A	24	2	2443.38	Q9WTQ5	Q9WTQ5	1203	1226	Akap12	A-kinase anchor protein 12	yes	yes	3;4	1.44e-05	87.772	14200000			6	0	0	0	0	0	0	0	0	0	0	0	0	0	0	0	0	0	0	0	0	0	0	0	1757500	0	0	0	2155500
ELEVPVHTGPNSQK	K	K	T	14	0	1533.78	Q9WTQ5	Q9WTQ5	1251	1264	Akap12	A-kinase anchor protein 12	yes	yes	2;3	1.6262e-06	106.13	16337000			4	0	0	0	0	0	0	0	0	0	0	0	0	0	0	0	0	0	0	0	0	0	11056000	0	0	0	0	0	559820
EQEAEKVDEEEGEKTEPAPAEEQEPAEGTDQAR	K	R	L	33	2	3654.59	Q9WTQ5	Q9WTQ5	316	348	Akap12	A-kinase anchor protein 12	yes	yes	4	0.00055536	33.293	31147000			5	0	0	0	0	0	0	0	0	0	0	0	0	0	0	0	0	0	0	0	0	0	5549600	0	0	0	0	0	0
GAVYVSEELSK	K	K	T	11	0	1180.6	Q9WTQ5	Q9WTQ5	856	866	Akap12	A-kinase anchor protein 12	yes	yes	2	0.00090155	100.25	60394000			4	0	0	0	0	0	0	42717000	0	0	0	0	0	0	0	0	0	0	0	0	0	0	11611000	0	0	0	0	0	0
GPSEAPQEAEAEEGATSDGEK	K	K	K	21	0	2087.88	Q9WTQ5	Q9WTQ5	568	588	Akap12	A-kinase anchor protein 12	yes	yes	2	2.1583e-34	141	31406000			4	0	0	0	0	0	0	24384000	0	0	0	0	0	0	0	0	0	0	0	0	0	0	4669000	0	0	0	0	0	0
GPSEAPQEAEAEEGATSDGEKK	K	K	R	22	1	2215.97	Q9WTQ5	Q9WTQ5	568	589	Akap12	A-kinase anchor protein 12	yes	yes	3	6.0334e-05	76.889	1773900			1	0	0	0	0	0	0	0	0	0	0	0	0	0	0	0	0	0	0	0	0	0	0	0	0	0	0	0	0
GQGGAEVEGDVVVEGSGESLPPEK	K	K	L	24	0	2325.1	Q9WTQ5	Q9WTQ5	407	430	Akap12	A-kinase anchor protein 12	yes	yes	2	8.3875e-05	83.418	1241700			2	0	0	0	0	0	0	0	0	0	0	0	0	0	0	0	0	0	0	0	0	0	0	0	0	0	0	0	0
HPEGIVSEVEMLSSQER	K	R	I	17	0	1925.92	Q9WTQ5	Q9WTQ5	476	492	Akap12	A-kinase anchor protein 12	yes	yes	2;3	2.7317e-05	81.594	2934500			1	0	0	0	0	0	0	0	0	0	0	0	0	0	0	0	0	0	0	0	0	0	0	0	0	0	0	0	0
ILRAEPEILELESK	K	K	S	14	1	1638.92	Q9WTQ5	Q9WTQ5	1492	1505	Akap12	A-kinase anchor protein 12	yes	yes	3	7.8987e-08	123.72	5136400			4	0	1876100	0	0	0	0	0	0	0	0	0	0	0	0	0	0	0	0	0	0	0	0	0	0	0	0	0	1599700
IVQSVIQTAVDQFAR	K	R	T	15	0	1673.91	Q9WTQ5	Q9WTQ5	1509	1523	Akap12	A-kinase anchor protein 12	yes	yes	2;3	1.7733e-97	230.59	123270000			17	0	0	0	0	0	0	0	0	0	0	0	0	0	0	0	0	0	0	0	0	0	0	1398000	2895000	0	0	0	3563500
KDEGEGAEASVGAGDHQEPGVETVGESASK	K	K	E	30	1	2926.31	Q9WTQ5	Q9WTQ5	185	214	Akap12	A-kinase anchor protein 12	yes	yes	3;4	1.8958e-105	173.98	300210000			28	0	1707000	0	0	3586000	0	62190000	0	0	0	0	0	0	0	0	0	0	0	0	0	23228000	9222900	0	14030000	0	0	29545000	5800800
KVEETVATSEMDESLECAGAQSLPAEK	K	K	L	27	1	2908.33	Q9WTQ5	Q9WTQ5	1387	1413	Akap12	A-kinase anchor protein 12	yes	yes	3	7.7792e-13	110.61	17697000			4	0	0	0	0	0	0	0	0	0	0	0	0	0	0	0	0	0	0	0	0	0	0	0	2964400	0	0	0	2245500
LAETQEVPQEAEPVEELMK	K	K	T	19	0	2169.05	Q9WTQ5	Q9WTQ5	431	449	Akap12	A-kinase anchor protein 12	yes	yes	2;3	2.2866e-24	133.16	22746000			6	0	0	0	0	0	0	0	0	0	0	0	0	0	0	0	0	0	0	0	0	0	0	0	2951400	0	0	0	2432900
LFSSSGLKK	K	K	L	9	1	965.555	Q9WTQ5	Q9WTQ5	503	511	Akap12	A-kinase anchor protein 12	yes	yes	2	0.024531	73.248	5992400			1	0	0	0	0	0	0	0	0	0	0	0	0	0	0	0	0	0	0	0	0	0	0	0	1907000	0	0	0	0
LSADYEKVELPLEDQVGDLEALSEK	R	K	C	25	1	2789.39	Q9WTQ5	Q9WTQ5	349	373	Akap12	A-kinase anchor protein 12	yes	yes	3	4.7984e-39	143.32	46559000			11	0	6241800	0	0	0	0	0	0	0	0	0	0	0	0	0	0	0	0	0	0	0	0	659480	6310300	0	0	0	0
QEQAAVEDSGPGEINEDDPDVPAVVPLSEYDAVER	K	R	E	35	0	3738.7	Q9WTQ5	Q9WTQ5	803	837	Akap12	A-kinase anchor protein 12	yes	yes	3;4	6.0049e-15	72.113	32824000			4	0	0	0	0	0	0	0	0	0	0	0	0	0	0	0	0	0	0	0	0	0	0	0	0	0	0	0	7693300
QEQAAVEDSGPGEINEDDPDVPAVVPLSEYDAVEREK	K	K	L	37	1	3995.84	Q9WTQ5	Q9WTQ5	803	839	Akap12	A-kinase anchor protein 12	yes	yes	3	1.3621e-06	50.627	6195100			4	0	0	0	0	0	0	0	0	0	0	0	0	0	0	0	0	0	0	0	0	0	0	0	1606300	0	0	0	1421200
QEQAAVEDSGPGEINEDDPDVPAVVPLSEYDAVEREKLEAQR	K	R	A	42	2	4593.16	Q9WTQ5	Q9WTQ5	803	844	Akap12	A-kinase anchor protein 12	yes	yes	4	0.0032146	25.822	1539400			0	0	0	0	0	0	0	0	0	0	0	0	0	0	0	0	0	0	0	0	0	0	0	0	0	0	0	0	0
QSQVTEEEAAAAQTEGPSTPSSFPAQEEHR	K	R	E	30	0	3198.43	Q9WTQ5	Q9WTQ5	1173	1202	Akap12	A-kinase anchor protein 12	yes	yes	3;4	6.1598e-57	138.42	169400000			14	0	0	0	0	0	0	0	0	0	0	0	0	0	0	0	0	0	0	0	0	8889700	0	2574900	7614700	0	0	0	9888300
QTQAVLQAVADK	R	K	V	12	0	1270.69	Q9WTQ5	Q9WTQ5	1017	1028	Akap12	A-kinase anchor protein 12	yes	yes	2	1.2937e-12	146.71	7085200			3	0	0	0	0	0	0	0	0	0	0	0	0	0	0	0	0	0	0	0	0	0	7085200	0	0	0	0	0	0
QTQAVLQAVADKVKEDSQVPATQTLQR	R	R	A	27	2	2951.57	Q9WTQ5	Q9WTQ5	1017	1043	Akap12	A-kinase anchor protein 12	yes	yes	3;4	6.8935e-23	123.65	48360000			8	0	0	0	0	0	0	0	0	0	0	0	0	0	0	0	0	0	0	0	0	0	0	0	11784000	0	0	0	6395300
RADGKQEQAAVEDSGPGEINEDDPDVPAVVPLSEYDAVER	K	R	E	40	2	4265.98	Q9WTQ5	Q9WTQ5	798	837	Akap12	A-kinase anchor protein 12	yes	yes	4	1.2614e-09	52.931	9957100			3	0	0	0	0	0	0	0	0	0	0	0	0	0	0	0	0	0	0	0	0	0	0	0	0	0	0	0	4765700
SATLSSTESTASGMQDEVR	K	R	A	19	0	1955.87	Q9WTQ5	Q9WTQ5	626	644	Akap12	A-kinase anchor protein 12	yes	yes	2	4.2697e-21	106.58	36011000			4	0	0	0	0	0	0	0	24173000	0	0	0	0	0	0	0	0	0	0	0	0	5853400	0	0	0	0	0	0	0
SDEDNKPDAGPDAAGK	R	K	E	16	1	1585.69	Q9WTQ5	Q9WTQ5	1469	1484	Akap12	A-kinase anchor protein 12	yes	yes	3	0.0002022	97.235	126970000			4	0	0	0	0	0	0	0	14425000	0	0	0	0	0	0	0	0	0	0	0	0	0	0	0	0	0	0	19395000	0
SDEDNKPDAGPDAAGKESAAR	R	R	E	21	2	2099.94	Q9WTQ5	Q9WTQ5	1469	1489	Akap12	A-kinase anchor protein 12	yes	yes	4	0.0015323	43.823	3699300			1	0	0	0	0	0	0	0	0	0	0	0	0	0	0	0	0	0	0	0	0	0	0	0	0	0	0	0	0
SDTVQLLTVK	K	K	K	10	0	1102.62	Q9WTQ5	Q9WTQ5	175	184	Akap12	A-kinase anchor protein 12	yes	yes	2	0.00088601	106.18	22854000			5	0	1192700	0	0	0	0	0	0	0	0	0	0	0	0	0	0	0	0	0	0	0	0	1381900	0	0	0	0	7498700
SPEQPAESDTPSELELSGHGPAAEASGAAGDPADADPATK	R	K	L	40	0	3829.7	Q9WTQ5	Q9WTQ5	11	50	Akap12	A-kinase anchor protein 12	yes	yes	3	0.020675	16.691	3947500			4	0	0	0	0	0	0	0	0	0	0	0	0	0	0	0	0	0	0	0	0	0	0	0	823530	0	0	0	2177100
SPEQPAESDTPSELELSGHGPAAEASGAAGDPADADPATKLPQK	R	K	N	44	1	4295.99	Q9WTQ5	Q9WTQ5	11	54	Akap12	A-kinase anchor protein 12	yes	yes	4	6.7879e-18	63.148	18788000			5	0	0	0	0	0	0	0	0	0	0	0	0	0	0	0	0	0	0	0	0	0	0	0	3974500	0	0	0	3645300
TEPAPAEEQEPAEGTDQAR	K	R	L	19	0	2024.89	Q9WTQ5	Q9WTQ5	330	348	Akap12	A-kinase anchor protein 12	yes	yes	2	0.0024454	59.871	0			2	0	0	0	0	0	0	0	0	0	0	0	0	0	0	0	0	0	0	0	0	0	0	0	0	0	0	0	0
TLVHTVSVAVIDGTR	K	R	A	15	0	1566.87	Q9WTQ5	Q9WTQ5	867	881	Akap12	A-kinase anchor protein 12	yes	yes	2;3	2.9325e-17	145.43	28907000			13	0	4183400	0	0	0	0	0	0	0	0	0	0	0	0	0	0	0	0	0	0	0	0	619130	3999500	0	0	0	2337500
VEETVATSEMDESLECAGAQSLPAEK	K	K	L	26	0	2780.24	Q9WTQ5	Q9WTQ5	1388	1413	Akap12	A-kinase anchor protein 12	yes	yes	2;3	1.8573e-07	80.102	6576500			3	0	0	0	0	0	0	0	0	0	0	0	0	0	0	0	0	0	0	0	0	0	0	0	0	0	0	0	0
VEEVEEDSEVLATEK	K	K	E	15	0	1704.79	Q9WTQ5	Q9WTQ5	1052	1066	Akap12	A-kinase anchor protein 12	yes	yes	2	1.1261e-08	146.07	40867000			4	0	0	0	0	0	0	0	0	0	0	0	0	0	0	0	0	0	0	0	0	15842000	2359100	0	0	0	0	0	4056900
VELPLEDQVGDLEALSEK	K	K	C	18	0	1983	Q9WTQ5	Q9WTQ5	356	373	Akap12	A-kinase anchor protein 12	yes	yes	2;3	0.00019136	73.928	3104100			2	0	0	0	0	0	0	0	0	0	0	0	0	0	0	0	0	0	0	0	0	0	0	0	0	0	0	0	0
VKEDSQVPATQTLQR	K	R	A	15	1	1698.89	Q9WTQ5	Q9WTQ5	1029	1043	Akap12	A-kinase anchor protein 12	yes	yes	2;3	0.0002138	84.289	11961000			3	0	0	0	0	0	0	0	0	0	0	0	0	0	0	0	0	0	0	0	0	0	9032000	0	0	0	0	0	0
AALVSDFTLPEEGVSVVVPESSTALGQDGKDR	K	R	A	32	1	3272.64	E9Q394	E9Q394	887	918	Akap13		yes	yes	3;4	7.5148e-12	77.233	13969000			3	0	0	0	0	0	0	0	0	0	0	0	0	0	0	0	0	0	0	0	0	0	0	0	0	0	0	0	11126000
ADITNHVFATSAVGVNTPAEASPALSSEEIPTEKPGMETQER	K	R	G	42	1	4381.1	E9Q394	E9Q394	530	571	Akap13		yes	yes	4	1.8993e-06	40.535	7727300			1	0	0	0	0	0	0	0	0	0	0	0	0	0	0	0	0	0	0	0	0	0	0	0	0	0	0	0	0
AGELEHSLLTPDATTQNNKPQVGEGTK	K	K	E	27	1	2834.4	E9Q394	E9Q394	478	504	Akap13		yes	yes	4	3.233e-08	67.832	29362000			0	0	0	0	0	0	0	0	0	0	0	0	0	0	0	0	0	0	0	0	0	0	0	0	0	0	0	0	0
DIKEVAPQVSLLTEGGAAK	K	K	S	19	1	1925.05	E9Q394	E9Q394	980	998	Akap13		yes	yes	2	0.020923	79.466	492720			0	0	0	0	0	0	0	0	0	0	0	0	0	0	0	0	0	0	0	0	0	0	0	0	0	0	0	0	492720
DIPISELLNQEK	K	K	Q	12	0	1397.74	E9Q394	E9Q394	1094	1105	Akap13		yes	yes	2	0.0043343	96.618	16755000			1	0	0	0	0	0	0	0	0	0	0	0	0	0	0	0	0	0	0	0	0	0	0	0	0	0	0	0	1634200
DLPTETGLSVINNNVPQADMK	R	K	Q	21	0	2255.11	E9Q394	E9Q394	1168	1188	Akap13		yes	yes	3	0.00026218	65.855	1504100			1	0	0	0	0	0	0	0	0	0	0	0	0	0	0	0	0	0	0	0	0	0	0	0	0	0	0	0	0
DLSDTDKVGDGATDPPPSSAVELR	R	R	T	24	1	2441.16	E9Q394	E9Q394	826	849	Akap13		yes	yes	3	0.00073822	43.091	50970000			7	0	0	0	0	0	0	0	0	0	0	0	0	0	0	0	0	0	0	0	0	0	0	0	0	0	0	6368600	6124700
DNEVEQEDLTQSLSLVK	K	K	D	17	0	1945.95	E9Q394	E9Q394	2129	2145	Akap13		yes	yes	2	2.3144e-33	150.21	15112000			2	0	0	0	0	0	0	0	0	0	0	0	0	0	0	0	0	0	0	0	0	0	0	0	0	0	0	0	1446100
DQQILLLLEEK	K	K	E	11	0	1340.76	E9Q394	E9Q394	2332	2342	Akap13		yes	yes	2	0.03316	58.743	7944500			1	0	0	0	0	0	0	0	0	0	0	0	0	0	0	0	0	0	0	0	0	0	0	0	0	0	0	0	0
DVNSLDEKVALAFR	R	R	H	14	1	1575.83	E9Q394	E9Q394	128	141	Akap13		yes	yes	3	0.040202	37.954	612850			1	0	0	0	0	0	0	0	0	0	0	0	0	0	0	0	0	0	0	0	0	0	0	0	0	0	0	0	0
EGLPSCGNRNEVTGTNYSGVATCQQPLSSR	R	R	S	30	1	3238.47	E9Q394	E9Q394	412	441	Akap13		yes	yes	3	2.5714e-07	68.516	11173000			4	0	0	0	0	0	0	0	0	0	0	0	0	0	0	0	0	0	0	0	0	0	0	0	0	0	0	0	2567000
ELPDSSSTDVGAPEK	R	K	A	15	0	1530.7	E9Q394	E9Q394	463	477	Akap13		yes	yes	2	0.0010461	93.959	113570000			13	0	0	0	0	0	0	0	0	0	0	0	0	0	0	0	0	0	0	0	15898000	0	0	0	0	10147000	0	10653000	1368500
ESWCAIEPCPEAASLLASK	R	K	Q	19	0	2117.98	E9Q394	E9Q394	1357	1375	Akap13		yes	yes	2;3	2.196e-17	127.36	9351800			3	0	0	0	0	0	0	0	0	0	0	0	0	0	0	0	0	0	0	0	0	0	0	0	0	0	0	0	5594200
ETLEGTDLNCATSNSK	R	K	E	16	0	1738.77	E9Q394	E9Q394	1139	1154	Akap13		yes	yes	2	1.9953e-07	123.64	9376800			6	0	0	0	0	0	0	0	0	0	0	0	0	0	0	0	0	0	0	0	0	0	0	0	0	0	0	0	0
EVAPQVSLLTEGGAAK	K	K	S	16	0	1568.84	E9Q394	E9Q394	983	998	Akap13		yes	yes	2	0.00015553	108.68	23018000			6	0	0	0	0	0	0	0	0	0	0	0	0	0	0	0	0	0	0	0	0	0	0	0	0	0	0	0	782910
GCEGGTTSDQSSPVLPAAAIENK	R	K	V	23	0	2288.06	E9Q394	E9Q394	572	594	Akap13		yes	yes	2;3	1.9447e-05	96.163	19069000			4	0	0	0	0	0	0	0	0	0	0	0	0	0	0	0	0	0	0	0	0	0	0	0	0	0	0	0	1571900
GGEKEEGDDGQDLRR	K	R	T	15	2	1659.74	E9Q394	E9Q394	2445	2459	Akap13		yes	yes	4	0.052197	29.638	9889100			1	0	0	0	0	0	0	0	0	0	0	0	0	0	0	0	0	0	0	0	0	0	0	0	0	0	0	0	0
GSLQAHDTSSLPTVIMR	K	R	N	17	0	1811.92	E9Q394	E9Q394	1811	1827	Akap13		yes	yes	3	0.0018913	54.368	9866900			2	0	0	0	0	0	0	0	0	0	0	0	0	0	0	0	0	0	0	0	0	0	0	0	0	0	0	0	0
IGDVLVSQFSGESAER	R	R	L	16	0	1692.83	E9Q394	E9Q394	2040	2055	Akap13		yes	yes	2	8.9786e-05	90.614	4226700			1	0	0	0	0	0	0	0	0	0	0	0	0	0	0	0	0	0	0	0	0	0	0	0	0	0	0	0	0
IPSFLPNSDEFSSPSAPSVTK	R	K	S	21	0	2206.08	E9Q394	E9Q394	2661	2681	Akap13		yes	yes	2;3	2.2265e-153	218.78	27224000			8	0	0	0	0	0	0	0	0	0	0	0	0	0	0	0	0	0	0	0	0	0	0	0	0	0	0	0	4441500
ISAASEEEAVGNGAATPK	R	K	M	18	0	1700.82	E9Q394	E9Q394	1327	1344	Akap13		yes	yes	2	7.5285e-05	98.902	14471000			2	0	0	0	0	0	0	0	0	0	0	0	0	0	0	0	0	0	0	0	0	0	0	0	0	0	0	0	0
ITKYPVLFQR	R	R	I	10	1	1263.73	E9Q394	E9Q394	2113	2122	Akap13		yes	yes	3	0.0033013	74.849	890280			1	0	0	0	0	0	0	0	0	0	0	0	0	0	0	0	0	0	0	0	0	0	0	0	0	0	0	0	890280
IVEAVIR	R	R	Q	7	0	798.496	E9Q394	E9Q394	1226	1232	Akap13		yes	yes	2	0.049564	79.454	859070			2	0	0	0	0	0	0	0	0	0	0	0	0	0	0	0	0	0	0	0	0	0	0	0	0	0	0	0	0
KVSSDTLETIAPGHDCCETVK	R	K	V	21	1	2346.08	E9Q394	E9Q394	49	69	Akap13		yes	yes	3	0.095539	13.872	436810			1	0	0	0	0	0	0	0	0	0	0	0	0	0	0	0	0	0	0	0	0	0	0	0	0	0	0	0	0
LAEREETVR	K	R	R	9	1	1101.58	E9Q394	E9Q394	2583	2591	Akap13		yes	yes	3	0.039417	42.864	50942000			2	0	0	0	0	0	0	0	0	0	0	0	0	0	0	0	0	0	0	0	0	0	0	0	0	0	0	0	0
LPSVVSQTEK	R	K	E	10	0	1086.59	E9Q394	E9Q394	756	765	Akap13		yes	yes	2	0.046024	51.445	0			1	0	0	0	0	0	0	0	0	0	0	0	0	0	0	0	0	0	0	0	0	0	0	0	0	0	0	0	0
NEVTGTNYSGVATCQQPLSSR	R	R	S	21	0	2268.04	E9Q394	E9Q394	421	441	Akap13		yes	yes	2;3	5.0493e-10	108.89	27406000			4	0	0	0	0	0	0	0	0	0	0	0	0	0	0	0	0	0	0	0	0	0	0	0	0	0	0	0	894880
QGPGTQAINR	K	R	E	10	0	1040.54	E9Q394	E9Q394	1347	1356	Akap13		yes	yes	2	0.007249	67.993	0			1	0	0	0	0	0	0	0	0	0	0	0	0	0	0	0	0	0	0	0	0	0	0	0	0	0	0	0	0
QLENAYTESACAFLPGETPQIEK	K	K	T	23	0	2595.22	E9Q394	E9Q394	1258	1280	Akap13		yes	yes	2;3	0.00084579	61.641	4581800			3	0	0	0	0	0	0	0	0	0	0	0	0	0	0	0	0	0	0	0	0	0	0	0	0	0	0	0	839120
QQGFNYCTSAISSPLTK	K	K	S	17	0	1900.9	E9Q394	E9Q394	1638	1654	Akap13		yes	yes	2	0.0014742	76.588	4031400			4	0	0	0	0	0	0	0	0	0	0	0	0	0	0	0	0	0	0	0	0	0	0	0	0	0	0	0	1871100
QVAQASIPAEESNATTVSTQAADVPTR	K	R	A	27	0	2741.35	E9Q394	E9Q394	1189	1215	Akap13		yes	yes	3	1.3149e-05	65.775	20665000			3	0	0	0	0	0	0	0	0	0	0	0	0	0	0	0	0	0	0	0	0	0	0	0	0	0	0	0	2405200
QVAQASIPAEESNATTVSTQAADVPTRADSIEETATR	K	R	I	37	1	3814.85	E9Q394	E9Q394	1189	1225	Akap13		yes	yes	3;4	4.405e-27	96.492	8790900			4	0	0	0	0	0	0	0	0	0	0	0	0	0	0	0	0	0	0	0	0	0	0	0	0	0	0	0	3120300
SAMEDVTVADASPATAEPR	R	R	K	19	0	1916.88	E9Q394	E9Q394	1066	1084	Akap13		yes	yes	2	9.048e-06	101.3	1986100			1	0	0	0	0	0	0	0	0	0	0	0	0	0	0	0	0	0	0	0	0	0	0	0	0	0	0	0	0
SASRPSSLIEQEK	R	K	Q	13	1	1430.74	E9Q394	E9Q394	2525	2537	Akap13		yes	yes	3	0.0012829	77.894	13761000			1	0	0	0	0	0	0	0	0	0	0	0	0	0	0	0	0	0	0	0	0	0	0	0	0	0	0	0	0
SASRPSSLIEQEKQR	R	R	S	15	2	1714.9	E9Q394	E9Q394	2525	2539	Akap13		yes	yes	3	0.068739	41.967	467010			1	0	0	0	0	0	0	0	0	0	0	0	0	0	0	0	0	0	0	0	0	0	0	0	0	0	0	0	0
SAVLLADEATAAPMFTNR	R	R	R	18	0	1876.94	E9Q394	E9Q394	1839	1856	Akap13		yes	yes	2	6.2065e-06	78.763	0			1	0	0	0	0	0	0	0	0	0	0	0	0	0	0	0	0	0	0	0	0	0	0	0	0	0	0	0	0
SFIDVGLGTECASK	R	K	E	14	0	1482.7	E9Q394	E9Q394	1382	1395	Akap13		yes	yes	2	1.0491e-21	149.49	56008000			7	0	0	0	0	0	0	0	0	0	0	0	0	0	0	0	0	0	0	0	0	0	0	0	0	0	0	0	4588800
SGSLDSELSVSPK	K	K	R	13	0	1304.65	E9Q394	E9Q394	2682	2694	Akap13		yes	yes	2	0.0080235	73.951	20583000			4	0	0	0	0	0	0	0	0	0	0	0	0	0	0	0	0	0	0	0	0	0	0	0	0	0	0	0	368400
SSVLQDAMVTEPDACQHSSGR	R	R	E	21	0	2274	E9Q394	E9Q394	442	462	Akap13		yes	yes	3	0.048787	23.172	1571600			2	0	0	0	0	0	0	0	0	0	0	0	0	0	0	0	0	0	0	0	0	0	0	0	0	0	0	0	0
SVGVCHLCVSDAK	K	K	N	13	0	1430.66	E9Q394	E9Q394	722	734	Akap13		yes	yes	3	0.013052	48.704	1185200			3	0	0	0	0	0	0	0	0	0	0	0	0	0	0	0	0	0	0	0	0	0	0	0	0	0	0	0	545150
TGDEVDLLSR	R	R	I	10	0	1103.55	E9Q394	E9Q394	1317	1326	Akap13		yes	yes	2	0.018734	82.749	3881500			0	0	0	0	0	0	0	0	0	0	0	0	0	0	0	0	0	0	0	0	0	0	0	0	0	0	0	0	0
THEDTTGQCGAETEEPEK	K	K	I	18	0	2017.82	E9Q394	E9Q394	1281	1298	Akap13		yes	yes	3	3.4294e-07	113.66	29963000			4	0	0	0	0	0	0	0	0	0	0	0	0	0	0	0	0	0	0	0	0	0	0	0	0	0	0	0	0
TPPSGQEIPGLCEKPMSALCAEEK	R	K	A	24	1	2628.22	E9Q394	E9Q394	941	964	Akap13		yes	yes	3	0.090916	18.699	991640			1	0	0	0	0	0	0	0	0	0	0	0	0	0	0	0	0	0	0	0	0	0	0	0	0	0	0	0	0
TQPGDGPASEVPAEGEEIFC	R	C	-	20	0	2088.89	E9Q394	E9Q394	2757	2776	Akap13		yes	yes	2	0.0081928	49.12	5962300			4	0	0	0	0	0	0	0	0	0	0	0	0	0	0	0	0	0	0	0	0	0	0	0	0	0	0	0	1551400
VETQNPSLSSPETK	K	K	Q	14	0	1515.74	E9Q394	E9Q394	1244	1257	Akap13		yes	yes	2	1.9509e-05	108.56	87865000			13	0	0	0	0	0	0	0	0	0	0	0	0	0	0	0	0	0	0	0	0	4888700	0	0	0	0	0	0	2623700
VLGGQEPDTSIAGFCK	K	K	T	16	0	1677.8	E9Q394	E9Q394	595	610	Akap13		yes	yes	2	0.00075368	93.623	94298000			13	0	0	0	0	0	0	0	0	0	0	0	0	0	0	0	0	0	0	0	0	0	0	0	0	4999400	0	3635500	5688500
VPEGQSQAPSSTSTSTR	K	R	L	17	0	1718.81	E9Q394	E9Q394	2719	2735	Akap13		yes	yes	2;3	0.00047035	108.36	36294000			6	0	0	0	0	0	0	0	0	0	0	0	0	0	0	0	0	0	0	0	0	0	0	0	0	0	0	0	0
AAQEREEELKR	R	R	Q	11	2	1357.69	O54931	O54931	748	758	Akap2	A-kinase anchor protein 2	yes	yes	3	0.02386	65.5	4975900			1	0	0	0	0	0	0	0	0	0	0	0	0	0	0	0	0	0	0	0	0	0	0	0	0	0	4975900	0	0
APCVSESQSAGAGPANAATQGK	K	K	E	22	0	2057.94	O54931	O54931	414	435	Akap2	A-kinase anchor protein 2	yes	yes	2	1.0804e-30	151.44	14728000			2	0	0	0	0	0	0	0	0	0	0	0	0	0	0	0	0	0	0	0	0	0	0	0	0	0	0	0	0
AVLTVVKDEDHGILDQFSR	R	R	S	19	1	2141.11	O54931	O54931	463	481	Akap2	A-kinase anchor protein 2	yes	yes	3	0.00026097	103.17	2074300			2	0	0	0	0	0	0	0	0	0	0	0	0	0	0	0	0	0	0	0	0	0	0	0	0	0	0	0	0
LWAEDGEFTSAR	K	R	A	12	0	1380.63	O54931	O54931	451	462	Akap2	A-kinase anchor protein 2	yes	yes	2	0.046958	45.137	0			1	0	0	0	0	0	0	0	0	0	0	0	0	0	0	0	0	0	0	0	0	0	0	0	0	0	0	0	0
PATVGGTLEDGGTQAAK	R	K	E	17	0	1571.78	O54931	O54931	394	410	Akap2	A-kinase anchor protein 2	yes	yes	2	0.00071291	108.17	0			2	0	0	0	0	0	0	0	0	0	0	0	0	0	0	0	0	0	0	0	0	0	0	0	0	0	0	0	0
SVNVSLTQEELDSGLDELSVR	R	R	S	21	0	2289.13	O54931	O54931	482	502	Akap2	A-kinase anchor protein 2	yes	yes	2;3	0.020296	46.964	5976400			2	0	0	0	0	0	0	0	0	0	0	0	0	0	0	0	0	0	0	0	0	0	0	0	0	0	0	0	0
AEEATVGQAEEATVGHTEK	R	K	V	19	0	1955.91	D3YVF0	D3YVF0	440	458	Akap5	A-kinase anchor protein 5	yes	yes	2;3	3.6304e-96	228.33	4704300000			15	0	0	0	0	0	0	398560000	102980000	0	0	0	0	0	0	0	0	0	0	0	0	0	0	0	4215400	0	0	59233000	0
ALSQAGEATAGHPEEATVIQAESQAK	R	K	E	26	0	2593.26	D3YVF0	D3YVF0	319	344	Akap5	A-kinase anchor protein 5	yes	yes	2;3;4	0	489.14	55978000000			106	0	0	0	0	0	2699100000	8272100000	5582300000	0	0	0	0	0	0	0	0	0	0	0	0	11526000	28122000	15113000	3367700	12360000	37388000	260600000	10459000
ALSQAGEATAGHPEEATVIQAESQAKEGK	R	K	L	29	1	2907.42	D3YVF0	D3YVF0	319	347	Akap5	A-kinase anchor protein 5	yes	yes	3;4	2.1504e-187	206.95	120180000			3	0	0	0	0	0	120180000	0	0	0	0	0	0	0	0	0	0	0	0	0	0	0	0	0	0	0	0	0	0
AQTQPDDQAIQAGSTQGLQEGVLVR	K	R	D	25	0	2609.3	D3YVF0	D3YVF0	158	182	Akap5	A-kinase anchor protein 5	yes	yes	2;3	0	328.83	5087300000			49	0	0	0	0	0	20262000	500940000	7984800	0	0	0	0	0	0	0	0	0	0	0	0	0	11769000	2714600	22576000	0	0	0	4902300
AQTQPDDQAIQAGSTQGLQEGVLVRDGK	K	K	K	28	1	2909.45	D3YVF0	D3YVF0	158	185	Akap5	A-kinase anchor protein 5	yes	yes	3	4.747e-13	101	81990000			2	0	0	0	0	0	39770000	0	0	0	0	0	0	0	0	0	0	0	0	0	0	0	0	0	0	0	0	0	0
AQTQPDDQAIQAGSTQGLQEGVLVRDGKK	K	K	S	29	2	3037.54	D3YVF0	D3YVF0	158	186	Akap5	A-kinase anchor protein 5	yes	yes	3;4	3.7068e-11	82.089	27357000			3	0	0	0	0	0	24708000	0	0	0	0	0	0	0	0	0	0	0	0	0	0	0	0	0	2649400	0	0	0	0
ASLLESSAAGSPR	R	R	S	13	0	1244.64	D3YVF0	D3YVF0	241	253	Akap5	A-kinase anchor protein 5	yes	yes	2;3	1.071e-08	164.33	14967000000			22	0	0	0	0	0	446570000	3160600000	1435500000	0	0	0	0	0	0	0	0	0	0	0	0	0	14000000	0	0	0	0	0	0
ATVGQAEEATIDHTEK	K	K	V	16	0	1698.81	D3YVF0	D3YVF0	378	393	Akap5	A-kinase anchor protein 5	yes	yes	3	8.1243e-60	166.04	5799000000			17	0	0	0	0	0	37119000	432950000	538920000	0	0	0	0	0	0	0	0	0	0	0	0	0	5775300	0	3519800	0	0	0	0
DEKGPVAASPQK	K	K	E	12	1	1225.63	D3YVF0	D3YVF0	14	25	Akap5	A-kinase anchor protein 5	yes	yes	3	0.00014181	116.81	89859000			3	0	0	0	0	0	0	0	0	0	0	0	0	0	0	0	0	0	0	0	0	0	0	0	0	0	0	0	0
EATVVGQAEEATVDR	K	R	A	15	0	1573.76	D3YVF0	D3YVF0	425	439	Akap5	A-kinase anchor protein 5	yes	yes	2;3	1.0213e-141	260.22	4122900000			27	0	0	0	0	0	3562600	428920000	408650000	0	0	0	0	0	0	0	0	0	0	0	0	0	0	1157000	7381200	0	0	0	0
EATVVGQAEEATVDRAEEATVGQAEEATVGHTEK	K	K	V	34	1	3511.66	D3YVF0	D3YVF0	425	458	Akap5	A-kinase anchor protein 5	yes	yes	3;4	4.1829e-124	175.02	21404000000			49	0	0	0	0	0	244220000	1091400000	819210000	0	0	0	0	0	0	0	0	0	0	0	0	0	0	0	130590000	0	0	36852000	18408000
EGELSQAK	K	K	K	8	0	860.424	D3YVF0	D3YVF0	369	376	Akap5	A-kinase anchor protein 5	yes	yes	2	0.057672	68.081	16381000			1	0	0	0	0	0	0	16381000	0	0	0	0	0	0	0	0	0	0	0	0	0	0	0	0	0	0	0	0	0
EGKLSQAEETTVAQAK	K	K	E	16	1	1688.86	D3YVF0	D3YVF0	345	360	Akap5	A-kinase anchor protein 5	yes	yes	2;3	6.9323e-07	103.46	8837900			2	0	0	0	0	0	8837900	0	0	0	0	0	0	0	0	0	0	0	0	0	0	0	0	0	0	0	0	0	0
ETVLSQAKEGELSQAK	K	K	K	16	1	1716.89	D3YVF0	D3YVF0	361	376	Akap5	A-kinase anchor protein 5	yes	yes	2;3	4.6812e-297	302.73	415180000			2	0	0	0	0	0	415180000	0	0	0	0	0	0	0	0	0	0	0	0	0	0	0	0	0	0	0	0	0	0
ETVLSQAKEGELSQAKK	K	K	A	17	2	1844.98	D3YVF0	D3YVF0	361	377	Akap5	A-kinase anchor protein 5	yes	yes	2;3	4.2982e-36	138.21	46612000			2	0	0	0	0	0	46612000	0	0	0	0	0	0	0	0	0	0	0	0	0	0	0	0	0	0	0	0	0	0
HTPEAGGSGQRQPAGAWASIK	K	K	G	21	1	2105.04	D3YVF0	D3YVF0	61	81	Akap5	A-kinase anchor protein 5	yes	yes	2;3;4	1.0902e-57	156.17	243540000			4	0	0	0	0	0	243540000	0	0	0	0	0	0	0	0	0	0	0	0	0	0	0	0	0	0	0	0	0	0
KATVGQAEEATIDHTEK	K	K	V	17	1	1826.9	D3YVF0	D3YVF0	377	393	Akap5	A-kinase anchor protein 5	yes	yes	2;3;4	0	353.82	18287000000			32	0	0	0	0	0	184470000	3879800000	1939500000	0	0	0	0	0	0	0	0	0	0	0	0	0	0	0	13835000	0	0	0	0
KHTPEAGGSGQRQPAGAWASIK	K	K	G	22	2	2233.14	D3YVF0	D3YVF0	60	81	Akap5	A-kinase anchor protein 5	yes	yes	3;4	5.1845e-05	86.617	62162000			2	0	0	0	0	0	62162000	0	0	0	0	0	0	0	0	0	0	0	0	0	0	0	0	0	0	0	0	0	0
KQKPPEAEVQPEDGALPK	K	K	K	18	2	1960.03	D3YVF0	D3YVF0	95	112	Akap5	A-kinase anchor protein 5	yes	yes	2;3;4	7.8039e-53	198.87	1515300000			10	0	0	0	0	0	585840000	283470000	0	0	0	0	0	0	0	0	0	0	0	0	0	0	0	0	5481100	0	0	0	0
KQKPPEAEVQPEDGALPKK	K	K	K	19	3	2088.12	D3YVF0	D3YVF0	95	113	Akap5	A-kinase anchor protein 5	yes	yes	3;4	3.7626e-06	100.07	140520000			2	0	0	0	0	0	140520000	0	0	0	0	0	0	0	0	0	0	0	0	0	0	0	0	0	0	0	0	0	0
KSGETALGQAEEAAVGQADK	K	K	R	20	1	1958.95	D3YVF0	D3YVF0	298	317	Akap5	A-kinase anchor protein 5	yes	yes	2;3	0	450.43	479250000			5	0	0	0	0	0	252510000	0	0	0	0	0	0	0	0	0	0	0	0	0	0	0	0	0	2372800	0	0	0	0
KSGETALGQAEEAAVGQADKR	K	R	A	21	2	2115.06	D3YVF0	D3YVF0	298	318	Akap5	A-kinase anchor protein 5	yes	yes	2;3;4	0	326.38	21263000000			31	0	0	0	0	0	682980000	4272600000	1988900000	0	0	0	0	0	0	0	0	0	0	0	0	0	0	0	11559000	0	0	0	0
KSQESHISNSVTSGENVIAIELELENK	K	K	S	27	1	2954.48	D3YVF0	D3YVF0	186	212	Akap5	A-kinase anchor protein 5	yes	yes	4	0.0033876	31.111	2811500			1	0	0	0	0	0	0	0	0	0	0	0	0	0	0	0	0	0	0	0	0	0	0	0	2811500	0	0	0	0
KTATLCFKR	R	R	R	9	2	1123.62	D3YVF0	D3YVF0	31	39	Akap5	A-kinase anchor protein 5	yes	yes	3	1.2181e-07	147.4	128780000			3	0	0	0	0	0	62811000	16252000	0	0	0	0	0	0	0	0	0	0	0	0	0	0	0	0	0	0	0	0	0
LSQAEETTVAQAK	K	K	E	13	0	1374.7	D3YVF0	D3YVF0	348	360	Akap5	A-kinase anchor protein 5	yes	yes	2;3	1.5521e-127	251.34	33571000000			51	0	0	0	0	0	1410900000	5234000000	2044000000	0	0	0	0	0	0	0	0	0	0	0	0	0	32986000	2743500	7047500	0	31359000	176230000	2464800
LSQAEETTVAQAKETVLSQAK	K	K	E	21	1	2231.16	D3YVF0	D3YVF0	348	368	Akap5	A-kinase anchor protein 5	yes	yes	2;3	0	294.14	438500000			3	0	0	0	0	0	438500000	0	0	0	0	0	0	0	0	0	0	0	0	0	0	0	0	0	0	0	0	0	0
LSQAEETTVAQAKETVLSQAKEGELSQAK	K	K	K	29	2	3073.58	D3YVF0	D3YVF0	348	376	Akap5	A-kinase anchor protein 5	yes	yes	3;4	1.1399e-187	208.86	57652000			6	0	0	0	0	0	57652000	0	0	0	0	0	0	0	0	0	0	0	0	0	0	0	0	0	0	0	0	0	0
LSQAEETTVAQAKETVLSQAKEGELSQAKK	K	K	A	30	3	3201.67	D3YVF0	D3YVF0	348	377	Akap5	A-kinase anchor protein 5	yes	yes	4;5	4.4935e-06	59.536	10474000			2	0	0	0	0	0	10474000	0	0	0	0	0	0	0	0	0	0	0	0	0	0	0	0	0	0	0	0	0	0
LTEDSGYVR	K	R	V	9	0	1038.5	D3YVF0	D3YVF0	138	146	Akap5	A-kinase anchor protein 5	yes	yes	2	8.7535e-13	176.41	13717000000			18	0	0	0	0	0	620190000	2513200000	683400000	0	0	0	0	0	0	0	0	0	0	0	0	0	13965000	0	9899800	0	0	0	0
LTEDSGYVRVQGEADDLEIK	K	K	A	20	1	2236.09	D3YVF0	D3YVF0	138	157	Akap5	A-kinase anchor protein 5	yes	yes	2	3.3385e-16	125.45	9222800			1	0	0	0	0	0	9222800	0	0	0	0	0	0	0	0	0	0	0	0	0	0	0	0	0	0	0	0	0	0
MEPIAIIITDTEISEFDVK	R	K	K	19	0	2163.1	D3YVF0	D3YVF0	653	671	Akap5	A-kinase anchor protein 5	yes	yes	2;3	1.4614e-09	115.91	117370000			7	0	0	0	0	0	0	0	0	0	0	0	0	0	0	0	0	0	0	0	0	0	0	0	0	0	0	0	0
MEPIAIIITDTEISEFDVKK	R	K	S	20	1	2291.2	D3YVF0	D3YVF0	653	672	Akap5	A-kinase anchor protein 5	yes	yes	3	2.6717e-38	184.15	569660000			10	0	0	0	0	0	0	146610000	68707000	0	0	0	0	0	0	0	0	0	0	0	0	0	0	0	970280	0	0	0	0
METSVSEIQVETK	-	K	D	13	0	1479.71	D3YVF0	D3YVF0	1	13	Akap5	A-kinase anchor protein 5	yes	yes	2	1.6032e-41	208.17	2793500000			20	0	0	0	0	0	0	406160000	365650000	0	0	0	0	0	0	0	0	0	0	0	0	0	2313800	0	0	0	0	0	0
METSVSEIQVETKDEK	-	K	G	16	1	1851.88	D3YVF0	D3YVF0	1	16	Akap5	A-kinase anchor protein 5	yes	yes	2;3	0.00056637	89.013	188440000			3	0	0	0	0	0	0	0	46958000	0	0	0	0	0	0	0	0	0	0	0	0	0	0	0	0	0	0	0	0
METSVSEIQVETKDEKGPVAASPQK	-	K	E	25	2	2687.33	D3YVF0	D3YVF0	1	25	Akap5	A-kinase anchor protein 5	yes	yes	3;4	6.4967e-93	210.36	1600000000			11	0	0	0	0	0	0	388660000	187180000	0	0	0	0	0	0	0	0	0	0	0	0	0	0	0	0	0	0	0	0
NAIELSVEQLVNEMVSEDNQINTLFQ	K	Q	-	26	0	2976.44	D3YVF0	D3YVF0	720	745	Akap5	A-kinase anchor protein 5	yes	yes	2;3	1.4778e-37	130.21	381720000			9	0	0	0	0	0	95859000	0	0	0	0	0	0	0	0	0	0	0	0	0	0	0	0	0	6192600	0	0	0	0
QFLISMENEQVGVFANDSDFEGR	K	R	T	23	0	2631.19	D3YVF0	D3YVF0	679	701	Akap5	A-kinase anchor protein 5	yes	yes	2;3	1.1099e-62	162.41	131630000			10	0	0	0	0	0	0	0	8048900	0	0	0	0	0	0	0	0	0	0	0	0	0	0	0	7094700	0	0	0	1103300
QKPPEAEVQPEDGALPK	K	K	K	17	1	1831.93	D3YVF0	D3YVF0	96	112	Akap5	A-kinase anchor protein 5	yes	yes	2;3	1.9162e-28	185.2	28012000000			51	0	0	0	0	0	1094500000	4375600000	2137400000	0	0	0	0	0	0	0	0	0	0	0	0	0	25380000	0	12914000	0	0	75218000	0
QKPPEAEVQPEDGALPKK	K	K	K	18	2	1960.03	D3YVF0	D3YVF0	96	113	Akap5	A-kinase anchor protein 5	yes	yes	2;3;4	2.3537e-26	142.39	312600000			4	0	0	0	0	0	312600000	0	0	0	0	0	0	0	0	0	0	0	0	0	0	0	0	0	0	0	0	0	0
QPAGAWASIK	R	K	G	10	0	1027.55	D3YVF0	D3YVF0	72	81	Akap5	A-kinase anchor protein 5	yes	yes	2	0.0066053	89.047	3070000000			12	0	0	0	0	0	0	0	111480000	0	0	0	0	0	0	0	0	0	0	0	0	0	0	0	9541500	0	0	0	0
RALSQAGEATAGHPEEATVIQAESQAK	K	K	E	27	1	2749.36	D3YVF0	D3YVF0	318	344	Akap5	A-kinase anchor protein 5	yes	yes	2;3;4	6.1923e-134	191.44	2293800000			8	0	0	0	0	0	885810000	0	0	0	0	0	0	0	0	0	0	0	0	0	0	0	0	0	3797300	0	0	0	0
RALSQAGEATAGHPEEATVIQAESQAKEGK	K	K	L	30	2	3063.52	D3YVF0	D3YVF0	318	347	Akap5	A-kinase anchor protein 5	yes	yes	3;4	1.6837e-105	175.04	94083000			2	0	0	0	0	0	94083000	0	0	0	0	0	0	0	0	0	0	0	0	0	0	0	0	0	0	0	0	0	0
RMEPIAIIITDTEISEFDVK	K	K	K	20	1	2319.2	D3YVF0	D3YVF0	652	671	Akap5	A-kinase anchor protein 5	yes	yes	3	7.8426e-17	125.73	223570000			3	0	0	0	0	0	0	0	0	0	0	0	0	0	0	0	0	0	0	0	0	0	0	0	0	0	0	0	0
RMEPIAIIITDTEISEFDVKK	K	K	S	21	2	2447.3	D3YVF0	D3YVF0	652	672	Akap5	A-kinase anchor protein 5	yes	yes	3;4	4.3824e-29	148.52	603880000			5	0	0	0	0	0	0	0	8306200	0	0	0	0	0	0	0	0	0	0	0	0	0	0	0	0	0	0	0	0
SGETALGQAEEAAVGQADK	K	K	R	19	0	1830.86	D3YVF0	D3YVF0	299	317	Akap5	A-kinase anchor protein 5	yes	yes	2	2.9944e-15	119.65	4576200			0	0	0	0	0	0	0	0	0	0	0	0	0	0	0	0	0	0	0	0	0	0	0	0	4576200	0	0	0	0
SGETALGQAEEAAVGQADKR	K	R	A	20	1	1986.96	D3YVF0	D3YVF0	299	318	Akap5	A-kinase anchor protein 5	yes	yes	2;3	0	356.82	32428000000			56	0	0	0	0	0	1485100000	5831100000	3378600000	0	0	0	0	0	0	0	0	0	28370000	0	0	0	15665000	9569800	8857000	8230700	0	125930000	0
SQESHISNSVTSGENVIAIELELENK	K	K	S	26	0	2826.39	D3YVF0	D3YVF0	187	212	Akap5	A-kinase anchor protein 5	yes	yes	2;3	0	273.87	32270000			5	0	0	0	0	0	9687600	0	0	0	0	0	0	0	0	0	0	0	0	0	0	0	0	0	12497000	0	0	0	0
SRLKFPCLR	K	R	F	9	2	1175.66	D3YVF0	D3YVF0	117	125	Akap5	A-kinase anchor protein 5	yes	yes	3	0.015606	71.614	51988000			1	0	0	0	0	0	51988000	0	0	0	0	0	0	0	0	0	0	0	0	0	0	0	0	0	0	0	0	0	0
SSAIQMGTPELEK	K	K	E	13	0	1389.68	D3YVF0	D3YVF0	213	225	Akap5	A-kinase anchor protein 5	yes	yes	2	7.9859e-06	159.94	2677200000			16	0	0	0	0	0	9194100	366230000	511540000	0	0	0	0	0	0	0	0	0	0	0	0	0	0	0	0	0	0	0	0
SSAIQMGTPELEKETK	K	K	V	16	1	1747.87	D3YVF0	D3YVF0	213	228	Akap5	A-kinase anchor protein 5	yes	yes	2;3	5.2339e-77	225.79	6957600000			19	0	0	0	0	0	116400000	1468300000	905480000	0	0	0	0	0	0	0	0	0	0	0	0	0	0	0	0	0	0	0	0
SVTSAAPPSPATTHQHSLEEPSNGIR	R	R	E	26	0	2670.3	D3YVF0	D3YVF0	254	279	Akap5	A-kinase anchor protein 5	yes	yes	3;4	2.776e-45	134.68	1537900000			11	0	0	0	0	0	135590000	0	124200000	0	0	0	0	0	0	0	0	0	0	0	0	0	0	0	0	0	0	0	0
SVTSAAPPSPATTHQHSLEEPSNGIRESAPSGKDDR	R	R	R	36	2	3712.77	D3YVF0	D3YVF0	254	289	Akap5	A-kinase anchor protein 5	yes	yes	5	1.3872e-05	46.54	13159000			1	0	0	0	0	0	13159000	0	0	0	0	0	0	0	0	0	0	0	0	0	0	0	0	0	0	0	0	0	0
TAAEEKKSGETALGQAEEAAVGQADKR	K	R	A	27	3	2744.36	D3YVF0	D3YVF0	292	318	Akap5	A-kinase anchor protein 5	yes	yes	3;4	8.3202e-117	189.34	228100000			3	0	0	0	0	0	228100000	0	0	0	0	0	0	0	0	0	0	0	0	0	0	0	0	0	0	0	0	0	0
TATLCFKR	K	R	R	8	1	995.522	D3YVF0	D3YVF0	32	39	Akap5	A-kinase anchor protein 5	yes	yes	2	0.0030264	143	154550000			1	0	0	0	0	0	154550000	0	0	0	0	0	0	0	0	0	0	0	0	0	0	0	0	0	0	0	0	0	0
TSEQYETLLIETASSLVK	R	K	N	18	0	2011.04	D3YVF0	D3YVF0	702	719	Akap5	A-kinase anchor protein 5	yes	yes	2;3	0	367.86	7685700000			53	0	0	0	0	0	404880000	293400000	336500000	0	0	0	0	0	0	0	0	0	0	0	0	0	0	1062300	13501000	0	0	0	3026300
VITEKPSVQTQR	K	R	A	12	1	1384.77	D3YVF0	D3YVF0	229	240	Akap5	A-kinase anchor protein 5	yes	yes	2;3	2.8177e-93	243.53	55385000000			48	0	0	0	0	0	2011600000	6435400000	4704200000	0	0	0	0	0	0	0	0	0	0	0	0	0	24251000	5868700	33462000	0	0	0	0
VQGEADDLEIK	R	K	A	11	0	1215.6	D3YVF0	D3YVF0	147	157	Akap5	A-kinase anchor protein 5	yes	yes	2	0.00010943	134.68	9495000000			15	0	0	0	0	0	183290000	1634400000	0	0	0	0	0	0	0	0	0	0	0	0	0	0	25105000	0	0	0	0	88160000	0
VQGEADDLEIKAQTQPDDQAIQAGSTQGLQEGVLVR	R	R	D	36	1	3806.89	D3YVF0	D3YVF0	147	182	Akap5	A-kinase anchor protein 5	yes	yes	3;4	3.7361e-236	219.52	922830000			22	0	0	0	0	0	891310000	0	0	0	0	0	0	0	0	0	0	0	0	0	0	0	0	0	13969000	0	0	0	3735800
VQGEADDLEIKAQTQPDDQAIQAGSTQGLQEGVLVRDGK	R	K	K	39	2	4107.04	D3YVF0	D3YVF0	147	185	Akap5	A-kinase anchor protein 5	yes	yes	3;4	2.6863e-136	177.58	25940000			1	0	0	0	0	0	25940000	0	0	0	0	0	0	0	0	0	0	0	0	0	0	0	0	0	0	0	0	0	0
VQGEADDLEIKAQTQPDDQAIQAGSTQGLQEGVLVRDGKK	R	K	S	40	3	4235.13	D3YVF0	D3YVF0	147	186	Akap5	A-kinase anchor protein 5	yes	yes	3;4;5	4.8912e-278	225.58	187280000			3	0	0	0	0	0	187280000	0	0	0	0	0	0	0	0	0	0	0	0	0	0	0	0	0	0	0	0	0	0
VTVDHAEEATVGQAEEATVGQAEK	K	K	V	24	0	2468.17	D3YVF0	D3YVF0	539	562	Akap5	A-kinase anchor protein 5	yes	no	2;3	0	499.37	75162000000			132	0	0	0	0	0	445910000	10455000000	8790700000	0	0	0	0	0	0	0	0	0	0	0	33616000	41699000	45086000	26108000	136150000	17671000	86872000	484840000	51051000
VTVDQAEEATVGQAEEATVGHTEK	K	K	V	24	0	2498.18	D3YVF0	D3YVF0	515	538	Akap5	A-kinase anchor protein 5	yes	yes	2;3;4	0	350.49	28522000000			52	0	0	0	0	0	204170000	4328900000	1326500000	0	0	0	0	0	0	0	0	0	0	0	0	0	8408300	3070000	57849000	0	0	118130000	0
VTVDQAEEPTVDQAEEAISSHAPDLK	K	K	E	26	0	2778.32	D3YVF0	D3YVF0	611	636	Akap5	A-kinase anchor protein 5	yes	yes	3;4	1.4914e-59	168.55	1719200000			8	0	0	0	0	0	0	0	0	0	0	0	0	0	0	0	0	0	0	0	0	0	0	0	2758300	0	0	22564000	0
VTVDQAEEPTVDQAEEAISSHAPDLKENGIDTEKPR	K	R	S	36	2	3917.88	D3YVF0	D3YVF0	611	646	Akap5	A-kinase anchor protein 5	yes	yes	5	6.6187e-122	182.73	945770000			4	0	0	0	0	0	0	0	675880000	0	0	0	0	0	0	0	0	0	0	0	0	0	0	0	0	0	0	0	0
VTVDQAEEPTVDQAEEAISSHAPDLKENGIDTEKPRSEESK	K	K	R	41	3	4478.12	D3YVF0	D3YVF0	611	651	Akap5	A-kinase anchor protein 5	yes	yes	5	0.00036474	29.001	3141500			2	0	0	0	0	0	3141500	0	0	0	0	0	0	0	0	0	0	0	0	0	0	0	0	0	0	0	0	0	0
VTVDQAEETTVGQAEEATVGQAGEAILSQAK	K	K	E	31	0	3129.53	D3YVF0	D3YVF0	394	424	Akap5	A-kinase anchor protein 5	yes	yes	2;3;4	0	265.9	4285900000			29	0	0	0	0	0	71025000	0	0	0	0	0	0	0	0	0	0	0	0	0	0	0	692610	1314900	41093000	0	0	29375000	7527200
AVQQYLEETQNK	K	K	K	12	0	1449.71	O55074;Q7TN79	O55074	44	55	Akap7	A-kinase anchor protein 7 isoform alpha;A-kinase anchor protein 7 isoform gamma	yes	no	2	2.0833e-34	197.06	38189000			6	0	0	0	0	0	0	0	0	0	0	0	0	0	0	0	0	0	0	0	0	0	0	0	0	0	0	0	2022300
DRREPEDAELVR	K	R	L	12	2	1483.74	O55074;Q7TN79	O55074	20	31	Akap7	A-kinase anchor protein 7 isoform alpha;A-kinase anchor protein 7 isoform gamma	yes	no	3	0.018853	67.964	14863000			1	0	0	0	0	0	0	0	0	0	0	0	0	0	0	0	0	0	0	0	0	0	0	0	0	0	0	0	0
EPEDAELVR	R	R	L	9	0	1056.51	O55074;Q7TN79	O55074	23	31	Akap7	A-kinase anchor protein 7 isoform alpha;A-kinase anchor protein 7 isoform gamma	yes	no	2	0.012989	70.919	871950			1	0	0	0	0	0	0	0	0	0	0	0	0	0	0	0	0	0	0	0	0	0	0	0	0	0	0	0	871950
LVENAVLK	R	K	A	8	0	884.533	O55074;Q7TN79	O55074	36	43	Akap7	A-kinase anchor protein 7 isoform alpha;A-kinase anchor protein 7 isoform gamma	yes	no	2	0.018013	81.784	15891000			2	0	0	0	0	0	0	0	0	0	0	0	0	0	0	0	0	0	0	0	0	0	0	0	0	0	0	0	0
AVEGEGEPAAAHSDVLTEVEGPVDTAEASSDPHTEK	K	K	L	36	0	3630.64	Q9DBR0	Q9DBR0	584	619	Akap8	A-kinase anchor protein 8	yes	yes	4	0.028504	19.896	8541300			1	0	0	0	0	0	0	0	0	0	0	0	0	0	0	0	0	0	0	0	0	0	0	0	0	0	0	0	0
LLEEQTCEAASETR	K	R	S	14	0	1635.74	Q9DBR0	Q9DBR0	620	633	Akap8	A-kinase anchor protein 8	yes	yes	2	7.948e-25	188.61	12939000			1	0	0	0	0	0	0	0	0	0	0	0	0	0	0	0	0	0	0	0	0	0	0	0	0	0	0	0	0
AAELQEQLSSEK	R	K	M	12	0	1331.66	Q70FJ1	Q70FJ1	3038	3049	Akap9	A-kinase anchor protein 9	yes	yes	2	9.5589e-09	165.18	329240000			9	0	0	0	0	0	0	0	0	0	0	0	0	0	0	0	0	0	0	0	0	0	0	0	0	47554000	0	49593000	6962700
AEAGPVEQQFLQETEK	R	K	L	16	0	1802.87	Q70FJ1	Q70FJ1	1945	1960	Akap9	A-kinase anchor protein 9	yes	yes	2;3	5.1201e-99	221.66	293800000			19	0	0	0	0	0	0	0	0	0	0	0	0	0	0	0	0	0	0	0	0	0	0	0	0	37691000	0	37232000	12027000
AELRNDALLR	K	R	N	10	1	1169.65	Q70FJ1	Q70FJ1	3568	3577	Akap9	A-kinase anchor protein 9	yes	yes	3	0.00018961	117.52	6623400			4	0	0	0	0	0	0	0	0	0	0	0	0	0	0	0	0	0	0	0	0	0	0	0	0	0	0	0	0
AESVIDGYSDEK	K	K	T	12	0	1311.58	Q70FJ1	Q70FJ1	1880	1891	Akap9	A-kinase anchor protein 9	yes	yes	2	0.00046876	117.02	158110000			8	0	0	0	0	0	0	0	0	0	0	0	0	0	0	0	0	0	0	0	0	0	0	0	0	0	0	38281000	0
AESVIDGYSDEKTLFER	K	R	Q	17	1	1957.93	Q70FJ1	Q70FJ1	1880	1896	Akap9	A-kinase anchor protein 9	yes	yes	3	3.3279e-07	98.062	2843900			1	0	0	0	0	0	0	0	0	0	0	0	0	0	0	0	0	0	0	0	0	0	0	0	0	0	0	0	0
ALEEELLSK	R	K	R	9	0	1030.55	Q70FJ1	Q70FJ1	874	882	Akap9	A-kinase anchor protein 9	yes	yes	2	0.005248	88.948	262970000			9	0	0	0	0	0	0	0	0	0	0	0	0	0	0	0	0	0	0	0	0	0	0	0	0	38063000	0	35340000	1306200
ALEEELLSKR	R	R	G	10	1	1186.66	Q70FJ1	Q70FJ1	874	883	Akap9	A-kinase anchor protein 9	yes	yes	3	0.00044366	93.096	25467000			4	0	0	0	0	0	0	0	0	0	0	0	0	0	0	0	0	0	0	0	0	0	0	0	0	0	0	0	0
ALEIDVEEQVSR	K	R	F	12	0	1386.7	Q70FJ1	Q70FJ1	1985	1996	Akap9	A-kinase anchor protein 9	yes	yes	2	8.6554e-19	158.79	35434000			8	0	0	0	0	0	0	0	0	0	0	0	0	0	0	0	0	0	0	0	0	0	0	0	0	0	0	0	0
ALKQEKEQLLLR	R	R	C	12	2	1467.88	Q70FJ1	Q70FJ1	956	967	Akap9	A-kinase anchor protein 9	yes	yes	3;4	0.0012662	95.018	4944400			2	0	0	0	0	0	0	0	0	0	0	0	0	0	0	0	0	0	0	0	0	0	0	0	0	0	0	0	0
AMDESIPSYPGTAIATHDSIWSK	R	K	V	23	0	2476.16	Q70FJ1	Q70FJ1	1751	1773	Akap9	A-kinase anchor protein 9	yes	yes	3	3.9752e-05	74.579	12081000			2	0	0	0	0	0	0	0	0	0	0	0	0	0	0	0	0	0	0	0	0	0	0	0	0	0	0	0	2241600
AREQLAEELNK	R	K	A	11	1	1299.68	Q70FJ1	Q70FJ1	1869	1879	Akap9	A-kinase anchor protein 9	yes	yes	3	0.012669	53.367	2203800			2	0	0	0	0	0	0	0	0	0	0	0	0	0	0	0	0	0	0	0	0	0	0	0	0	0	0	0	1416700
AREQLAEELNKAESVIDGYSDEK	R	K	T	23	2	2593.25	Q70FJ1	Q70FJ1	1869	1891	Akap9	A-kinase anchor protein 9	yes	yes	4	0.0023984	42.106	1562300			0	0	0	0	0	0	0	0	0	0	0	0	0	0	0	0	0	0	0	0	0	0	0	0	0	0	0	0	0
ASFGTEGLKQLQEFEAAIK	R	K	Q	19	1	2066.07	Q70FJ1	Q70FJ1	169	187	Akap9	A-kinase anchor protein 9	yes	yes	3	1.4235e-52	162.65	7658400			6	0	0	0	0	0	0	0	0	0	0	0	0	0	0	0	0	0	0	0	0	0	0	0	0	0	0	0	2063200
AVHSEGMQVLSLSSPLCDDGEDR	K	R	S	23	0	2501.12	Q70FJ1	Q70FJ1	2846	2868	Akap9	A-kinase anchor protein 9	yes	yes	3	1.0368e-05	93.093	10276000			3	0	0	0	0	0	0	0	0	0	0	0	0	0	0	0	0	0	0	0	0	0	0	0	0	0	0	0	0
AVPLSSHDDLDDILK	K	K	S	15	0	1636.83	Q70FJ1	Q70FJ1	1488	1502	Akap9	A-kinase anchor protein 9	yes	yes	2;3	0.00015807	86.313	37215000			7	0	0	0	0	0	0	0	0	0	0	0	0	0	0	0	0	0	0	0	0	0	0	0	0	10985000	0	0	3763600
CAQLDAENNILK	K	K	E	12	0	1387.68	Q70FJ1	Q70FJ1	749	760	Akap9	A-kinase anchor protein 9	yes	yes	2	0.00041272	118.71	15294000			1	0	0	0	0	0	0	0	0	0	0	0	0	0	0	0	0	0	0	0	0	0	0	0	0	0	0	0	0
CAQLDAENNILKEEK	K	K	R	15	1	1773.86	Q70FJ1	Q70FJ1	749	763	Akap9	A-kinase anchor protein 9	yes	yes	2;3	5.6371e-08	156	85065000			6	0	0	0	0	0	0	0	0	0	0	0	0	0	0	0	0	0	0	0	0	0	0	0	0	0	0	0	0
CAQLDAENNILKEEKR	K	R	V	16	2	1929.96	Q70FJ1	Q70FJ1	749	764	Akap9	A-kinase anchor protein 9	yes	yes	3;4	2.6722e-15	131.24	7019900			4	0	0	0	0	0	0	0	0	0	0	0	0	0	0	0	0	0	0	0	0	0	0	0	0	0	0	0	0
CEMNIEEKENSGVYTSQNQSPELQEYR	K	R	Y	27	1	3261.42	Q70FJ1	Q70FJ1	1182	1208	Akap9	A-kinase anchor protein 9	yes	yes	3	4.641e-05	60.521	1114400			1	0	0	0	0	0	0	0	0	0	0	0	0	0	0	0	0	0	0	0	0	0	0	0	0	0	0	0	0
CGELELLANPSGTENAAVCPVQMSSYQAGLVMGK	R	K	V	34	0	3580.67	Q70FJ1	Q70FJ1	968	1001	Akap9	A-kinase anchor protein 9	yes	yes	3	7.3774e-07	57.076	3887600			1	0	0	0	0	0	0	0	0	0	0	0	0	0	0	0	0	0	0	0	0	0	0	0	0	0	0	0	0
CHLSDWRGELLLACQR	R	R	V	16	1	2012.97	Q70FJ1	Q70FJ1	2910	2925	Akap9	A-kinase anchor protein 9	yes	yes	3;4	4.6223e-05	87.02	3161800			2	0	0	0	0	0	0	0	0	0	0	0	0	0	0	0	0	0	0	0	0	0	0	0	0	0	0	0	3161800
CKEGSSIPELADSVAYQSR	R	R	E	19	1	2095.98	Q70FJ1	Q70FJ1	2784	2802	Akap9	A-kinase anchor protein 9	yes	yes	3	0.00038494	66.874	42764000			6	0	0	0	0	0	0	0	0	0	0	0	0	0	0	0	0	0	0	0	0	0	0	0	0	0	0	0	0
CSELLLSKEQLQR	R	R	D	13	1	1602.84	Q70FJ1	Q70FJ1	2085	2097	Akap9	A-kinase anchor protein 9	yes	yes	2;3	0.00012969	101.32	8125400			2	0	0	0	0	0	0	0	0	0	0	0	0	0	0	0	0	0	0	0	0	0	0	0	0	0	0	0	0
DAAIQTDLQSESSQEEVR	R	R	D	18	0	2004.92	Q70FJ1	Q70FJ1	2705	2722	Akap9	A-kinase anchor protein 9	yes	yes	2;3	2.5557e-18	165.73	76814000			6	0	0	0	0	0	0	0	0	0	0	0	0	0	0	0	0	0	0	0	0	0	0	0	0	11508000	0	8355900	0
DAAIQTDLQSESSQEEVRDTINQLTK	R	K	K	26	1	2918.41	Q70FJ1	Q70FJ1	2705	2730	Akap9	A-kinase anchor protein 9	yes	yes	3	2.1218e-16	113.6	236820000			19	0	1114200	0	0	0	0	0	0	0	0	0	0	0	0	0	0	0	0	0	0	0	0	0	0	18028000	0	15746000	40501000
DAAIQTDLQSESSQEEVRDTINQLTKK	R	K	M	27	2	3046.51	Q70FJ1	Q70FJ1	2705	2731	Akap9	A-kinase anchor protein 9	yes	yes	3;4	2.9186e-05	61.37	5002800			3	0	0	0	0	0	0	0	0	0	0	0	0	0	0	0	0	0	0	0	0	0	0	0	0	0	0	0	3058200
DGEVRESYMTSLQK	R	K	D	14	1	1641.77	Q70FJ1	Q70FJ1	2621	2634	Akap9	A-kinase anchor protein 9	yes	yes	3	0.0060049	56.569	1413700			1	0	0	0	0	0	0	0	0	0	0	0	0	0	0	0	0	0	0	0	0	0	0	0	0	0	0	0	0
DGFGLSPGIEK	R	K	T	11	0	1118.56	Q70FJ1	Q70FJ1	3689	3699	Akap9	A-kinase anchor protein 9	yes	yes	2	0.0077014	78.932	113390000			3	0	0	0	0	0	0	0	0	0	0	0	0	0	0	0	0	0	0	0	0	0	0	0	0	0	0	0	11735000
DGIITQLTANLQQAR	R	R	R	15	0	1640.88	Q70FJ1	Q70FJ1	190	204	Akap9	A-kinase anchor protein 9	yes	yes	2;3	3.3714e-98	232	172140000			15	0	0	0	0	0	0	0	0	0	0	0	0	0	0	0	0	0	0	0	0	0	0	0	0	14431000	0	12302000	18602000
DGIITQLTANLQQARR	R	R	E	16	1	1796.99	Q70FJ1	Q70FJ1	190	205	Akap9	A-kinase anchor protein 9	yes	yes	3	0.095906	16.88	1093700			1	0	0	0	0	0	0	0	0	0	0	0	0	0	0	0	0	0	0	0	0	0	0	0	0	0	0	0	0
DIQERNEEIEKLECR	R	R	V	15	2	1959.93	Q70FJ1	Q70FJ1	2098	2112	Akap9	A-kinase anchor protein 9	yes	yes	3;4	1.2298e-08	125.52	174080000			8	0	0	0	0	0	0	0	0	0	0	0	0	0	0	0	0	0	0	0	0	0	0	0	0	0	0	0	5241400
DLAEESKPMIEDKIPFK	K	K	E	17	2	1989.01	Q70FJ1	Q70FJ1	1015	1031	Akap9	A-kinase anchor protein 9	yes	yes	3;4	0.0002939	73.464	3488200			2	0	0	0	0	0	0	0	0	0	0	0	0	0	0	0	0	0	0	0	0	0	0	0	0	0	0	0	0
DLAEESKPMIEDKIPFKESGR	K	R	E	21	3	2418.21	Q70FJ1	Q70FJ1	1015	1035	Akap9	A-kinase anchor protein 9	yes	yes	4	0.0012766	48.896	1986700			1	0	0	0	0	0	0	0	0	0	0	0	0	0	0	0	0	0	0	0	0	0	0	0	0	0	0	0	0
DLGQVKDPLTEAK	K	K	E	13	1	1412.75	Q70FJ1	Q70FJ1	2635	2647	Akap9	A-kinase anchor protein 9	yes	yes	2;3	5.6188e-50	202.27	148990000			6	0	0	0	0	0	0	0	0	0	0	0	0	0	0	0	0	0	0	0	0	0	0	0	0	0	0	41059000	8121000
DLGQVKDPLTEAKEK	K	K	L	15	2	1669.89	Q70FJ1	Q70FJ1	2635	2649	Akap9	A-kinase anchor protein 9	yes	yes	3	6.8297e-09	115.31	60581000			7	0	0	0	0	0	0	0	0	0	0	0	0	0	0	0	0	0	0	0	0	0	0	0	0	0	0	0	0
DLQECLVNSK	R	K	S	10	0	1204.58	Q70FJ1	Q70FJ1	683	692	Akap9	A-kinase anchor protein 9	yes	yes	2	0.0006904	115.71	2851400			2	0	0	0	0	0	0	0	0	0	0	0	0	0	0	0	0	0	0	0	0	0	0	0	0	0	0	0	2851400
[truncated: 48,037 more rows]
[truncated: 15 more columns]

## Sheet: legend
Table S2: Peptide table generated by Maxquant. The peptide table contains information on the identified peptides in the processed raw-files.
[truncated: 24 more rows]
